# Supplementary material for: Buoyancy and hydrostatic balance in a West Indian Ocean coelacanth Latimeria chalumnae
Source: BMC Biol. 2022 Aug 19;20:180. doi: 10.1186/s12915-022-01354-8 (PMC9389698; doi:10.1186/s12915-022-01354-8)
Supplement: Supplementary file 1 — Additional file 1. Primary and secondary historic observations onbuoyancy and hydrostatic balance in both species of Latimeria (only known extant genus of coelacanths) and observationson lipid content. Observations are arranged chronologically if exact orapproximate time of observation is known. The sources of observations areseparated into scientific for peer-reviewed scientific journals ornon-scientific for popular science magazines or books, and primary or secondarydepending on if the source was the observer him/herself or a secondary author.The extracted information on buoyancy and hydrostatic balance is presented anda relevant citation is provided if present (most relevant part is underlined).Non-English citations are provided both in original language and in atranslated version. [file 12915_2022_1354_MOESM1_ESM.xlsx]

## Sheet: Ark1
Observations and comments on buoyancy and hydrostatic balance in extant coelacanths
Source	Type of source	Time of observation	Buoyancy	Balance	Citation	Comment
Millot, J. First observations on a living coelacanth. Nature 175, 362-362 (1955).	Scientific, primary	Nov. 12-13, 1954	N/A	Supine	"At 14.45 hr. it was still swimming feebly; but at 15.30 hr. it had its belly in the air and only the fins and gill-covers were making agonized movements".	Account of the first capture of a coelacanth (CCC 8, immature female) being brought to shore alive on Nov. 12-13, 1954. Remained alive for 24 h after capture.
Locket, N. A. & Griffith, R. W. Observations on a living coelacanth. Nature 237, 175 (1972).	Scientific, primary	Mar. 22, 1972	Neutral/positive	N/A	"During the period of observation the fish at no time rested on the bottom, so its behaviour in contact with a solid substrate could not be noted. Despite its gentle swimming movements the fish dived or approached the surface easily, the snout breaking the surface at times. Sometimes it became turned on one side, and swam so for several seconds; righting movements were made eventually, but were b…	Account by Locket on buoyancy of CCC 80 (female) that was alive for 6 hours after capture (at 165 m of depth).
Locket, N. A. Review lecture: Some advances in coelacanth biology. Proc. R. Soc. Lond. B 208, 265-307 (1980).	Scientific, primary	Mar. 22, 1973	Neutral/positive	N/A	"While in the cage, the fish gave the impression of being neutrally buoyant and frequently swam on one side or the other rather than strictly upright. Whether this is a normal habit, or whether it was due to the stress of capture, we cannot say. Later, when it had been transferred, after daybreak, to a tank, the fish appeared to have slight positive buoyancy; by this time, the ambient temperature…	A slightly more specific account by Locket on buoyancy of CCC 80 (female) that was alive for 6 hours after capture (at 165 m of depth).
Weinberg, S. A fish caught in Time. 1st ed. Harper-Collins Publishers, New York, United States of America (2000) p. 126.	Non-scientific, secondary	Mar. or Apr., 1977 (based on account of vulcanic eruption of Karthala (Grand Comore) shortly after the observation. The eruption began on Apr. 5, 1977).	N/A	Supine or headstand	"The only problem was that it seemed to want to stand on its head or swim upside down. Still I got some good pictures".	Account of Peter Scoones (BBC cameraman) encounter with a live coelacanth in 1977. Most likely CCC 263.
Uyeno, T. Observations on locomotion and feeding of released coelacanths, Latimeria chalumnae. Environmental Biology of Fishes 32, 267-273 (1991).	Scientific, primary	Jul., 1986	Negative	N/A	Most importantly though, after observing L. chalumnae swimming in the open sea, it is apparent that the lack of sustained caudal mobility would make such paired fin assisted crawl virtually impossible. Rather, the fish with its slightly negative buoyancy (Nevenzel et al. 1966) is well suited for near-bottom or midwater swimming and dwelling.	It is unclear whether the buoyancy observation is made by the author or only refers to Nevenzel et al (1966) , which however did not measure buoyancy.
Uyeno, T. Observations on locomotion and feeding of released coelacanths, Latimeria chalumnae. Environmental Biology of Fishes 32, 267-273 (1991).	Scientific, primary	Jul., 1986	N/A	Headstand	"In general, observations on locomotion at shallow depths no greater than 50 m appear to agree with those Fricke et al. (1987) recorded at 117 and 198 m, however, no extended drifting activities (except for occasional headstands) were observed in video records perused by me; the anal and second dorsal fins moved faster and through a much greater arc".	Uyeno's description of a coelacanth captured at 200 m of depth and later released at a shallower depth (<50 m) and videotaped.
Fricke, H., Reinicke, O., Hofer, H. & Nachtigall, W. Locomotion of the coelacanth Latimeria chalumnae in its natural environment. Nature 329, 331-333 (1987).	Scientific, primary	First on Jan. 17, 1987	N/A	Headstand/supine	"All individuals irregularly performed a curious head-stand lasting for up to 2 min, the purpose of which is unknown. Furthermore, the body can be held steadily in any position; two were observed drifting with the belly facing the surface and also swimming backwards".	Scientific description of the first observed coelacanths (a total of six) in their natural habitat.
Fricke, H. Im Reich der lebenden Fossilien. Geo 10, 14-34 (1987).	Non-scientific, primary	First on Jan. 17, 1987	N/A	Headstand/supine	"Die Quastenflosser - insgesamt begegneten wir auf unseren Tauchfahrten sechs Examplaren - zeighten uns noch mehr Kurioses aus ihrem Bewegungsrepertoire. Minutlang können sie in Rückenlage schwimmen. Oder sie legen einen Rückwärtsgang ein und paddeln aus dem Stand nach hinten. Manchmal hatten wir das Gefühl, die Tiere wollten uns zum Narren halten, etwa wenn sie sich auf den Kopf stellten und dab…	Popularized description of same observations on six coelacanths a described in Fricke et al., 1987.
Fricke, H. Coelacanth: the fish that time forgot. National Geographic 173, 824-838 (1988).	Non-scientific, primary	First on Jan. 17, 1987	N/A	Headstand	"At one time or another all six fish we encountered on our expedition were observed performing headstands on the ocean floor (facing page, bottom left). Each drifted nose down with the current across the bottom and held the stance for as long as two minutes (facing page, bottom right)"	Popularized description of same observations on six coelacanths a described in Fricke et al., 1987.
Fricke, H., Hissmann, K. Schauer, J., Reinicke, O., Kasang, L. & Plante, R. Habitat and population size of the coelacanth Latimeria chalumnae at Grand Comoro. Environmental Biology of Fishes 32, 287-300 (1991).	Scientific, primary	1987-1989	Neutral	N/A	"We encountered six coelacanths at depths between 117-198 m only at night. They drifted singly with perfect buoyancy close to the substrate and did not use their fins for locomotionalong the bottom".	Description of drifting coelacanths.
Fricke, H. Der Fisch, der aus der Urzeit kam - Die Jagd nach dem Quastenflosser. Verlag C. H. Beck oGH, München, Germany (2007) p. 117.	Non-scientific, primary	N/A	Neutral	N/A	"Jetzt machte auch die Entdekung von Malcome Gordon Sinn, der die mit Wachsestern, einer langkettingen Kohlenwasserstoffverbindung, gefüllte Schwimblase untersucht hatte. Der Quastenflosser ist im Wasser perfekt austariert. Seine lipidgefüllte Schwimmblase ist ein idealer Auftriebskörper, der in jeder Tiefe für gleichmässigen Auftrieb sorgt. So kann er an den Hängen energetisch am leichtesten wan…	Fricke's interpretation of chemical analysis by Nevenzel et al (1966).
Fricke, H. Der Fisch, der aus der Urzeit kam - Die Jagd nach dem Quastenflosser. Verlag C. H. Beck oGH, München, Germany (2007) p. 123.	Non-scientific, primary	N/A	N/A	Headstand/tailstand	"Ein Tier stand vor der Höhle auf dem Kopf - prachtvoll, schön, stark und gesund. Alle Tiere schienen in ausgezeichnetem Zustand zu sein. Ein anderes stand senkrecht auf seinem Schwanz, den Kopf nach oben. Auch in dieser Körperlage hielt es sich mit Leichtigkeit in stabiler Position". (Eng: One animal stood on its head in front of the cave - magnificent, beautiful, strong and healthy. All animals…	A description based on direct observation by Fricke of two coelacanths performing head and tail stands, respectively.
Fricke, H. Der Fisch, der aus der Urzeit kam - Die Jagd nach dem Quastenflosser. Verlag C. H. Beck oGH, München, Germany (2007) p. 198.	Non-scientific, primary	N/A	N/A	Headstand/supine	"Dann sahen wir ihn wieder auf einem Rotalgenriff, und etwas Unerwartetes geschah. Er machte einem Kopfstand und drehte sich plötzlich in Rückenlage. «Du, der ist tot», raunte mir plötzlich Jürgen zu. Doch der Quasti drehte sich noch einmal um die eigene Körperachse und ruderte langsam davon" (Eng: Then we saw him again on a red algae reef and something unexpected happened. He did a headstand and…	A description based on direct observation by Fricke on the ease of posture shift in the coelacanth.
Thomson, K. S. Living fossil: the story of the living coelacanth. W. W. Norton & Company, Inc., New York, United States of America (1991) p. 140.	Non-scientific, secondary	N/A	Negative	N/A	"As a result of having all this fatty material, coelacanths are just less than neutrally buoyant relative to "average" seawater. The coelcanath therefore has a passive buoyancy organ, which is rather like a diver's choosing the right weights on his or her belt for a particular depth. Within a certain depth range Latimeria can swim freely without having to worry about falling or climbing because o…	Thomson's interpretation of chemical analysis by Nevenzel et al (1966) and Milot 1954. However, these do not mention depth range.
Weinberg, S. A fish caught in Time. 1st ed. Harper-Collins Publishers, New York, United States of America (2000) p. 178.	Non-scientific, secondary	Jul. 30, 1998	N/A	Supine	"Arnaz filmed the coelacanth as it paddled slowly in a foot of water. It was clearly dying: it kept trying to roll over onto its back, and there was a tear in the delicate front dorsal fin". and "As the water passed over its gills, it appeared to revive a little; it stopped trying to turn belly up and started to scull with its fins".	Account of Arnaz Mehta Erdmann and Mark Erdmann's encounter with the first live Latimeria menadoensis (CCC 175, female) known to science on July 30, 1998. Remained alive for 3 h after capture.
Observations and comments on lipid content in extant coelacanths
Source	Type of source	Time of observation	Buoyancy (+/-)	Balance	Citation	Comment
Millot, J. Le troisième coelacanthe," Naturaliste Malgache, Suppl. 1. Inst. de Recherches Scientifique, République Malgache (1954).	Scientific, primary	1953-1954	N/A	N/A		Measurements on lipid content of variuos coelacanth organs of CCC 3 (male). No combined measurements of total buoyancy at any deoth presented.
Nevenzel, J.C, Rodegker, W., Mead, J.F., Gordon, M.S. Lipids of the living coelacanth, Latimeria chalumnae. Science 152, 1753-1755 (1966).	Scientific, primary	1965-1966	N/A	N/A	"Our study of Latimeria lipids, together with the data on Ruvettus pretiosus (6), unpublished work with other gempylid and with myctophid species, and data reported by others, is consistent with the hypothesis that many fishes deposit massive amounts of wax esters in order to approach neutral buoyancy. The other species are all bathypelagic; Latimeria may also have this characteristic. It is not …	Measurements on lipid content of variuos coelacanth organs of CCC 37 (male). No combined measurements of total buoyancy at any depth presented.
Tsuyuki, H. & Itoh, S. Composition of fatty acids in coelacanth oil. Bulletin of the Japanese Society of Scientific Fisheries 36, 788-790 (1970).	Scientific, primary	1966-1970	N/A	N/A		Fatty acid composition of coelacanth oil most likely from CCC 53 (female).
