# Supplementary material for: Buoyancy and hydrostatic balance in a West Indian Ocean coelacanth Latimeria chalumnae
Source: BMC Biol. 2022 Aug 19;20:180. doi: 10.1186/s12915-022-01354-8 (PMC9389698; doi:10.1186/s12915-022-01354-8)
Supplement: Supplementary file 6 — Additional file 6. Distribution of bone mineral in some species ofosteichthyes and chondrichthyes with reported neutral or near neutral buoyancyor pelagic or deep-sea lifestyles that would suggest so. The table containsmeasurements and calculations leading to Additional file 5b-c. For eachspecies, a bone mineral density calibrated quantitative x-ray computedtomography scans was used to separate the specimen into 835 separate slice forwhich the bone mineral content (BMC) and slice fraction of total BMC wasmeasured. Total BMC per specimen can be found in column AH. [file 12915_2022_1354_MOESM6_ESM.xlsx]

## Sheet: Ark1
Latimeria chalumnae			Neoceratodus forsteri		Lepidosiren paradoxa		Protopterus annectens		Aeoliscus strigatus		Dissostichus eleginoides		Hoplostethus atlanticus		Hexanchus griseus		Myctophum humboldti		Mola mola		Neopagetopsis ionah		Solivomer arenidens		Spectrunculus grandis		Typhlonus nasus		Thalassobathia pelagica			Species	Total BMC (g)	All tissue volume (cm^3)	BM fraction (%g/cm^3)
Relative distance (%)	Slice BMC (mg)	Bone mineral fraction (‰)	Slice BMC (mg)	Bone mineral fraction (‰)	Slice BMC (mg)	Bone mineral fraction (‰)	Slice BMC (mg)	Bone mineral fraction (‰)	Slice BMC (mg)	Bone mineral fraction (‰)	Slice BMC (mg)	Bone mineral fraction (‰)	Slice BMC (mg)	Bone mineral fraction (‰)	Slice BMC (mg)	Bone mineral fraction (‰)	Slice BMC (mg)	Bone mineral fraction (‰)	Slice BMC (mg)	Bone mineral fraction (‰)	Slice BMC (mg)	Bone mineral fraction (‰)	Slice BMC (mg)	Bone mineral fraction (‰)	Slice BMC (mg)	Bone mineral fraction (‰)	Slice BMC (mg)	Bone mineral fraction (‰)	Slice BMC (mg)	Bone mineral fraction (‰)		Latimeria chalumnae	444.236	25063	1.77248
0	0	0	1.66254	0.0183911	2.05353	0.0994387	0.0963334	0.00666518	0.00958185	0.0710148	3.65393	0.00644116	1.30673	0.0252577	6.27886	0.0995648	0.0117407	0.0714963	0.231693	0.0114034	0.208768	0.0693049	0.0240957	0.0669146	0.0163635	0.00109279	0.0145235	0.00447577	0.0158031	0.00613692		Neoceratodus forsteri	90.3991	7864.78	1.14942
0.119904	0	0	6.00786	0.0664592	9.17284	0.444179	0.383371	0.0265249	0.0284026	0.210502	35.865	0.063223	4.37171	0.0845005	22.6676	0.359443	0.0665365	0.405181	0.636162	0.0313103	1.01715	0.337664	0.290691	0.807258	0.0582475	0.00388988	0.0478641	0.0147505	0.0667519	0.0259223		Lepidosiren paradoxa	20.6512	1218.64	1.69461
0.239808	21.0228	0.0473235	11.0327	0.122044	13.3775	0.64778	0.375933	0.0260103	0.0306544	0.227192	141.244	0.248986	9.29117	0.179589	32.0027	0.507472	0.104647	0.637258	1.34587	0.0662407	1.64586	0.546376	0.490228	1.36138	0.379575	0.0253487	0.0624664	0.0192506	0.0918079	0.0356525		Protopterus annectens	14.4532	896.963	1.61135
0.359712	94.3376	0.212359	15.5194	0.171676	17.7383	0.858948	0.617065	0.0426939	0.0330846	0.245203	239.275	0.421794	15.7517	0.304465	35.8845	0.569026	0.140756	0.857149	1.26836	0.0624256	1.82316	0.605237	0.523832	1.4547	1.8936	0.126458	0.100911	0.0310981	0.100575	0.0390569		Aeoliscus strigatus	0.134927	1.80586	7.47167
0.479616	177.197	0.398881	19.2799	0.213275	30.8842	1.49551	0.960429	0.0664508	0.0327831	0.242968	299.589	0.528117	24.5935	0.475367	37.8749	0.600588	0.166391	1.01326	1.21555	0.0598265	1.80292	0.598517	0.513388	1.4257	4.50026	0.300536	0.220863	0.0680644	0.12641	0.0490899		Dissostichus eleginoides	567.278	59254	0.957367
0.59952	284.208	0.639767	23.5059	0.260024	37.9191	1.83617	1.09669	0.0758787	0.023728	0.175857	321.34	0.566458	28.424	0.549406	39.5595	0.627302	0.175864	1.07094	0.973219	0.0478995	1.79999	0.597544	0.589023	1.63574	7.05972	0.471461	0.351568	0.108345	0.197404	0.0766592		Hoplostethus atlanticus	51.7359	2342.64	2.20844
0.719424	347.749	0.782802	33.7166	0.372975	36.7936	1.78167	1.44489	0.0999698	0.0140424	0.104073	375.489	0.661914	30.0793	0.581402	48.7884	0.773645	0.176783	1.07654	2.94518	0.144955	1.82657	0.606368	0.751859	2.08794	8.8873	0.593511	0.446736	0.137673	0.521964	0.202698		Hexanchus griseus	63.063	9827.2	0.641719
0.839329	385.232	0.86718	49.3038	0.545401	76.3883	3.69897	2.67814	0.185297	0.011844	0.0877804	447.708	0.789221	33.3291	0.644218	48.819	0.77413	0.168438	1.02572	7.33323	0.360924	1.87573	0.622688	0.85075	2.36257	10.5439	0.704142	0.520295	0.160342	1.07605	0.417869		Myctophum humboldti	0.164214	12.1404	1.35263
0.959233	499.437	1.12426	58.3458	0.645424	188.009	9.10399	4.18794	0.289758	0.0101768	0.0754242	465.727	0.820984	39.2005	0.757706	49.1687	0.779675	0.167096	1.01755	19.4743	0.958478	1.78064	0.59112	0.716134	1.98873	13.2241	0.883129	0.511239	0.157551	1.74319	0.676948		Mola mola	20.3179	7164.53	0.283591
1.07914	587.696	1.32294	61.8227	0.683886	243.755	11.8034	6.19866	0.428877	0.00769821	0.0570544	486.161	0.857006	46.4379	0.897596	49.2929	0.781644	0.162163	0.987509	29.345	1.44429	1.82734	0.606624	0.577398	1.60346	18.0814	1.20751	0.522202	0.16093	2.31417	0.898681		Neopagetopsis ionah	3.01231	307.068	0.980994
1.19904	582.211	1.31059	56.9981	0.630516	242.775	11.756	8.41957	0.582539	0.00647618	0.0479975	531.643	0.937181	54.9226	1.0616	49.5146	0.78516	0.161506	0.983506	35.7045	1.75729	1.8296	0.607372	0.518624	1.44024	22.6004	1.5093	0.568143	0.175087	2.70655	1.05106		Solivomer arenidens	0.360096	20.9221	1.72113
1.31894	536.234	1.20709	52.038	0.575647	228.863	11.0823	9.66186	0.668491	0.00549924	0.040757	563.472	0.993291	64.2458	1.2418	57.0225	0.904215	0.165566	1.00823	40.2161	1.97934	1.85412	0.615513	0.481741	1.33781	23.4312	1.56478	0.632847	0.195028	2.88692	1.1211		Spectrunculus grandis	14.9741	589.784	2.53892
1.43885	501.647	1.12924	56.5564	0.62563	215.203	10.4208	9.76899	0.675904	0.00508311	0.0376729	630.739	1.11187	70.3094	1.35901	49.9863	0.79264	0.163638	0.996489	44.7515	2.20256	1.83841	0.610297	0.463932	1.28836	23.0431	1.53886	0.767701	0.236586	3.08004	1.19609		Typhlonus nasus	3.24491	109.729	2.95721
1.55875	451.849	1.01714	63.389	0.701212	265.199	12.8418	8.80986	0.609543	0.00492059	0.0364684	629.986	1.11054	72.8647	1.4084	46.5585	0.738286	0.150259	0.915018	49.3806	2.43039	1.90394	0.632053	0.450512	1.25109	23.0619	1.54012	0.967603	0.298191	3.51841	1.36633		Thalassobathia pelagica	2.57508	275.817	0.933619
1.67866	470.626	1.05941	67.2414	0.743828	350.429	16.9689	9.15445	0.633384	0.00551801	0.0408961	697.69	1.22989	74.0274	1.43087	53.7402	0.852166	0.146117	0.889796	54.6188	2.68821	2.15842	0.716533	0.439953	1.22177	23.6833	1.58162	1.15322	0.355392	4.15592	1.6139
1.79856	495.509	1.11542	70.0201	0.774566	396.8	19.2143	13.021	0.900904	0.00564506	0.0418378	722.892	1.27432	80.1209	1.54865	54.3066	0.861148	0.148875	0.906586	57.2825	2.81931	2.61186	0.86706	0.430275	1.19489	23.3743	1.56098	1.30646	0.402619	4.68441	1.81913
1.91847	481.993	1.08499	73.3893	0.811836	407.812	19.7476	22.5408	1.55957	0.00574276	0.0425618	775.473	1.36701	87.5556	1.69236	52.9768	0.840061	0.162188	0.987659	59.6408	2.93537	3.07368	1.02037	0.413425	1.1481	22.1256	1.47759	1.37793	0.424642	4.94267	1.91942
2.03837	492.437	1.1085	78.7107	0.870702	378.832	18.3443	33.5999	2.32474	0.00589422	0.0436843	745.605	1.31435	94.3145	1.823	49.2942	0.781665	0.162046	0.986796	59.8809	2.94719	3.377	1.12107	0.394159	1.09459	21.1133	1.40999	1.35142	0.416474	4.84385	1.88105
2.15827	543.952	1.22447	86.9051	0.961349	339.098	16.4202	40.092	2.77392	0.00692469	0.0513216	751.327	1.32444	99.7396	1.92786	50.7961	0.805482	0.161169	0.981452	59.6246	2.93458	3.46521	1.15035	0.383566	1.06518	21.4417	1.43192	1.27811	0.39388	4.52798	1.75838
2.27818	560.544	1.26182	103.739	1.14757	308.967	14.9612	41.6277	2.88016	0.00699687	0.0518565	792.368	1.39679	102.161	1.97467	52.1759	0.82736	0.183118	1.11512	59.9021	2.94824	3.43461	1.14019	0.378898	1.05221	22.9371	1.53178	1.13678	0.350328	4.38789	1.70398
2.39808	544.064	1.22472	122.459	1.35465	277.831	13.4535	42.0622	2.91023	0.00733122	0.0543345	836.22	1.47409	103.04	1.99165	53.1409	0.842663	0.182463	1.11112	58.1123	2.86015	3.47144	1.15242	0.368648	1.02375	24.4631	1.63369	1.04439	0.321855	4.27081	1.65852
2.51799	525.597	1.18315	145.868	1.61359	244.387	11.834	46.447	3.21361	0.00766158	0.0567829	872.602	1.53823	105.953	2.04796	52.1596	0.827102	0.155769	0.948572	52.1473	2.56656	3.61715	1.20079	0.359062	0.997128	25.6757	1.71467	1.044	0.321733	4.41623	1.71499
2.63789	520.622	1.17195	173.949	1.92423	211.644	10.2485	53.1392	3.67663	0.00724438	0.0536909	875.818	1.54389	109.187	2.11047	51.3743	0.81465	0.169692	1.03336	46.6352	2.29527	3.86703	1.28374	0.361707	1.00447	27.3187	1.82439	1.07862	0.332405	4.62621	1.79653
2.75779	514.599	1.15839	209.757	2.32035	182.787	8.85116	66.0496	4.56988	0.00721474	0.0534713	948.138	1.67138	110.169	2.12945	52.2338	0.82828	0.198002	1.20575	44.7139	2.20071	4.35159	1.4446	0.352275	0.978282	29.2552	1.95372	1.14497	0.352851	4.77429	1.85404
2.8777	529.36	1.19162	257.182	2.84496	169.845	8.22446	83.8757	5.80325	0.00751729	0.0557135	982.679	1.73227	110.788	2.14142	63.6706	1.00963	0.226013	1.37633	43.6811	2.14988	5.01655	1.66535	0.341903	0.949478	32.0581	2.1409	1.24172	0.382666	4.95526	1.92431
2.9976	547.241	1.23187	327.102	3.61842	160.596	7.7766	96.4943	6.67631	0.00731973	0.0542494	1046.18	1.84422	111	2.14552	89.882	1.42527	0.231428	1.4093	43.5694	2.14438	4.72547	1.56872	0.334951	0.930171	33.303	2.22404	1.29198	0.398157	5.05672	1.96371
3.11751	590.813	1.32995	428.438	4.7394	150.763	7.30046	108.264	7.49063	0.00796623	0.0590408	1082.77	1.90871	112.656	2.17753	120.738	1.91456	0.208118	1.26735	45.6016	2.2444	4.10937	1.36419	0.329795	0.915852	33.3858	2.22956	1.36153	0.419588	5.11307	1.9856
3.23741	674.775	1.51896	523.411	5.79	142.926	6.92096	124.64	8.62369	0.00908275	0.0673158	1169.65	2.06186	114.415	2.21153	152.632	2.4203	0.190757	1.16163	46.146	2.27119	3.9293	1.30441	0.321598	0.893089	33.5268	2.23898	1.43051	0.440847	5.12197	1.98905
3.35731	767.199	1.72701	617.983	6.83616	148.429	7.18744	139.843	9.67556	0.00945696	0.0700892	1180.05	2.0802	115.479	2.23209	181.533	2.8786	0.192406	1.17167	47.2444	2.32526	3.97855	1.32076	0.321723	0.893438	33.5254	2.23889	1.43856	0.443329	5.32757	2.0689
3.47722	854.211	1.92288	705.297	7.80204	156.503	7.57838	145.699	10.0807	0.00970344	0.071916	1212.05	2.1366	121.775	2.35378	186.206	2.9527	0.199962	1.21769	46.6838	2.29767	4.06618	1.34985	0.319625	0.887611	33.1719	2.21528	1.38745	0.427578	5.49483	2.13385
3.59712	906.521	2.04063	765.482	8.4678	163.409	7.9128	144.382	9.98959	0.00949655	0.0703827	1333.71	2.35106	128.844	2.49042	190.818	3.02584	0.198909	1.21128	44.5182	2.19108	4.18269	1.38853	0.316486	0.878895	33.8145	2.25819	1.36148	0.419574	5.57664	2.16562
3.71703	960.428	2.16198	816.561	9.03284	163.472	7.91585	143.433	9.92392	0.00982425	0.0728114	1290.43	2.27477	134.114	2.59229	213.78	3.38994	0.202981	1.23607	41.6247	2.04867	4.37576	1.45263	0.312931	0.869022	35.0808	2.34276	1.37213	0.422855	5.56689	2.16183
3.83693	1010.63	2.27498	858.81	9.50021	160.946	7.79355	142.651	9.86982	0.0100015	0.0741249	1208.72	2.13074	141.678	2.73849	221.937	3.51928	0.208161	1.26762	38.2564	1.88289	4.42489	1.46893	0.297976	0.827491	35.2765	2.35583	1.39355	0.429458	5.46031	2.12045
3.95683	1048.87	2.36107	877.339	9.70518	157.104	7.60749	140.454	9.71783	0.0101361	0.0751225	1193.04	2.10309	143.668	2.77696	229.499	3.6392	0.210253	1.28035	33.2153	1.63478	4.26545	1.41601	0.287082	0.797238	35.3823	2.3629	1.37208	0.422842	5.42824	2.10799
4.07674	1072.79	2.4149	866.738	9.5879	157.641	7.63351	136.68	9.45673	0.00981682	0.0727563	1245.53	2.19562	142.883	2.76179	245.805	3.89777	0.208062	1.26702	30.3376	1.49314	4.69736	1.55939	0.274675	0.762782	36.2928	2.4237	1.41437	0.435874	5.54608	2.15375
4.19664	1131.41	2.54688	842.287	9.31742	159.464	7.72177	131.658	9.10924	0.00953412	0.0706611	1378.82	2.4306	143.735	2.77825	233.621	3.70457	0.209922	1.27834	28.2658	1.39117	4.8476	1.60926	0.25901	0.719281	37.3252	2.49265	1.55538	0.47933	5.63978	2.19014
4.31655	1171.58	2.63729	811.983	8.9822	156.944	7.59972	123.499	8.54476	0.0110016	0.0815373	1432.82	2.52578	142.888	2.76187	206.252	3.27057	0.21576	1.31389	24.6342	1.21244	4.77192	1.58414	0.251032	0.697125	36.9346	2.46656	1.71472	0.528433	5.75281	2.23403
4.43645	1189.75	2.6782	740.412	8.19048	150.662	7.29553	114.579	7.92758	0.0114324	0.08473	1365.11	2.40642	142.053	2.74574	205.103	3.25234	0.221847	1.35096	21.0183	1.03447	4.70155	1.56078	0.244349	0.678566	35.5154	2.37178	1.9175	0.590925	5.82364	2.26154
4.55635	1196.8	2.69407	664.113	7.34646	143.05	6.92696	108.392	7.49953	0.0120594	0.0893773	1405.95	2.47842	139.661	2.6995	235.226	3.73001	0.230081	1.4011	18.4456	0.90785	4.65587	1.54561	0.234469	0.651129	33.7982	2.25711	2.07956	0.640867	5.83958	2.26773
4.67626	1201.91	2.70558	611.881	6.76866	136.159	6.59329	103.248	7.14357	0.0126009	0.0933901	1428.22	2.51767	139.905	2.70421	234.22	3.71406	0.227916	1.38791	15.8186	0.778553	4.53613	1.50586	0.230517	0.640154	32.4483	2.16696	2.15201	0.663194	5.87181	2.28025
4.79616	1155.32	2.6007	589.461	6.52066	128.863	6.23996	98.4503	6.81165	0.0129611	0.09606	1418.21	2.50002	144.574	2.79447	233.908	3.70912	0.231583	1.41025	14.3811	0.707801	4.39023	1.45743	0.222782	0.618673	31.5097	2.10428	2.5224	0.777341	5.90333	2.29249
4.91607	1131.62	2.54734	569.348	6.29816	123.494	5.97998	94.2524	6.5212	0.0133847	0.0991994	1366.9	2.40958	145.443	2.81127	220.972	3.50398	0.246255	1.4996	13.5516	0.666978	4.19806	1.39363	0.217071	0.602813	30.3407	2.02621	3.43717	1.05925	5.93165	2.30348
5.03597	1122.95	2.52783	564.874	6.24867	123.467	5.97865	90.9643	6.2937	0.0137217	0.101697	1444.52	2.5464	141.664	2.73822	217.587	3.4503	0.257863	1.57028	13.9728	0.687705	4.08504	1.35611	0.211927	0.58853	29.8147	1.99108	4.48173	1.38116	5.75484	2.23482
5.15588	1101.87	2.48037	561.145	6.20742	122.452	5.92954	88.6409	6.13295	0.0142979	0.105968	1581.59	2.78803	134.889	2.60727	196.551	3.11674	0.27085	1.64937	15.4133	0.758604	4.15719	1.38007	0.216936	0.602439	29.7904	1.98946	5.33413	1.64384	5.4078	2.10005
5.27578	1073.75	2.41707	551.4	6.09962	118.907	5.75787	86.915	6.01353	0.0162732	0.120607	1619.44	2.85476	131.415	2.54011	191.6	3.03823	0.290364	1.7682	17.7816	0.875165	4.1333	1.37214	0.218275	0.606158	30.1287	2.01205	5.60196	1.72638	5.27786	2.04959
5.39568	1020.91	2.29813	561.414	6.21039	113.317	5.48718	86.2182	5.96532	0.0163799	0.121397	1541.93	2.71812	131.081	2.53367	209.106	3.31583	0.291956	1.7779	17.9299	0.882466	4.05022	1.34456	0.218917	0.607941	30.9861	2.06931	5.21452	1.60698	5.24646	2.0374
5.51559	984.33	2.21578	559.896	6.1936	105.422	5.1049	86.1313	5.95931	0.0160646	0.119061	1515.4	2.67135	129.495	2.50301	214.394	3.39968	0.291102	1.77269	16.8054	0.827119	3.94082	1.30824	0.216587	0.601469	33.308	2.22437	4.67934	1.44205	5.31119	2.06253
5.63549	978.544	2.20276	543.714	6.01459	100.709	4.87667	85.1972	5.89468	0.0169639	0.125726	1536.3	2.7082	126.839	2.45166	202.849	3.21661	0.29069	1.77019	15.9144	0.783266	3.85824	1.28082	0.208769	0.579759	35.6241	2.37904	4.52083	1.39321	5.5323	2.1484
5.7554	988.815	2.22588	535.498	5.92371	105.572	5.11213	83.6025	5.78435	0.0176524	0.130829	1547.57	2.72807	125.296	2.42184	193.973	3.07585	0.29195	1.77786	15.653	0.770401	3.90773	1.29725	0.210898	0.585671	36.593	2.44375	4.74163	1.46125	5.81868	2.25961
5.8753	963.261	2.16836	511.927	5.66296	108.007	5.23006	81.3083	5.62561	0.0173787	0.1288	1571.75	2.77068	122.032	2.35874	198.281	3.14417	0.285016	1.73564	15.311	0.753572	4.0674	1.35026	0.212725	0.590746	36.9025	2.46442	5.15712	1.58929	6.00733	2.33287
5.9952	953.022	2.14531	500.571	5.53734	108.881	5.27236	79.0711	5.47082	0.018599	0.137844	1515.94	2.67231	121.407	2.34667	197.166	3.12649	0.280977	1.71104	13.8138	0.679881	4.1721	1.38501	0.216074	0.600047	36.6346	2.44653	5.3428	1.64651	6.09773	2.36798
6.11511	942.506	2.12164	474.161	5.2452	113.107	5.47699	76.9985	5.32742	0.0179103	0.13274	1481.77	2.61207	125.223	2.42044	199.609	3.16523	0.28814	1.75466	12.4377	0.612155	4.17196	1.38497	0.212894	0.591214	37.0496	2.47424	5.5724	1.71727	6.2037	2.40913
6.23501	938.721	2.11311	457.105	5.05652	120.413	5.83081	75.9435	5.25443	0.0193859	0.143676	1448.94	2.5542	126.156	2.43847	194.247	3.08021	0.277597	1.69046	12.7997	0.629971	4.16847	1.38381	0.211627	0.587697	37.8602	2.52838	5.90827	1.82078	6.35072	2.46623
6.35492	944.456	2.12602	424.082	4.69122	128.422	6.21861	75.8796	5.25001	0.0200125	0.148321	1413.68	2.49205	124.849	2.41321	195.368	3.09798	0.273562	1.66588	13.2367	0.651481	4.20354	1.39545	0.208328	0.578534	38.2229	2.55259	6.2597	1.92908	6.48197	2.51719
6.47482	946.744	2.13117	392.46	4.34142	129.124	6.2526	76.2899	5.2784	0.0197044	0.146037	1395.58	2.46013	124.107	2.39887	196.211	3.11134	0.278999	1.69899	13.3144	0.655301	4.2412	1.40796	0.205183	0.569801	37.9416	2.53381	6.67952	2.05846	6.57137	2.55191
6.59472	971.689	2.18733	364.437	4.03142	120.895	5.85414	77.0412	5.33038	0.0212562	0.157538	1422.38	2.50737	124.17	2.40007	201.582	3.19652	0.281654	1.71516	14.4939	0.713356	4.25216	1.41159	0.208719	0.57962	37.594	2.5106	7.0615	2.17618	6.70369	2.60329
6.71463	982.513	2.21169	325.219	3.59759	111.936	5.42031	76.8153	5.31475	0.0213615	0.158318	1442.6	2.54301	123.679	2.39059	202.122	3.20508	0.288192	1.75497	15.033	0.739889	4.25526	1.41262	0.207681	0.576737	36.9204	2.46562	7.2662	2.23926	7.0934	2.75463
6.83453	996.529	2.24324	304.791	3.37161	106.26	5.14545	75.5614	5.22799	0.0222521	0.164919	1492.27	2.63057	124.11	2.39891	206.721	3.278	0.301081	1.83346	14.964	0.73649	4.26591	1.41616	0.200811	0.55766	37.2606	2.48833	7.41167	2.28409	7.48325	2.90603
6.95444	1006.76	2.26627	310.97	3.43997	100.757	4.879	74.2182	5.13506	0.0226877	0.168147	1568.24	2.7645	126.015	2.43573	214.046	3.39415	0.310676	1.89189	15.4777	0.761777	4.61111	1.53075	0.234628	0.65157	38.2452	2.55409	7.54165	2.32415	7.9023	3.06876
7.07434	1023.64	2.30428	336.463	3.72197	97.0649	4.7002	72.8788	5.04239	0.0230813	0.171064	1619.32	2.85455	127.386	2.46224	206.408	3.27304	0.313101	1.90666	15.6584	0.77067	4.66528	1.54874	0.352215	0.978113	38.6321	2.57993	7.5576	2.32906	8.21346	3.1896
7.19424	1031.89	2.32285	360.162	3.98413	91.0222	4.40759	71.7927	4.96724	0.0238789	0.176976	1656.6	2.92026	125.883	2.43319	177.331	2.81196	0.31385	1.91122	15.1878	0.747507	4.54625	1.50922	0.376785	1.04634	39.646	2.64764	7.56459	2.33122	8.57986	3.33188
7.31415	1032.52	2.32425	331.533	3.66743	87.953	4.25897	70.6104	4.88544	0.0242951	0.180061	1617.62	2.85155	125.984	2.43513	174.057	2.76005	0.315736	1.9227	14.7063	0.723811	4.47686	1.48619	0.397825	1.10478	42.3458	2.82793	7.29634	2.24855	8.78908	3.41313
7.43405	1037.16	2.3347	294.573	3.25859	89.2841	4.32343	70.1808	4.85572	0.0247852	0.183693	1580.68	2.78642	129.847	2.50981	183.958	2.91705	0.323407	1.96942	14.8812	0.732419	4.53578	1.50574	0.473761	1.31565	44.7548	2.98881	6.86093	2.11437	8.93814	3.47102
7.55396	1047.85	2.35877	283.241	3.13323	88.6259	4.29156	68.8279	4.76211	0.0256939	0.190428	1558.23	2.74684	129.411	2.50137	172.976	2.7429	0.318857	1.94171	15.7597	0.775656	4.62639	1.53582	0.577929	1.60493	47.5875	3.17798	6.80097	2.09589	9.31601	3.61776
7.67386	1080.42	2.43209	270.207	2.98904	87.2588	4.22536	67.3757	4.66164	0.0269358	0.199632	1489.46	2.62563	127.495	2.46434	176.351	2.79643	0.32032	1.95062	15.8772	0.781435	4.66168	1.54754	0.671899	1.86589	50.1643	3.35006	6.85214	2.11166	9.58853	3.72359
7.79376	1097.51	2.47056	263.541	2.91531	82.5648	3.99806	66.7325	4.61713	0.0267044	0.197916	1458.21	2.57054	126.6	2.44704	169.999	2.6957	0.31879	1.9413	14.7631	0.726602	4.89942	1.62646	0.662186	1.83892	50.6942	3.38546	6.77706	2.08852	9.6858	3.76136
7.91367	1114.2	2.50812	259.489	2.87049	74.9347	3.62858	65.739	4.54839	0.0266191	0.197284	1443.92	2.54535	127.146	2.45759	173.711	2.75455	0.316711	1.92864	13.1689	0.64814	5.14268	1.70722	0.577299	1.60318	50.1573	3.3496	6.54097	2.01576	9.45205	3.67059
8.03357	1151.58	2.59226	246.028	2.72157	67.9591	3.2908	65.2096	4.51177	0.0271279	0.201055	1483.87	2.61576	127.615	2.46666	172.402	2.73381	0.30507	1.85776	11.556	0.568758	5.28084	1.75308	0.57657	1.60116	49.1215	3.28043	6.14272	1.89303	8.89601	3.45466
8.15348	1205.65	2.71399	233.192	2.57958	64.2551	3.11144	67.5894	4.67642	0.0276069	0.204606	1460.67	2.57487	126.519	2.44547	182.225	2.88957	0.306236	1.86485	10.4818	0.515887	5.24477	1.74111	0.561092	1.55817	47.135	3.14776	5.87805	1.81147	8.4606	3.28557
8.27338	1196.4	2.69317	224.259	2.48077	62.5536	3.02905	71.9389	4.97736	0.0287184	0.212843	1343.23	2.36785	126.523	2.44556	175.411	2.78151	0.305391	1.85971	9.85648	0.485112	5.20087	1.72654	0.564567	1.56782	44.6959	2.98487	5.75987	1.77505	8.20459	3.18615
8.39329	1209.26	2.72211	223.684	2.4744	63.3218	3.06625	73.9653	5.11756	0.0295272	0.218837	1315.28	2.31858	128.196	2.47789	177.777	2.81904	0.312365	1.90218	9.48813	0.466983	5.32988	1.76936	0.578128	1.60548	43.8673	2.92954	5.69554	1.75522	8.09312	3.14286
8.51319	1236.51	2.78345	219.899	2.43253	70.9209	3.43422	73.59	5.09159	0.0300689	0.222852	1293.02	2.27933	124.729	2.41088	174.362	2.76489	0.328436	2.00004	9.21374	0.453478	5.48406	1.82055	0.615873	1.7103	44.4607	2.96917	5.55603	1.71223	8.15963	3.16869
8.63309	1256.58	2.82864	214.482	2.37262	80.0102	3.87436	72.6405	5.0259	0.0302456	0.224162	1251.89	2.20684	123.698	2.39095	183.208	2.90516	0.33917	2.06541	9.13295	0.449502	5.46624	1.81463	0.727304	2.01975	45.0731	3.01007	5.43781	1.67579	8.04045	3.12241
8.753	1260.16	2.83669	197.529	2.18508	87.7636	4.2498	71.7558	4.96469	0.0304605	0.225755	1181.02	2.0819	125.994	2.43533	189.516	3.00518	0.339837	2.06947	9.42681	0.463965	5.4575	1.81173	0.794753	2.20706	47.5284	3.17404	5.34285	1.64653	7.99496	3.10474
8.8729	1246.74	2.80649	179.52	1.98586	90.3582	4.37544	73.0446	5.05386	0.032434	0.240381	1177.25	2.07527	126.92	2.45324	188.099	2.98271	0.348596	2.12281	9.13991	0.449844	5.43991	1.80589	0.883602	2.4538	48.55	3.24226	5.32573	1.64125	8.0363	3.1208
8.99281	1245.85	2.80447	170.116	1.88183	86.5972	4.19332	77.1932	5.34089	0.0330378	0.244856	1168.28	2.05944	127.756	2.46938	196.497	3.11588	0.357402	2.17644	9.64718	0.474811	5.14767	1.70888	0.952352	2.64472	48.3878	3.23143	5.31898	1.63918	8.10298	3.14669
9.11271	1272.16	2.8637	167.176	1.84932	73.8558	3.57634	80.0648	5.53958	0.0339693	0.25176	1127.18	1.987	129.409	2.50134	205.902	3.26502	0.365546	2.22603	9.19198	0.452407	5.03118	1.67021	1.15404	3.20482	48.5951	3.24527	5.2909	1.63052	8.19322	3.18174
9.23261	1299.8	2.92593	171.626	1.89854	59.6363	2.88778	80.1255	5.54378	0.0336673	0.249521	1103.62	1.94546	132.295	2.55712	204.542	3.24345	0.375731	2.28805	9.12923	0.449319	5.03269	1.67071	1.20498	3.34627	48.3726	3.23041	5.25843	1.62052	8.26547	3.20979
9.35252	1330.96	2.99607	172.334	1.90636	51.6546	2.50128	79.3478	5.48997	0.0339704	0.251768	1101.99	1.94259	134.463	2.59903	198.029	3.14018	0.393796	2.39806	9.80468	0.482563	5.1207	1.69992	1.29212	3.58826	48.9181	3.26684	5.14428	1.58534	8.39837	3.2614
9.47242	1349.44	3.03766	165.693	1.83291	53.264	2.57921	75.5985	5.23056	0.0355401	0.263402	1118.24	1.97123	135.285	2.61491	203.797	3.23163	0.41496	2.52694	9.83855	0.48423	5.20576	1.72816	1.3816	3.83675	49.8124	3.32657	4.96611	1.53043	8.27147	3.21212
9.59233	1365.96	3.07485	157.993	1.74773	52.1519	2.52536	72.6494	5.02652	0.0364756	0.270335	1116.11	1.96748	138.003	2.66746	200.291	3.17605	0.433017	2.6369	10.2208	0.503045	5.20432	1.72768	1.44805	4.02128	51.5275	3.4411	4.78375	1.47423	8.18134	3.17712
9.71223	1380.62	3.10786	149.138	1.64977	39.2569	1.90095	72.3597	5.00647	0.0369779	0.274058	1088.83	1.91939	138.261	2.67244	199.263	3.15974	0.456943	2.7826	10.4762	0.515613	5.12061	1.69989	1.48151	4.11419	53.728	3.58806	4.64929	1.43279	7.98316	3.10016
9.83213	1388.46	3.1255	143.291	1.58509	27.7828	1.34534	73.1613	5.06194	0.0368198	0.272886	1076.34	1.89737	132.789	2.56667	193.411	3.06695	0.494878	3.01361	9.98081	0.491231	5.20317	1.7273	1.43871	3.99536	55.6665	3.71751	4.67282	1.44004	7.91018	3.07182
9.95204	1402.45	3.15701	137.129	1.51693	26.7168	1.29371	73.1427	5.06065	0.0369613	0.273935	1060.47	1.8694	133.525	2.58089	202.891	3.21727	0.541881	3.29984	10.5498	0.519235	5.29207	1.75681	1.38104	3.8352	56.0393	3.74241	4.80476	1.4807	8.11042	3.14958
10.0719	1401.96	3.15589	131.425	1.45383	28.6972	1.38961	73.54	5.08813	0.038766	0.28731	1023.12	1.80356	136.504	2.63849	200.293	3.17608	0.555633	3.38358	11.3682	0.559517	5.28347	1.75396	1.35867	3.77308	55.8338	3.72869	4.93699	1.52145	8.38994	3.25813
10.1918	1408.18	3.16988	132.923	1.4704	27.3351	1.32366	74.1826	5.13259	0.0404328	0.299663	982.612	1.73215	134.326	2.59638	199.932	3.17035	0.548949	3.34288	11.2588	0.554132	5.20294	1.72722	1.29393	3.5933	59.1261	3.94855	5.07998	1.56552	8.59034	3.33595
10.3118	1417.57	3.19102	135.354	1.49729	23.1874	1.12281	75.1447	5.19916	0.0394053	0.292048	987.086	1.74004	133.089	2.57248	187.947	2.9803	0.537687	3.2743	11.5144	0.566711	5.19133	1.72337	1.31185	3.64304	65.2504	4.35755	5.22363	1.60979	8.61439	3.34529
10.4317	1411.04	3.17634	137.778	1.52411	21.9955	1.06509	77.5358	5.3646	0.0394771	0.29258	1014.01	1.7875	136.566	2.63967	199.079	3.15683	0.506778	3.08608	10.8869	0.535828	5.27589	1.75144	1.34309	3.7298	71.1272	4.75001	5.33078	1.64281	8.52874	3.31203
10.5516	1392.8	3.13526	143.951	1.5924	21.6952	1.05055	79.4816	5.49923	0.0394984	0.292738	1002.35	1.76695	142.094	2.74653	209.401	3.3205	0.468987	2.85594	11.4898	0.565502	5.33728	1.77182	1.31226	3.6442	74.4648	4.9729	5.41615	1.66912	8.67235	3.3678
10.6715	1372.31	3.08914	154.697	1.71127	23.9829	1.16133	78.8773	5.45742	0.0415629	0.308038	1016.14	1.79125	148.381	2.86806	204.886	3.2489	0.461184	2.80842	12.2524	0.603035	5.22508	1.73458	1.279	3.55182	77.6585	5.18618	5.51141	1.69848	8.91423	3.46173
10.7914	1376.8	3.09926	158.422	1.75248	24.5961	1.19103	75.6634	5.23505	0.0419948	0.31124	1052.1	1.85464	152.888	2.95517	202.37	3.20901	0.455755	2.77536	12.3493	0.607803	5.08812	1.68911	1.29948	3.60869	76.963	5.13973	5.61536	1.73051	9.05094	3.51482
10.9113	1387.09	3.12242	162.596	1.79864	23.5612	1.14091	71.442	4.94298	0.0419558	0.310951	1090.41	1.92217	158.281	3.05941	204.423	3.24156	0.428976	2.61229	12.5862	0.61946	5.53584	1.83774	1.29867	3.60646	74.4966	4.97503	5.55244	1.71112	8.96116	3.47996
11.0312	1373.87	3.09266	170.219	1.88297	21.5473	1.04339	69.2573	4.79182	0.0422576	0.313188	1144.35	2.01726	156.177	3.01873	196.264	3.11218	0.433682	2.64095	12.6792	0.624039	5.62734	1.86811	1.30481	3.62351	72.6694	4.853	5.55309	1.71132	8.70903	3.38204
11.1511	1363.2	3.06865	181.765	2.0107	20.4245	0.989021	67.7526	4.68771	0.0431382	0.319714	1162.91	2.04998	149.895	2.89732	179.511	2.84654	0.447961	2.7279	13.1208	0.645776	5.80617	1.92748	1.27528	3.54149	72.9536	4.87198	5.51409	1.6993	8.45685	3.28412
11.271	1399.96	3.15138	183.364	2.02838	21.3733	1.03497	65.1861	4.51014	0.0438507	0.324995	1138.41	2.00679	154.878	2.99363	184.782	2.93011	0.466129	2.83854	13.6891	0.673745	5.77974	1.91871	1.23797	3.4379	74.8227	4.9968	5.47642	1.68769	8.42604	3.27215
11.3909	1417.38	3.1906	192.801	2.13278	22.3788	1.08365	61.4729	4.25323	0.0442941	0.328281	1146.82	2.02161	159.2	3.07717	175.675	2.78571	0.473497	2.8834	15.2188	0.749031	5.67982	1.88553	1.21085	3.36256	78.9204	5.27046	5.42005	1.67032	8.53422	3.31416
11.5108	1414.34	3.18375	192.185	2.12596	22.834	1.1057	56.6214	3.91756	0.0458653	0.339926	1160.6	2.04591	160.895	3.10993	172.63	2.73742	0.471821	2.8732	15.7751	0.776413	5.61145	1.86284	1.16934	3.24729	84.0598	5.61367	5.46753	1.68495	8.5646	3.32596
11.6307	1413.63	3.18216	185.539	2.05244	23.4967	1.13779	51.6417	3.57302	0.0467397	0.346406	1135.77	2.00214	163.66	3.16337	167.788	2.66064	0.462794	2.81823	15.9998	0.78747	5.54936	1.84222	1.2323	3.42215	87.0836	5.81561	5.39388	1.66226	8.51348	3.3061
11.7506	1417.56	3.191	185.32	2.05002	24.1476	1.16931	47.7885	3.30643	0.0479963	0.35572	1127.49	1.98755	164.337	3.17647	181.015	2.87039	0.479553	2.92028	16.5918	0.816608	5.50712	1.8282	1.37741	3.82511	89.3733	5.96852	5.46476	1.6841	8.65863	3.36247
11.8705	1445.33	3.25351	180.548	1.99724	23.54	1.13988	44.9481	3.1099	0.0487689	0.361445	1148.23	2.0241	164.058	3.17108	181.397	2.87644	0.434182	2.644	16.5017	0.812173	5.54285	1.84006	1.51941	4.21947	94.638	6.32011	5.50487	1.69646	8.75661	3.40052
11.9904	1487.42	3.34826	165.363	1.82925	21.4748	1.03988	42.5101	2.94121	0.0501805	0.371907	1163.03	2.05019	162.7	3.14483	172.593	2.73683	0.450676	2.74444	15.9473	0.784888	5.4796	1.81907	1.47208	4.08803	100.983	6.74382	5.49133	1.69229	8.55546	3.32241
12.1103	1521.34	3.42463	160.734	1.77805	20.7502	1.00479	40.5203	2.80355	0.0524631	0.388824	1176.26	2.07351	161.359	3.11891	171.451	2.71872	0.486424	2.96212	15.6916	0.772302	5.3732	1.78374	1.2879	3.57656	104.976	7.01049	5.40576	1.66592	8.30733	3.22605
12.2302	1557.68	3.50644	164.385	1.81843	23.3268	1.12956	38.8678	2.68921	0.0543074	0.402493	1201.76	2.11847	161.299	3.11774	174.679	2.7699	0.530712	3.23182	16.2841	0.801462	5.24626	1.74161	1.14836	3.18905	106.188	7.09142	5.44549	1.67816	7.97383	3.09654
12.3501	1598.08	3.59738	161.531	1.78686	23.8951	1.15708	37.1271	2.56877	0.0546111	0.404744	1244.85	2.19443	159.271	3.07855	168.725	2.6755	0.556664	3.38986	16.7419	0.823995	5.11947	1.69951	1.05219	2.92197	104.885	7.00443	5.56294	1.71436	7.90846	3.07115
12.47	1673.4	3.76692	153.329	1.69613	23.777	1.15136	35.242	2.43835	0.0562211	0.416677	1278.64	2.25399	156.689	3.02863	156.218	2.47717	0.58678	3.57326	16.9202	0.832774	5.08378	1.68766	1.02299	2.84087	101.985	6.81074	5.71248	1.76044	7.87747	3.05912
12.5899	1733.22	3.90157	149.1	1.64936	24.78	1.19993	33.5381	2.32046	0.0569429	0.422026	1260.99	2.22288	157.979	3.05356	155.86	2.47149	0.598395	3.64399	17.2786	0.85041	5.22013	1.73293	1.02282	2.8404	98.2177	6.55916	6.0741	1.87189	7.83133	3.0412
12.7098	1767.34	3.97838	147.228	1.62865	25.0497	1.21299	32.9843	2.28214	0.0569074	0.421763	1263.14	2.22667	158.099	3.05589	148.193	2.34991	0.604286	3.67986	18.436	0.907377	5.45197	1.80989	1.0552	2.93034	92.0196	6.14525	6.40415	1.9736	7.87271	3.05727
12.8297	1875.14	4.22105	152.776	1.69002	24.2597	1.17473	33.2486	2.30043	0.0602307	0.446393	1301.85	2.29491	158.206	3.05795	137.322	2.17753	0.596763	3.63405	18.7947	0.925029	5.38437	1.78745	1.11347	3.09216	85.0809	5.68186	6.70722	2.067	7.73178	3.00254
12.9496	1968	4.43007	169.58	1.8759	23.4677	1.13638	32.9825	2.28201	0.0621022	0.460264	1341.85	2.36542	156.813	3.03103	132.399	2.09948	0.595354	3.62546	20.8401	1.0257	5.38152	1.78651	1.08935	3.02516	80.6166	5.38373	6.94333	2.13976	7.57689	2.94239
13.0695	1980.22	4.45759	188.549	2.08574	22.5664	1.09274	32.4109	2.24247	0.0634162	0.470002	1387.3	2.44553	157.448	3.0433	130.307	2.06629	0.592335	3.60708	21.1357	1.04025	5.22692	1.73518	1.05957	2.94246	75.6532	5.05226	7.27149	2.24089	7.66726	2.97749
13.1894	1959.64	4.41127	192.979	2.13474	24.045	1.16434	32.5183	2.2499	0.0662918	0.491315	1506.5	2.65567	161.186	3.11556	130.26	2.06556	0.590174	3.59392	19.923	0.980563	5.14484	1.70794	1.05	2.9159	69.6978	4.65455	7.90263	2.43539	7.96427	3.09283
13.3094	1961.86	4.41626	198.461	2.19539	22.7966	1.10388	33.8962	2.34524	0.0686021	0.508437	1550.22	2.73273	163.714	3.16442	127.079	2.01511	0.594905	3.62273	22.0811	1.08678	5.14752	1.70882	1.06084	2.946	63.5185	4.24188	8.78904	2.70856	8.09152	3.14224
13.4293	1952.14	4.39438	192.446	2.12885	21.921	1.06149	36.5883	2.53149	0.0706104	0.523321	1659.47	2.92531	165.102	3.19124	122.893	1.94873	0.610179	3.71574	22.1021	1.08781	5.22975	1.73612	1.08848	3.02275	59.2209	3.95488	9.74422	3.00292	7.98198	3.0997
13.5492	1887.86	4.24968	157.047	1.73726	24.4971	1.18623	40.9698	2.83465	0.0731217	0.541934	1775.28	3.12947	161.745	3.12636	146.533	2.32359	0.638158	3.88613	21.828	1.07432	5.30243	1.76025	1.07668	2.98998	57.162	3.81739	10.5012	3.23621	7.65377	2.97225
13.6691	1884.21	4.24147	133.861	1.48077	26.0694	1.26236	45.8185	3.17012	0.0749056	0.555155	1811.3	3.19296	157.938	3.05278	139.942	2.21908	0.689864	4.20099	21.6721	1.06665	5.26294	1.74714	1.02909	2.85783	56.135	3.7488	11.0666	3.41044	7.33393	2.84804
13.789	1990.39	4.48048	120.707	1.33526	25.7772	1.24821	49.6008	3.43182	0.0776015	0.575135	1822.89	3.21339	160.186	3.09623	141.061	2.23683	0.760096	4.62868	22.7694	1.12065	5.46984	1.81583	0.922656	2.56225	56.5097	3.77382	11.885	3.66265	7.06256	2.74266
13.9089	2154.79	4.85056	115.274	1.27516	25.0879	1.21484	50.3478	3.48349	0.0783654	0.580796	1852.44	3.26548	161.227	3.11635	132.824	2.10622	0.77365	4.71122	23.0211	1.13305	5.53818	1.83851	0.889448	2.47003	56.7196	3.78784	13.297	4.09779	6.57505	2.55334
14.0288	2314.44	5.20994	106.735	1.18071	23.6611	1.14575	50.0384	3.46209	0.0772097	0.572231	1827.7	3.22187	160.253	3.09752	142.453	2.2589	0.795845	4.84637	23.9044	1.17652	5.42815	1.80199	0.919006	2.55212	56.8201	3.79455	15.2694	4.70564	6.03736	2.34453
14.1487	2261.91	5.0917	104.395	1.15483	20.7312	1.00387	50.8655	3.51931	0.07992	0.592319	1785.39	3.1473	161.599	3.12354	150.152	2.38099	0.814132	4.95773	22.3324	1.09915	5.34418	1.77411	0.895398	2.48655	57.8096	3.86063	17.6096	5.42682	5.67939	2.20552
14.2686	2257.67	5.08215	107.511	1.18929	21.0283	1.01826	50.7843	3.5137	0.0827902	0.61359	1789.22	3.15405	166.464	3.21758	140.628	2.22996	0.807011	4.91437	22.8912	1.12665	5.42148	1.79977	0.845994	2.34936	57.7078	3.85383	20.1208	6.20072	5.41296	2.10206
14.3885	2368.28	5.33113	113.218	1.25242	21.5261	1.04237	48.6404	3.36537	0.0852448	0.631782	1774.08	3.12736	169.804	3.28214	138.385	2.19439	0.842422	5.13001	22.3277	1.09891	5.74376	1.90676	0.806642	2.24008	56.1745	3.75144	22.8413	7.0391	5.27789	2.0496
14.5084	2479.46	5.58141	129.328	1.43063	21.425	1.03747	45.0653	3.11801	0.0870148	0.6449	1684.44	2.96934	167.55	3.23856	138.881	2.20226	0.819915	4.99295	23.8901	1.17581	6.1515	2.04212	0.78274	2.1737	54.5892	3.64557	25.7005	7.92025	5.30105	2.0586
14.6283	2484.79	5.5934	137.533	1.5214	24.7971	1.20076	40.1887	2.7806	0.089196	0.661066	1616.8	2.8501	162.141	3.13403	136.943	2.17152	0.711979	4.33566	25.2953	1.24497	6.36949	2.11449	0.765466	2.12573	51.024	3.40748	28.9307	8.9157	5.19749	2.01838
14.7482	2424.83	5.45844	135.921	1.50356	25.7053	1.24474	35.6766	2.46842	0.0911749	0.675733	1596.27	2.8139	152.66	2.95077	129.844	2.05896	0.641426	3.90602	26.7194	1.31506	6.53102	2.16811	0.747647	2.07624	45.7517	3.05539	32.8032	10.1091	5.15216	2.00078
14.8681	2422.89	5.45408	115.281	1.27524	25.4585	1.23278	32.238	2.2305	0.0944039	0.699664	1580.61	2.7863	146.08	2.82357	137.559	2.18129	0.610245	3.71615	28.9534	1.42502	6.71731	2.22995	0.740961	2.05768	42.0815	2.81029	37.2634	11.4836	5.00278	1.94277
14.988	2413.54	5.43302	103.317	1.1429	24.5092	1.18682	31.6032	2.18659	0.0949148	0.703451	1577.28	2.78043	140.539	2.71647	135.017	2.14098	0.571069	3.47758	28.3422	1.39493	6.71959	2.23071	0.756351	2.10041	41.4449	2.76777	41.2422	12.7098	4.82326	1.87306
15.1079	2435.25	5.4819	97.5019	1.07857	23.2634	1.12649	31.4685	2.17726	0.0965962	0.715912	1558.16	2.74673	138.224	2.67172	127.775	2.02615	0.59018	3.59396	27.0359	1.33064	6.62866	2.20052	0.798924	2.21864	40.1002	2.67797	43.7001	13.4673	4.65121	1.80624
15.2278	2486.53	5.59732	98.1623	1.08588	22.7245	1.10039	28.9107	2.00029	0.098291	0.728473	1631.82	2.87659	137.812	2.66377	117.385	1.86139	0.62559	3.80959	24.329	1.19741	6.60851	2.19383	0.790013	2.1939	39.0515	2.60794	44.9054	13.8387	4.61764	1.79321
15.3477	2517.69	5.66748	103.694	1.14707	21.9491	1.06285	25.9945	1.79853	0.101131	0.749519	1741.69	3.07025	138.476	2.67659	117.549	1.86399	0.639462	3.89407	26.2048	1.28974	6.65388	2.20889	0.76696	2.12988	39.5789	2.64316	45.4757	14.0145	4.6736	1.81493
15.4676	2555.73	5.75311	117.424	1.29895	22.6888	1.09867	24.1981	1.67423	0.100387	0.744005	1804.63	3.18121	140.748	2.72052	128.169	2.03239	0.64362	3.91939	26.9918	1.32847	6.77715	2.24981	0.721039	2.00235	41.094	2.74433	45.2751	13.9527	4.59832	1.7857
15.5875	2400.82	5.40439	135.484	1.49873	21.786	1.05495	21.3361	1.47621	0.101433	0.75176	1877.72	3.31005	142.118	2.74699	129.88	2.05952	0.632408	3.85111	26.8172	1.31988	6.95839	2.30998	0.707951	1.966	42.6317	2.84703	44.5787	13.738	4.57706	1.77745
15.7074	2136.59	4.80959	145.911	1.61408	23.7598	1.15053	16.741	1.15829	0.103518	0.767212	1940.54	3.42079	143.587	2.77538	115.358	1.82925	0.613482	3.73586	26.8918	1.32355	7.03332	2.33486	0.685668	1.90413	45.8219	3.06007	43.6948	13.4656	4.64438	1.80359
15.8273	1969.79	4.43411	160.679	1.77744	26.0514	1.26149	12.8527	0.889262	0.103268	0.765361	1903.36	3.35526	145.087	2.80439	124.649	1.97657	0.588684	3.58485	28.946	1.42465	6.72091	2.23114	0.663933	1.84377	49.9059	3.33281	42.4488	13.0816	4.6903	1.82142
15.9472	1941.82	4.37114	147.644	1.63325	26.5019	1.28331	11.7051	0.809859	0.107626	0.797662	1774.82	3.12866	147.789	2.85661	133.966	2.12432	0.622293	3.78951	30.6827	1.51013	6.32253	2.09889	0.649827	1.80459	53.4007	3.5662	40.6421	12.5249	4.73239	1.83776
16.0671	1924.86	4.33297	127.19	1.40699	25.0444	1.21273	11.8873	0.82247	0.113413	0.840551	1671.21	2.94601	152.506	2.94777	131.448	2.08439	0.675063	4.11086	31.4695	1.54886	6.35626	2.11009	0.65784	1.82685	52.7729	3.52428	38.3009	11.8034	4.83686	1.87834
16.1871	1836.39	4.13381	110.854	1.22628	21.486	1.04042	11.8966	0.82311	0.114901	0.851577	1661.71	2.92927	153.451	2.96605	127.847	2.02729	0.681581	4.15055	32.8339	1.616	6.44787	2.14051	0.653476	1.81473	47.891	3.19825	35.3813	10.9036	4.9205	1.91081
16.307	1613.49	3.63206	111.542	1.23388	21.0592	1.01976	12.1069	0.837662	0.118906	0.881256	1710.51	3.0153	153.019	2.95769	127.342	2.01928	0.68681	4.1824	33.4771	1.64766	6.54192	2.17173	0.675089	1.87475	41.6298	2.78012	31.8236	9.80724	5.03142	1.95389
16.4269	1491.16	3.35668	116.526	1.28902	21.2219	1.02763	12.1971	0.843904	0.120888	0.895947	1732.82	3.05463	157.654	3.04729	125.624	1.99204	0.687088	4.18409	30.2549	1.48907	6.64018	2.20435	0.704331	1.95595	39.2473	2.62101	28.0917	8.65715	5.29036	2.05445
16.5468	1467.36	3.30311	116.841	1.2925	21.6375	1.04776	11.4752	0.793955	0.123261	0.913532	1741.99	3.07079	163.592	3.16206	113.059	1.7928	0.658874	4.01228	27.2207	1.33974	6.71532	2.22929	0.708021	1.9662	38.1486	2.54763	24.6288	7.58998	5.46623	2.12274
16.6667	1425.18	3.20817	116.514	1.28888	21.5463	1.04334	10.1417	0.701691	0.12725	0.943097	1782.07	3.14143	166.814	3.22434	114.935	1.82255	0.602403	3.66839	27.3957	1.34835	6.70612	2.22624	0.694594	1.92891	36.1477	2.41401	22.2429	6.85471	5.50259	2.13686
16.7866	1381.07	3.10887	123.655	1.36787	22.2089	1.07543	9.32988	0.645522	0.127416	0.944327	1827.04	3.22071	167.131	3.23047	111.239	1.76394	0.542804	3.30546	29.4658	1.45023	6.68894	2.22053	0.685193	1.90281	36.7655	2.45527	20.9765	6.46443	5.49782	2.13501
16.9065	1392.03	3.13353	121.672	1.34594	24.6994	1.19602	8.728	0.603879	0.128607	0.953158	1838.47	3.24086	167.601	3.23955	114.027	1.80814	0.507357	3.0896	29.4479	1.44936	6.51631	2.16323	0.709131	1.96928	38.4675	2.56893	20.0272	6.17189	5.2874	2.0533
17.0264	1471.65	3.31277	118.125	1.30671	24.8426	1.20296	8.03174	0.555705	0.122607	0.908691	1867.43	3.2919	169.349	3.27334	102.056	1.61831	0.503317	3.065	30.936	1.52259	6.59571	2.18958	0.746811	2.07392	39.3198	2.62585	18.9372	5.83598	4.9881	1.93707
17.1463	1498.4	3.37299	117.227	1.29677	24.8672	1.20415	7.53955	0.521652	0.115593	0.856706	1836.55	3.23747	172.338	3.33112	110.243	1.74813	0.505647	3.07918	29.745	1.46397	6.67227	2.215	0.78581	2.18222	39.2557	2.62157	17.3133	5.33552	4.60559	1.78852
17.2662	1471.26	3.31189	106.872	1.18222	21.7386	1.05265	7.45077	0.515509	0.119062	0.882412	1824.11	3.21555	173.211	3.34798	108.435	1.71947	0.490935	2.9896	31.1255	1.53192	6.74156	2.238	0.809181	2.24713	37.4341	2.49992	15.6315	4.81724	4.17657	1.62192
17.3861	1397.68	3.14625	90.8966	1.0055	19.7151	0.95467	8.50972	0.588777	0.118673	0.879535	1847.84	3.25737	172.144	3.32736	113.703	1.803	0.477553	2.9081	30.7532	1.5136	6.86626	2.2794	0.798121	2.21641	37.2241	2.4859	14.2767	4.39973	3.9679	1.54089
17.506	1351.39	3.04206	84.9652	0.939889	19.9796	0.967479	10.0529	0.695545	0.118571	0.878775	1914.06	3.37411	172.587	3.33592	105.17	1.66769	0.455793	2.7756	30.6288	1.50747	6.90669	2.29282	0.804721	2.23474	38.6746	2.58276	13.3191	4.10462	3.98235	1.5465
17.6259	1360.27	3.06204	90.2401	0.998241	19.1182	0.925768	12.0124	0.831119	0.116261	0.861654	1902.59	3.35389	176.815	3.41765	113.102	1.79347	0.448759	2.73276	31.0389	1.52766	6.61513	2.19603	0.78297	2.17434	40.8366	2.72714	12.4755	3.84463	4.06891	1.58011
17.7458	1349.89	3.03868	93.8001	1.03762	18.7102	0.906011	13.4245	0.928825	0.115631	0.85699	1936.27	3.41327	186.928	3.61313	115.868	1.83734	0.429661	2.61646	31.4147	1.54616	6.66744	2.21339	0.763488	2.12023	41.0858	2.74379	11.6933	3.60357	4.06476	1.5785
17.8657	1331.54	2.99738	95.5783	1.05729	20.964	1.01514	12.9999	0.899447	0.116361	0.862397	1947.74	3.43347	195.308	3.7751	119.773	1.89926	0.378616	2.30562	33.1054	1.62937	6.78286	2.25171	0.754491	2.09525	37.7078	2.5182	11.0835	3.41565	4.11513	1.59806
17.9856	1310.54	2.95011	91.9972	1.01768	24.4425	1.18358	11.9113	0.824126	0.117483	0.870712	1966.09	3.46583	196.332	3.79489	115.054	1.82442	0.355621	2.16559	34.6451	1.70515	6.48762	2.1537	0.767059	2.13015	31.1591	2.08086	10.567	3.25648	3.97231	1.5426
18.1055	1319.72	2.97077	88.2884	0.976651	25.4554	1.23263	10.2851	0.711615	0.118835	0.880733	1998.42	3.52283	196.322	3.79469	122.309	1.93947	0.355772	2.16651	34.114	1.67901	6.06888	2.01469	0.849231	2.35835	27.4352	1.83217	10.157	3.13013	3.80711	1.47844
18.2254	1348.67	3.03592	89.3971	0.988915	24.0002	1.16217	9.6056	0.664599	0.119641	0.886709	2014.79	3.55168	200.628	3.87792	123.648	1.9607	0.361309	2.20023	34.2513	1.68577	5.86468	1.9469	0.953916	2.64906	27.5359	1.8389	9.90013	3.05097	3.77812	1.46719
18.3453	1374.09	3.09316	94.5943	1.04641	22.675	1.098	9.75493	0.67493	0.118373	0.87731	2075.77	3.65917	206.311	3.98778	117.195	1.85838	0.350922	2.13698	36.2566	1.78446	5.74931	1.9086	1.01219	2.81089	27.8138	1.85746	9.68122	2.98351	3.94878	1.53346
18.4652	1394.82	3.13982	99.5224	1.10092	20.8229	1.00831	9.83898	0.680746	0.117594	0.871538	2144.73	3.78073	205.743	3.97679	123.021	1.95077	0.339989	2.0704	34.9655	1.72092	5.65403	1.87697	1.00562	2.79265	25.6922	1.71577	9.51878	2.93345	4.1346	1.60562
18.5851	1515.13	3.41065	99.4493	1.10011	20.5971	0.997378	9.61968	0.665573	0.116133	0.860708	2144.49	3.78031	204.542	3.95358	129.78	2.05795	0.336939	2.05182	36.3546	1.78928	5.71519	1.89728	0.992041	2.75493	26.0245	1.73796	9.32535	2.87384	4.17891	1.62283
18.705	1654.24	3.72379	88.1338	0.974941	19.8322	0.960339	9.40939	0.651023	0.115952	0.859366	2183.84	3.84968	207.606	4.01281	123.49	1.9582	0.340771	2.07516	36.6672	1.80467	5.88101	1.95232	1.00447	2.78945	29.842	1.9929	9.42585	2.90481	4.288	1.66519
18.8249	1642.1	3.69647	78.4431	0.867741	18.6317	0.902209	10.2888	0.71187	0.119294	0.884136	2192.44	3.86484	203.908	3.94134	120.796	1.91548	0.354639	2.15961	35.9604	1.76988	6.21581	2.06347	0.996293	2.76674	30.869	2.06149	9.54279	2.94085	4.47916	1.73943
18.9448	1680.7	3.78335	68.5468	0.758269	20.3659	0.986183	11.9661	0.82792	0.118838	0.880753	2239.5	3.94779	203.141	3.9265	123.615	1.96019	0.364057	2.21696	33.5061	1.64909	6.27668	2.08367	0.964007	2.67708	27.781	1.85527	9.56732	2.94841	4.61058	1.79046
19.0647	1868.23	4.20549	75.4745	0.834903	24.1997	1.17183	12.5746	0.870019	0.118804	0.8805	2253.82	3.97304	210.751	4.07359	126.974	2.01344	0.350619	2.13513	32.8809	1.61832	6.50052	2.15798	0.912699	2.5346	25.5956	1.70932	9.75452	3.0061	4.68123	1.8179
19.1847	1979.72	4.45646	79.3811	0.878119	26.9812	1.30652	12.8165	0.886759	0.120804	0.895328	2280.68	4.02039	211.466	4.08741	135.894	2.15489	0.326467	1.98805	34.5106	1.69853	6.40381	2.12588	0.871286	2.41959	25.7638	1.72055	9.96453	3.07082	4.76119	1.84895
19.3046	1994.59	4.48994	81.0259	0.896312	26.1938	1.26839	12.4785	0.863373	0.122857	0.910541	2282.12	4.02293	209.457	4.04859	136.007	2.15669	0.321534	1.95801	36.3942	1.79123	6.10801	2.02768	0.846231	2.35001	26.4705	1.76775	10.1842	3.13851	4.73756	1.83977
19.4245	2009.41	4.52329	80.1411	0.886526	24.2351	1.17354	11.5193	0.797002	0.125787	0.932253	2028.18	3.57528	211.87	4.09522	142.932	2.2665	0.3149	1.91761	37.9754	1.86906	6.0006	1.99202	0.846091	2.34963	27.6683	1.84774	10.0921	3.11013	4.60641	1.78884
19.5444	1964.79	4.42286	80.0473	0.885487	21.1852	1.02586	10.5883	0.732591	0.126385	0.936685	1946.45	3.4312	226.427	4.37659	141.199	2.23901	0.321441	1.95744	37.4986	1.84559	6.29091	2.0884	0.846581	2.35099	29.7779	1.98862	9.58785	2.95473	4.53298	1.76033
19.6643	1859.59	4.18604	77.9972	0.862809	19.2725	0.933235	9.6895	0.670404	0.125963	0.933563	1841.08	3.24547	238.884	4.61738	131.265	2.08149	0.332546	2.02507	35.5254	1.74847	6.6223	2.19841	0.836929	2.32418	30.4343	2.03246	8.8081	2.71443	4.48197	1.74052
19.7842	1767.63	3.97904	85.4894	0.945689	19.5623	0.94727	8.58511	0.593992	0.12846	0.952064	1835.95	3.23642	246.931	4.77292	126.56	2.00689	0.337952	2.05799	35.9043	1.76712	6.6464	2.20641	0.815158	2.26372	27.7246	1.8515	8.13675	2.50754	4.50716	1.7503
19.9041	1670.34	3.76003	87.2147	0.964773	18.3354	0.887862	7.95464	0.550371	0.126085	0.934468	1733.92	3.05655	251.032	4.85219	131.351	2.08285	0.345219	2.10225	37.9871	1.86964	6.47522	2.14958	0.818646	2.27341	26.3534	1.75993	7.87569	2.42709	4.40947	1.71236
20.024	1576.34	3.54844	88.7378	0.981622	18.0849	0.875731	7.77406	0.537877	0.126874	0.940313	1687.51	2.97475	244.554	4.72697	129.292	2.0502	0.335591	2.04361	38.2413	1.88215	6.44507	2.13958	0.822111	2.28303	29.0905	1.94272	7.97328	2.45716	4.49075	1.74393
20.1439	1508.89	3.39661	90.3173	0.999094	21.2841	1.03064	7.89518	0.546257	0.129296	0.958262	1736.03	3.06027	237.069	4.58229	125.217	1.98558	0.303084	1.84566	39.8737	1.96248	6.40149	2.12511	0.792041	2.19953	30.8118	2.05767	7.98833	2.4618	4.70243	1.82613
20.2638	1472.24	3.3141	96.55	1.06804	25.0595	1.21346	8.71462	0.602953	0.13284	0.98453	1707.2	3.00946	234.681	4.53614	136.806	2.16935	0.272967	1.66226	40.3691	1.98687	6.36449	2.11282	0.754667	2.09574	28.7478	1.91984	7.84742	2.41838	4.75669	1.8472
20.3837	1434.52	3.22919	102.179	1.13031	26.5836	1.28727	9.83941	0.680775	0.135244	1.00235	1604.11	2.82773	239.055	4.62069	135.813	2.15361	0.258617	1.57488	39.7275	1.95529	6.42072	2.13149	0.726973	2.01883	26.2251	1.75136	7.72989	2.38216	4.75496	1.84653
20.5036	1405.04	3.16283	102.954	1.13888	24.6356	1.19294	10.7762	0.745593	0.13717	1.01662	1532.25	2.70106	245.899	4.75297	133.895	2.12319	0.261209	1.59065	40.281	1.98253	6.56852	2.18056	0.701465	1.94799	24.9347	1.66518	7.54334	2.32467	4.78185	1.85697
20.6235	1363.74	3.06985	103.094	1.14043	22.7291	1.10062	11.6923	0.808976	0.138355	1.0254	1544.08	2.72191	248.503	4.8033	131.098	2.07883	0.271349	1.65241	40.5262	1.9946	6.69704	2.22322	0.692715	1.92369	23.8686	1.59399	7.30871	2.25236	4.70131	1.8257
20.7434	1396.55	3.14371	98.3941	1.08844	19.186	0.929047	12.2194	0.845441	0.138919	1.02959	1621.67	2.85869	248.287	4.79913	138.281	2.19274	0.284556	1.73283	39.6389	1.95093	7.03598	2.33574	0.668604	1.85674	22.4562	1.49966	7.23356	2.2292	4.64439	1.80359
20.8633	1378.78	3.10371	96.2677	1.06492	17.1272	0.829355	11.9238	0.824994	0.14071	1.04286	1470.91	2.59292	247.585	4.78556	140.946	2.235	0.286634	1.74549	38.5895	1.89928	7.26391	2.4114	0.644382	1.78947	21.1911	1.41518	7.21223	2.22263	4.64575	1.80412
20.9832	1292.97	2.91054	94.0616	1.04051	16.8319	0.815054	10.9569	0.758095	0.145624	1.07927	1420.65	2.50433	241.07	4.65962	141.056	2.23675	0.280518	1.70824	38.1242	1.87638	7.02572	2.33233	0.664856	1.84633	22.1491	1.47916	7.16001	2.20653	4.7111	1.8295
21.1031	1194.69	2.68931	91.5992	1.01328	17.188	0.832297	10.0889	0.698038	0.150541	1.11571	1438.59	2.53595	233.151	4.50657	137.251	2.17641	0.283146	1.72425	38.5315	1.89643	6.6228	2.19858	0.666844	1.85185	23.6732	1.58094	7.06029	2.1758	4.50026	1.74762
21.223	1168.98	2.63145	93.0032	1.02881	19.9561	0.966339	10.1042	0.699096	0.157979	1.17084	1476.34	2.6025	231.766	4.47979	143.287	2.27212	0.298208	1.81596	40.2536	1.98119	6.43803	2.13724	0.657302	1.82535	23.7015	1.58283	6.96982	2.14792	4.12458	1.60173
21.3429	1127.85	2.53885	91.5681	1.01293	23.804	1.15267	10.6329	0.735678	0.165341	1.22541	1426.64	2.51489	222.066	4.2923	140.507	2.22804	0.315205	1.91947	40.9163	2.0138	6.61216	2.19505	0.672484	1.86751	23.2	1.54934	7.02258	2.16418	4.05675	1.57539
21.4628	1106.61	2.49104	93.7957	1.03757	26.5784	1.28701	10.9306	0.756274	0.165713	1.22816	1231.68	2.17121	211.852	4.09488	137.516	2.1806	0.320256	1.95023	40.256	1.9813	6.97955	2.31701	0.690482	1.9175	22.6576	1.51312	7.10648	2.19004	4.24243	1.64749
21.5827	1070.38	2.40949	96.8579	1.07145	25.6259	1.24089	10.581	0.732085	0.170272	1.26196	1137.84	2.00578	211.787	4.09361	142.341	2.25712	0.329323	2.00544	40.6936	2.00284	7.1709	2.38053	0.683027	1.89679	21.1714	1.41387	7.09538	2.18662	4.34657	1.68794
21.7026	1052.85	2.37003	96.5473	1.06801	23.4244	1.13428	9.74021	0.673912	0.17725	1.31367	1174.31	2.07008	206.626	3.99387	147.313	2.33596	0.335675	2.04413	40.9093	2.01346	7.23029	2.40025	0.714757	1.98491	19.3378	1.29142	7.02206	2.16402	4.20299	1.63218
21.8225	1030.41	2.31952	97.1354	1.07452	20.1728	0.976834	9.46059	0.654566	0.183673	1.36127	1281.43	2.25891	193.097	3.73236	146.229	2.31877	0.345156	2.10186	39.1977	1.92921	7.04848	2.33989	0.697072	1.93579	18.9744	1.26715	6.98325	2.15206	4.01811	1.56038
21.9424	988.671	2.22555	98.4517	1.08908	17.0766	0.826907	10.8089	0.747851	0.170911	1.26669	1185.83	2.09039	181.639	3.5109	139.532	2.21258	0.346061	2.10737	37.7596	1.85844	6.84088	2.27097	0.672522	1.86762	20.5956	1.37541	7.02448	2.16477	3.77733	1.46688
22.0624	927.915	2.08879	101.681	1.1248	16.7648	0.811809	12.9381	0.895172	0.157994	1.17095	1074.71	1.8945	172.487	3.33399	146.602	2.32469	0.313393	1.90843	38.177	1.87898	6.49897	2.15747	0.711587	1.9761	22.1962	1.4823	6.93294	2.13656	3.66582	1.42358
22.1823	893.11	2.01044	102.675	1.1358	17.0008	0.823232	14.1781	0.980962	0.155449	1.15209	1084.06	1.91098	168.814	3.263	142.016	2.25197	0.290368	1.76822	38.1307	1.8767	6.27204	2.08213	0.769499	2.13693	20.5608	1.37309	6.59602	2.03273	3.77274	1.4651
22.3022	872.93	1.96502	103.744	1.14762	17.731	0.858592	14.1692	0.98035	0.158082	1.17161	1137.72	2.00557	165.614	3.20114	138.4	2.19464	0.283298	1.72517	38.3314	1.88658	6.24349	2.07266	0.788157	2.18874	19.2704	1.28691	6.2585	1.92871	3.7917	1.47246
22.4221	835.523	1.88081	99.5705	1.10145	20.209	0.978586	13.2807	0.918873	0.159417	1.1815	1186.92	2.09231	161.404	3.11977	132.873	2.10698	0.287633	1.75157	39.2665	1.9326	6.39609	2.12331	0.802355	2.22817	23.3324	1.55818	6.13418	1.8904	3.84122	1.49169
22.542	776.864	1.74877	95.1792	1.05288	24.1026	1.16712	12.4514	0.861498	0.164916	1.22226	1124.93	1.98303	156.807	3.03091	136.413	2.16312	0.302173	1.84011	39.6461	1.95128	6.65214	2.20832	0.781215	2.16946	25.7241	1.7179	6.24536	1.92466	3.91387	1.5199
22.6619	725.004	1.63202	92.551	1.0238	25.7558	1.24718	11.3399	0.784595	0.167084	1.23832	994.877	1.75377	150.702	2.91291	131.395	2.08355	0.31819	1.93765	40.5452	1.99554	6.90623	2.29267	0.800746	2.2237	22.5745	1.50757	6.1815	1.90498	4.03996	1.56887
22.7818	715.988	1.61173	97.5224	1.0788	25.1907	1.21982	10.6638	0.737817	0.168913	1.25188	1011.6	1.78325	148.36	2.86765	133.783	2.12141	0.318851	1.94168	40.547	1.99562	7.31617	2.42875	0.844586	2.34545	19.4069	1.29603	6.09932	1.87966	4.0853	1.58647
22.9017	685.83	1.54384	103.532	1.14527	23.1926	1.12306	10.9634	0.758544	0.176758	1.31002	1158.79	2.04272	149.193	2.88374	132.225	2.09671	0.317442	1.93309	39.1155	1.92517	6.5798	2.1843	0.798615	2.21778	16.9613	1.13271	6.23618	1.92183	4.12937	1.60359
23.0216	680.853	1.53264	106.368	1.17665	20.2552	0.980823	11.716	0.810611	0.182386	1.35174	1175.72	2.07255	148.927	2.87861	139.175	2.20692	0.314709	1.91645	39.2156	1.9301	6.78167	2.25131	0.845512	2.34802	16.152	1.07866	6.40185	1.97289	4.34492	1.68729
23.1415	687.839	1.54837	100.282	1.10932	17.398	0.84247	11.968	0.828048	0.193709	1.43566	1098.74	1.93687	145.797	2.8181	142.536	2.26022	0.335524	2.04321	41.1659	2.02609	7.3891	2.45297	0.947379	2.63091	16.33	1.09055	6.61789	2.03946	4.50068	1.74779
23.2614	692.264	1.55833	101.803	1.12615	17.2619	0.835875	11.5119	0.796495	0.192459	1.42639	1058.44	1.86582	141.878	2.74235	133.628	2.11897	0.367165	2.23589	42.8016	2.10659	8.0105	2.65925	0.987045	2.74106	16.5429	1.10477	6.68231	2.05932	4.51746	1.7543
23.3813	683.422	1.53842	103.939	1.14978	17.1589	0.83089	10.7557	0.744174	0.203036	1.50478	1135.96	2.00248	136.791	2.64403	133.505	2.117	0.391655	2.38502	44.7736	2.20365	8.33985	2.76859	1.03223	2.86654	17.7447	1.18502	6.82344	2.10281	4.54901	1.76655
23.5012	658.27	1.4818	96.6578	1.06923	18.1977	0.88119	10.8272	0.749118	0.227217	1.684	1252.19	2.20736	133.332	2.57717	140.603	2.22957	0.398119	2.42438	46.0868	2.26828	8.38323	2.78299	1.079	2.99643	19.6831	1.31448	7.01625	2.16223	4.5903	1.78259
23.6211	642.904	1.44721	95.3523	1.05479	21.7532	1.05336	11.9609	0.82756	0.26336	1.95187	1302.63	2.29628	130.47	2.52184	140.614	2.22974	0.387015	2.35677	42.944	2.1136	8.65757	2.87406	1.05602	2.9326	18.7964	1.25526	7.16581	2.20832	4.53066	1.75943
23.741	604.264	1.36023	95.2005	1.05311	26.625	1.28927	12.9422	0.895454	0.300611	2.22794	1245.89	2.19625	128.017	2.47444	132.364	2.09892	0.386076	2.35105	40.4751	1.99209	9.08006	3.01432	0.974301	2.70567	17.3681	1.15987	7.1792	2.21245	4.42749	1.71936
23.8609	578.963	1.30328	95.2925	1.05413	27.2314	1.31863	13.3979	0.926984	0.321397	2.382	1137.68	2.0055	122.443	2.3667	133.074	2.11017	0.411175	2.50389	40.9994	2.01789	9.11991	3.02754	0.940897	2.61291	20.8486	1.39231	7.15956	2.2064	4.49362	1.74504
23.9808	550.677	1.23961	96.6831	1.06951	25.7294	1.2459	13.3084	0.920787	0.323819	2.39995	1145.3	2.01894	115.513	2.23275	134.996	2.14066	0.424579	2.58552	42.2499	2.07944	8.93727	2.96691	0.93568	2.59842	23.4265	1.56447	7.24037	2.2313	4.6133	1.79152
24.1007	529.66	1.1923	94.089	1.04082	22.3709	1.08327	12.2761	0.849369	0.309179	2.29145	1303.74	2.29824	114.309	2.20948	130.555	2.07023	0.426267	2.59579	44.4764	2.18902	8.63212	2.86561	0.922804	2.56266	22.2219	1.48402	7.43002	2.28975	4.71116	1.82952
24.2206	506.459	1.14007	93.6337	1.03578	18.8221	0.911427	10.9564	0.758056	0.286361	2.12233	1283.21	2.26205	116.79	2.25742	129.826	2.05867	0.423177	2.57698	44.0241	2.16676	7.91928	2.62897	0.952895	2.64622	20.0527	1.33916	7.42105	2.28698	4.71984	1.83289
24.3405	481.897	1.08478	97.578	1.07941	15.5232	0.751686	9.84084	0.680874	0.268568	1.99047	1244.69	2.19414	121.512	2.34871	143.083	2.26889	0.419256	2.5531	43.5071	2.14132	7.2191	2.39653	0.970852	2.69609	18.1568	1.21255	7.1712	2.20998	4.8186	1.87124
24.4604	469.945	1.05787	99.0708	1.09593	14.1832	0.686798	9.3303	0.645551	0.248054	1.83843	1207.11	2.12789	125.805	2.43168	145.782	2.31169	0.416629	2.5371	43.1304	2.12277	6.73757	2.23668	0.99842	2.77265	16.4064	1.09565	6.64633	2.04823	4.95464	1.92407
24.5803	450.469	1.01403	98.0097	1.08419	15.0144	0.727046	9.56636	0.661884	0.235551	1.74576	1187.91	2.09406	124.391	2.40435	146.259	2.31925	0.410789	2.50154	43.3706	2.1346	6.057	2.01075	0.980737	2.72354	15.2405	1.01779	5.98449	1.84427	5.00843	1.94496
24.7002	425.339	0.957463	97.8319	1.08222	18.9148	0.915919	10.0541	0.695628	0.231598	1.71646	1210.94	2.13464	121.693	2.3522	134.08	2.12613	0.403696	2.45835	43.7894	2.15521	6.55147	2.1749	0.959905	2.66569	16.6468	1.11171	5.48376	1.68996	5.07605	1.97122
24.8201	394.457	0.887946	96.4299	1.06671	22.7271	1.10052	9.91742	0.686173	0.236654	1.75394	1219.17	2.14916	119.341	2.30674	146.147	2.31748	0.424997	2.58806	42.008	2.06753	7.364	2.44463	0.937838	2.60441	18.1919	1.21489	5.20289	1.6034	5.14666	1.99864
24.94	380.83	0.85727	95.768	1.05939	25.448	1.23228	9.50312	0.657508	0.253429	1.87826	1157.21	2.03994	116.232	2.24664	151.345	2.3999	0.453144	2.75946	39.1315	1.92596	7.60667	2.52519	0.969817	2.69322	20.0198	1.33696	5.22579	1.61046	5.21629	2.02568
25.06	382.908	0.861947	97.3367	1.07674	25.064	1.21368	10.1685	0.703542	0.262985	1.94908	974.87	1.7185	117.571	2.27253	151.407	2.40088	0.456228	2.77825	37.7	1.8555	8.72946	2.89792	0.998848	2.77384	19.318	1.29009	5.13329	1.58195	5.31073	2.06236
25.1799	372.457	0.838422	98.4392	1.08894	24.2192	1.17277	10.9773	0.759508	0.258454	1.9155	844.564	1.4888	118.77	2.29569	144.971	2.29882	0.452505	2.75557	39.5319	1.94566	10.0142	3.32441	1.01782	2.82652	17.8238	1.19031	4.91911	1.51595	5.45283	2.11754
25.2998	348.178	0.783768	100.762	1.11463	21.6373	1.04775	11.9148	0.824372	0.255859	1.89627	957.133	1.68724	116.765	2.25694	156.903	2.48803	0.435002	2.64898	40.6361	2.00001	11.075	3.67656	1.04739	2.90865	20.5171	1.37017	4.87454	1.50221	5.49686	2.13464
25.4197	342.398	0.770758	101.544	1.12329	18.4954	0.895609	11.4634	0.793139	0.24998	1.8527	1019.13	1.79652	114.179	2.20696	151.572	2.40351	0.427519	2.60342	40.813	2.00872	11.7069	3.88636	1.04118	2.89139	22.3599	1.49323	4.70828	1.45097	5.4162	2.10331
25.5396	349.345	0.786396	99.5255	1.10096	16.5168	0.799796	9.93278	0.687236	0.238305	1.76617	915.708	1.61421	109.928	2.12479	148	2.34685	0.415689	2.53138	39.6073	1.94938	11.8149	3.92219	1.06783	2.9654	19.2641	1.28649	4.58932	1.41431	5.23776	2.03402
25.6595	351.467	0.791173	95.6622	1.05822	16.4371	0.795936	8.80495	0.609203	0.235799	1.7476	808.513	1.42525	109.657	2.11955	153.383	2.43222	0.404214	2.4615	40.1406	1.97562	11.2921	3.74864	1.13487	3.15159	15.9249	1.0635	4.53679	1.39812	5.22717	2.02991
25.7794	397.718	0.895286	91.0361	1.00705	17.8395	0.863849	7.6674	0.530497	0.244102	1.80914	760.192	1.34007	112.465	2.17382	164.057	2.60147	0.371243	2.26072	38.3063	1.88534	10.2459	3.40132	1.16143	3.22533	13.9543	0.931898	4.56672	1.40735	5.37912	2.08892
25.8993	451.661	1.01672	94.9433	1.05027	21.3434	1.03352	7.20638	0.4986	0.253395	1.87801	796.315	1.40375	103.004	1.99096	162.22	2.57234	0.353389	2.15199	38.4334	1.8916	9.77666	3.24557	1.20538	3.34738	13.4675	0.899385	4.53298	1.39695	5.55561	2.15745
26.0192	476.044	1.0716	96.0442	1.06245	25.258	1.22308	7.55181	0.5225	0.246612	1.82774	823.06	1.45089	90.708	1.75329	154.587	2.45131	0.343991	2.09477	38.3152	1.88578	10.1159	3.35819	1.22282	3.39582	13.3238	0.88979	4.24841	1.30925	5.51841	2.14301
26.1391	515.501	1.16042	98.8046	1.09298	24.8384	1.20275	8.14196	0.563331	0.226264	1.67693	873.587	1.53996	82.9385	1.60311	158.472	2.51291	0.347619	2.11686	36.9447	1.81833	10.071	3.34329	1.23669	3.43432	14.9253	0.99674	4.03844	1.24455	5.35066	2.07786
26.259	572.512	1.28876	102.531	1.1342	22.8358	1.10578	8.64537	0.598162	0.226585	1.67931	898.449	1.58379	80.6467	1.55882	155.271	2.46215	0.35961	2.18988	36.6379	1.80323	10.0781	3.34564	1.23452	3.4283	18.9745	1.26715	3.81916	1.17697	5.22531	2.02918
26.3789	661.761	1.48966	103.832	1.1486	21.4454	1.03846	8.57919	0.593583	0.229155	1.69836	757.599	1.3355	80.1662	1.54953	164.331	2.60582	0.358177	2.18115	37.5075	1.84603	10.2188	3.39234	1.26199	3.50461	23.7995	1.58938	3.57746	1.10248	5.19848	2.01876
26.4988	737.437	1.66001	104.192	1.15258	18.4535	0.893579	8.28877	0.573489	0.229965	1.70436	773.613	1.36373	80.889	1.5635	153.729	2.43771	0.338947	2.06405	39.4969	1.94394	10.0877	3.34883	1.36475	3.78997	23.932	1.59823	3.49954	1.07847	5.20606	2.02171
26.6187	808.474	1.81992	108.203	1.19695	15.5239	0.75172	8.92246	0.617333	0.228693	1.69493	935.773	1.64958	85.6849	1.6562	157.939	2.50446	0.341606	2.08024	37.9601	1.86831	10.1665	3.37497	1.4892	4.13557	22.9193	1.53059	3.56806	1.09959	5.24196	2.03565
26.7386	832.894	1.87489	113.155	1.25173	15.0251	0.727566	10.1328	0.701076	0.237554	1.76061	881.665	1.5542	88.6002	1.71255	153.905	2.44049	0.378615	2.30561	37.4898	1.84516	10.3487	3.43546	1.53434	4.26092	25.8084	1.72354	3.79407	1.16924	5.3203	2.06607
26.8585	844.544	1.90112	112.236	1.24156	15.8524	0.767626	10.7106	0.741055	0.256118	1.89819	782.921	1.38014	90.7702	1.75449	150.629	2.38854	0.381777	2.32487	38.0988	1.87513	10.5157	3.49089	1.55485	4.31786	27.8413	1.8593	4.0466	1.24706	5.33213	2.07067
26.9784	833.404	1.87604	108.96	1.20532	19.5881	0.948521	10.4332	0.721859	0.296125	2.1947	761.201	1.34185	93.3411	1.80419	145.001	2.2993	0.378085	2.30239	37.1718	1.82951	10.739	3.56505	1.41375	3.92605	26.14	1.74568	4.21041	1.29754	5.38521	2.09128
27.0983	831.335	1.87138	104.991	1.16142	23.0949	1.11833	9.84793	0.681365	0.356483	2.64203	752.937	1.32728	96.6011	1.8672	149.897	2.37694	0.360209	2.19353	37.2964	1.83564	10.9321	3.62914	1.30301	3.61851	23.0941	1.54227	4.27369	1.31704	5.40504	2.09898
27.2182	820.859	1.8478	99.8698	1.10477	23.982	1.16129	8.70727	0.602444	0.409874	3.03774	757.53	1.33538	101.366	1.9593	150.786	2.39104	0.343499	2.09177	36.9749	1.81981	11.0392	3.66468	1.23583	3.43193	20.518	1.37023	4.23418	1.30487	5.43544	2.11079
27.3381	663.511	1.4936	101.665	1.12462	23.4821	1.13708	7.844	0.542716	0.412437	3.05673	789.53	1.39179	99.2161	1.91774	146.691	2.3261	0.339954	2.07018	37.1058	1.82626	11.0162	3.65704	1.23217	3.42177	19.6484	1.31216	4.18411	1.28944	5.55526	2.15732
27.458	542.03	1.22014	103.77	1.14791	22.0178	1.06618	7.87801	0.545069	0.387302	2.87045	859.339	1.51485	94.9746	1.83576	152.847	2.42372	0.335728	2.04445	36.9817	1.82015	10.8391	3.59827	1.26651	3.51715	19.5969	1.30872	4.29682	1.32417	5.50576	2.1381
27.5779	441.425	0.993673	105.373	1.16564	18.1949	0.881059	8.16279	0.564773	0.331096	2.45388	913.921	1.61106	90.1885	1.74325	159.964	2.53657	0.336622	2.04989	36.3844	1.79075	10.495	3.48402	1.25024	3.47196	19.2989	1.28882	4.52074	1.39318	5.36462	2.08329
27.6978	367.394	0.827025	109.286	1.20893	15.1315	0.732718	8.19666	0.567116	0.305003	2.26049	817.95	1.44188	86.3374	1.66881	156.765	2.48585	0.334447	2.03665	35.1409	1.72955	10.0135	3.32418	1.24324	3.45251	19.9193	1.33025	4.68884	1.44498	5.37891	2.08883
27.8177	271.952	0.61218	110.525	1.22263	13.1559	0.637052	7.91383	0.547547	0.299885	2.22257	710.163	1.25188	83.6165	1.61622	149.144	2.36499	0.328469	2.00024	35.2706	1.73593	9.91506	3.29151	1.14159	3.17023	21.7109	1.4499	4.78138	1.4735	5.51007	2.13977
27.9376	227.391	0.51187	109.555	1.2119	12.6701	0.613529	7.59344	0.52538	0.294877	2.18545	851.851	1.50164	78.683	1.52086	155.577	2.46701	0.328233	1.99881	32.86	1.61729	9.8665	3.27539	1.02708	2.85225	21.5922	1.44197	4.93344	1.52036	5.69245	2.21059
28.0576	207.479	0.467047	109.361	1.20976	16.0381	0.776616	7.88453	0.54552	0.286697	2.12483	885.457	1.56089	73.6959	1.42447	156.705	2.48489	0.340025	2.07061	34.1211	1.67936	9.67406	3.2115	0.992973	2.75752	21.0681	1.40697	5.04665	1.55525	5.72891	2.22475
28.1775	175.687	0.39548	116.847	1.29257	21.5346	1.04278	9.02782	0.624623	0.273123	2.02422	874.578	1.54171	69.7138	1.3475	160.925	2.5518	0.342222	2.084	34.2464	1.68552	9.06195	3.0083	0.969377	2.692	22.0421	1.47201	5.09835	1.57118	5.83679	2.26664
28.2974	149.645	0.33686	117.579	1.30066	25.4309	1.23145	9.94781	0.688276	0.265495	1.96769	781.494	1.37762	73.4531	1.41977	148.321	2.35195	0.33775	2.05676	35.4877	1.74662	8.33896	2.76829	0.936472	2.60062	21.4781	1.43435	5.12009	1.57788	5.88639	2.28591
28.4173	135.387	0.304764	116.056	1.28382	25.0165	1.21138	10.1363	0.701319	0.266426	1.97459	761.404	1.3422	78.1514	1.51058	153.038	2.42674	0.323359	1.96913	33.6906	1.65817	7.963	2.64348	0.861029	2.39111	18.2929	1.22163	5.01669	1.54602	5.93911	2.30638
28.5372	128.88	0.290116	112.106	1.24013	22.7249	1.10041	9.98266	0.690687	0.270127	2.00202	752.441	1.3264	77.0785	1.48985	150.677	2.38931	0.334591	2.03752	34.1063	1.67863	7.91372	2.62712	0.81887	2.27403	15.4807	1.03383	4.9343	1.52063	5.91922	2.29866
28.6571	136.576	0.307439	105.825	1.17065	19.932	0.965173	9.01755	0.623912	0.264839	1.96282	808.236	1.42476	81.6206	1.57764	149.693	2.3737	0.358854	2.18527	36.2506	1.78417	8.15714	2.70793	0.838155	2.32759	13.9398	0.930924	4.89616	1.50887	5.87282	2.28064
28.777	142.618	0.321042	98.9966	1.09511	17.3862	0.841895	7.4772	0.517338	0.265579	1.96831	926.394	1.63305	87.5988	1.69319	145.469	2.30673	0.352649	2.14749	32.6378	1.60635	7.65327	2.54066	0.833133	2.31364	13.3341	0.89048	4.72669	1.45665	5.88722	2.28623
28.8969	132.89	0.299143	97.0569	1.07365	15.1039	0.731379	6.41752	0.444019	0.261528	1.93828	990.049	1.74526	85.4229	1.65114	139.265	2.20835	0.346984	2.11299	30.8723	1.51946	7.37969	2.44984	0.819008	2.27442	13.8575	0.925432	4.46147	1.37491	5.89807	2.29044
29.0168	128.647	0.289591	102.268	1.13129	13.3985	0.6488	6.45342	0.446504	0.24491	1.81513	958.973	1.69048	81.5103	1.57551	129.789	2.05809	0.338198	2.05949	30.9495	1.52326	7.25084	2.40707	0.827221	2.29722	15.7688	1.05307	4.35548	1.34225	5.78564	2.24678
29.1367	134.411	0.302568	102.617	1.13516	14.8816	0.720614	6.86829	0.475208	0.225571	1.67179	841.652	1.48367	79.3353	1.53347	119.17	1.8897	0.337773	2.0569	30.9712	1.52433	7.0461	2.3391	0.870071	2.41622	18.1878	1.21461	4.33849	1.33701	5.58922	2.1705
29.2566	139.796	0.314689	102.955	1.1389	19.873	0.962317	6.78828	0.469672	0.223173	1.65402	857.317	1.51128	77.6335	1.50057	117.658	1.86572	0.328573	2.00088	30.3283	1.49269	7.03403	2.33509	0.889898	2.47128	20.053	1.33918	4.28838	1.32157	5.46826	2.12353
29.3765	136.91	0.308193	104.295	1.15372	23.9743	1.16092	6.63273	0.45891	0.225481	1.67113	991.443	1.74772	75.4893	1.45913	111.724	1.77162	0.324791	1.97785	29.459	1.4499	7.17932	2.38332	0.95501	2.6521	20.5668	1.37349	4.30644	1.32714	5.56394	2.16069
29.4964	131.804	0.296698	106.239	1.17522	24.8479	1.20322	6.89265	0.476894	0.224192	1.66157	945.471	1.66668	72.2542	1.3966	103.711	1.64456	0.317328	1.9324	28.7265	1.41385	7.02115	2.33082	1.02447	2.84499	21.4297	1.43112	4.24714	1.30886	5.74307	2.23025
29.6163	134.466	0.302691	106.381	1.1768	23.1697	1.12195	7.90735	0.547099	0.220857	1.63686	857.153	1.51099	69.1768	1.33712	92.7334	1.47049	0.313917	1.91163	28.534	1.40437	6.55726	2.17682	1.07563	2.98705	23.6107	1.57677	4.1463	1.27779	5.90697	2.2939
29.7362	145.583	0.327715	112.403	1.24341	20.4474	0.990132	8.92673	0.617629	0.223099	1.65347	856.204	1.50932	65.2283	1.2608	99.3155	1.57486	0.314287	1.91388	27.9531	1.37579	6.91874	2.29682	1.13245	3.14485	24.3742	1.62775	4.13183	1.27333	5.99316	2.32737
29.8561	156.016	0.3512	120.146	1.32906	17.3417	0.83974	9.36065	0.647651	0.225655	1.67242	878.452	1.54854	61.3658	1.18614	101.004	1.60164	0.315887	1.92363	28.7913	1.41704	7.14086	2.37056	1.16536	3.23626	24.0263	1.60452	4.28315	1.31996	5.9637	2.31593
29.976	160.658	0.361651	117.782	1.30291	14.627	0.708287	9.29294	0.642966	0.22461	1.66467	897.998	1.58299	60.8072	1.17534	99.1262	1.57186	0.320668	1.95274	28.6881	1.41196	6.95807	2.30988	1.14916	3.19125	23.0007	1.53603	4.43957	1.36816	5.81981	2.26005
30.0959	154.75	0.348352	115.729	1.2802	12.3435	0.597711	8.59222	0.594485	0.223428	1.65591	865.062	1.52493	64.459	1.24592	90.4858	1.43485	0.320243	1.95015	29.6825	1.4609	7.09321	2.35474	1.16733	3.24172	20.9293	1.3977	4.48207	1.38126	5.62543	2.18457
30.2158	150.34	0.338425	113.76	1.25842	11.6393	0.563615	7.72848	0.534724	0.216454	1.60422	930.672	1.64059	68.2646	1.31948	91.5796	1.45219	0.317554	1.93378	28.7512	1.41506	7.4673	2.47892	1.13621	3.15529	18.8637	1.25975	4.35236	1.34129	5.58706	2.16967
30.3357	154.555	0.347912	108.543	1.20071	16.1114	0.780165	6.82666	0.472328	0.220957	1.6376	1003.25	1.76853	68.6979	1.32786	95.191	1.50946	0.296946	1.80828	28.6216	1.40869	8.05597	2.67435	1.06657	2.96192	18.5731	1.24035	4.36461	1.34506	5.42876	2.10819
30.4556	157.258	0.353997	110.684	1.22439	21.519	1.04202	6.36423	0.440333	0.226702	1.68017	991.819	1.74838	75.793	1.465	97.1707	1.54085	0.326856	1.99042	28.5268	1.40402	8.73595	2.90008	0.984471	2.73391	19.4235	1.29714	4.47957	1.38049	5.34861	2.07707
30.5755	149.58	0.336714	123.64	1.36772	23.799	1.15243	6.59424	0.456247	0.226598	1.6794	843.5	1.48692	87.8147	1.69737	85.2656	1.35207	0.341369	2.0788	27.7428	1.36544	8.8596	2.94113	0.918457	2.55059	20.3703	1.36036	4.45235	1.3721	5.46778	2.12335
30.6954	152.107	0.342402	109.589	1.21228	24.6278	1.19256	6.87439	0.47563	0.248841	1.84426	867.135	1.52859	91.8855	1.77605	86.509	1.37179	0.333926	2.03348	28.0008	1.37813	8.52619	2.83045	0.921834	2.55997	20.9962	1.40217	4.40837	1.35855	5.51862	2.14309
30.8153	159.637	0.359352	103.978	1.15021	22.5215	1.09057	7.02412	0.485989	0.280838	2.0814	1006.15	1.77365	87.256	1.68657	86.2221	1.36724	0.323063	1.96732	28.2256	1.3892	8.55669	2.84057	0.979606	2.7204	20.0953	1.342	4.41944	1.36196	5.4651	2.1223
30.9353	164.242	0.369719	101.752	1.12558	19.3298	0.936014	7.58689	0.524927	0.330026	2.44595	1056.53	1.86245	82.3419	1.59158	81.6019	1.29397	0.318099	1.93709	29.657	1.45964	8.75112	2.90512	1.03716	2.88023	19.4206	1.29694	4.32845	1.33392	5.40267	2.09806
31.0552	166.812	0.375503	100.204	1.10846	15.7349	0.761937	8.25578	0.571207	0.383491	2.8422	993.959	1.75215	80.9653	1.56497	88.0364	1.39601	0.299196	1.82199	28.8066	1.41779	8.97685	2.98005	1.06395	2.95462	20.2514	1.35243	4.13292	1.27366	5.37751	2.08829
31.1751	165.92	0.373495	98.1807	1.08608	13.2333	0.640799	8.44275	0.584143	0.431256	3.19621	927.452	1.63492	84.3422	1.63025	87.5423	1.38817	0.28521	1.73681	28.2143	1.38864	9.0005	2.9879	1.14808	3.18826	20.2051	1.34933	3.98641	1.22851	5.41945	2.10457
31.295	163.245	0.367473	104.595	1.15704	10.4601	0.506511	8.23243	0.569591	0.460418	3.41234	863.31	1.52184	84.3232	1.62988	81.8641	1.29813	0.289448	1.76262	28.0404	1.38008	9.09229	3.01837	1.10197	3.0602	19.285	1.28789	3.91364	1.20609	5.48646	2.1306
31.4149	165.016	0.37146	110.003	1.21686	11.3717	0.550654	8.22797	0.569282	0.43817	3.24745	874.514	1.5416	79.1863	1.53059	80.408	1.27504	0.279778	1.70373	29.4181	1.44789	9.60515	3.18863	0.872328	2.42249	18.5594	1.23943	3.85558	1.18819	5.44178	2.11325
31.5348	170.182	0.383089	111.655	1.23514	18.0821	0.875593	7.80515	0.540028	0.38007	2.81685	892.459	1.57323	71.5749	1.38347	88.9153	1.40994	0.279553	1.70237	29.0568	1.4301	10.4217	3.4597	0.682613	1.89564	17.3246	1.15697	3.83403	1.18155	5.32521	2.06798
31.6547	176.022	0.396236	110.526	1.22264	24.334	1.17833	7.45552	0.515838	0.341212	2.52885	928.056	1.63598	67.2423	1.29972	91.8177	1.45597	0.279467	1.70184	29.9636	1.47474	11.68	3.87743	0.620558	1.72331	15.2776	1.02027	3.80815	1.17358	5.16347	2.00517
31.7746	169.102	0.380658	112.658	1.24623	24.5746	1.18998	7.50523	0.519277	0.351354	2.60402	954.184	1.68204	63.8625	1.2344	90.5433	1.43576	0.285477	1.73844	30.3731	1.49489	12.5309	4.1599	0.589158	1.63611	13.7787	0.92017	3.79369	1.16912	4.95078	1.92257
31.8945	170.787	0.384452	108.57	1.20101	21.797	1.05548	8.44205	0.584094	0.347323	2.57414	950.702	1.6759	64.7933	1.25239	79.9248	1.26738	0.292473	1.78104	30.5483	1.50351	11.7403	3.89744	0.610414	1.69514	13.5147	0.90254	3.7799	1.16487	4.82462	1.87358
32.0144	174.33	0.392426	108.354	1.19861	19.7412	0.955933	9.18229	0.635311	0.347883	2.5783	910.738	1.60545	68.6281	1.32651	85.4736	1.35537	0.298681	1.81885	29.8811	1.47067	11.368	3.77384	0.726339	2.01707	14.7275	0.983528	3.65883	1.12756	4.75338	1.84592
32.1343	175.834	0.395813	110.866	1.22641	16.7435	0.810775	9.36021	0.647621	0.349536	2.59054	895.968	1.57941	75.2147	1.45382	90.9416	1.44207	0.294526	1.79355	28.8536	1.4201	11.5077	3.82023	0.727291	2.01971	16.3052	1.08889	3.53485	1.08935	4.77756	1.85531
32.2542	169.869	0.382384	114.64	1.26815	14.0322	0.679485	9.48648	0.656357	0.357631	2.65054	953.296	1.68047	81.7607	1.58035	93.0606	1.47568	0.269646	1.64204	28.2245	1.38914	11.6596	3.87066	0.678266	1.88357	16.7368	1.11772	3.41277	1.05173	4.76457	1.85026
32.3741	172.61	0.388556	116.135	1.28469	11.7539	0.569161	9.69934	0.671084	0.356722	2.6438	914.098	1.61138	81.5023	1.57535	87.877	1.39348	0.277432	1.68945	27.8404	1.37024	11.3982	3.78386	0.599943	1.66607	17.1713	1.14673	3.463	1.06721	4.61104	1.79064
32.494	175.656	0.395411	114.035	1.26147	10.111	0.489609	11.2799	0.780444	0.3551	2.63178	861.828	1.51923	78.6642	1.5205	90.9837	1.44274	0.293372	1.78652	27.3908	1.34811	10.7783	3.5781	0.587952	1.63276	18.8376	1.25801	3.61758	1.11485	4.63285	1.79911
32.6139	179.556	0.404191	113.959	1.26062	12.7858	0.619128	13.058	0.903463	0.351525	2.60529	803.271	1.41601	81.7592	1.58032	90.3711	1.43303	0.286059	1.74199	27.6706	1.36188	9.76429	3.24146	0.596792	1.65731	21.0064	1.40285	3.60734	1.11169	4.78174	1.85693
32.7338	173.384	0.390298	109.551	1.21186	21.0573	1.01966	13.7	0.947886	0.337247	2.49947	706.512	1.24544	87.784	1.69677	85.9228	1.36249	0.271884	1.65566	29.4654	1.45022	9.52205	3.16104	0.68131	1.89202	21.8464	1.45894	3.41177	1.05142	4.94307	1.91958
32.8537	169.951	0.38257	114.17	1.26295	26.8031	1.2979	13.3564	0.924109	0.310542	2.30155	673.715	1.18763	83.5563	1.61506	82.9785	1.3158	0.246343	1.50013	28.3074	1.39322	9.41133	3.12429	0.677943	1.88267	20.5148	1.37002	3.2944	1.01525	4.99352	1.93917
32.9736	165.558	0.37268	124.789	1.38042	24.7499	1.19847	12.1527	0.840831	0.29887	2.21504	709.689	1.25104	78.1134	1.50985	85.0005	1.34786	0.236744	1.44168	27.1959	1.33851	9.3506	3.10412	0.666426	1.85069	19.2332	1.28443	3.28262	1.01162	4.87461	1.893
33.0935	168.716	0.37979	130.176	1.44001	21.6115	1.0465	10.8836	0.753023	0.292178	2.16545	778.407	1.37218	78.6703	1.52061	89.0628	1.41228	0.229	1.39452	25.1667	1.23865	9.13672	3.03313	0.68901	1.91341	20.4444	1.36531	3.19876	0.985776	4.90966	1.90661
33.2134	176.365	0.397008	122.531	1.35544	18.9997	0.920027	10.3641	0.717076	0.285694	2.11739	861.153	1.51804	76.1421	1.47175	81.1808	1.2873	0.211555	1.28828	25.1338	1.23703	8.70154	2.88866	0.787612	2.18723	21.5875	1.44166	3.06822	0.945547	4.98908	1.93745
33.3333	178.695	0.402253	119.272	1.3194	15.4503	0.748154	9.46642	0.654969	0.286242	2.12145	856.447	1.50975	70.619	1.36499	83.7082	1.32737	0.203809	1.24111	24.9884	1.22987	8.30974	2.75859	0.805522	2.23696	21.5233	1.43736	3.06373	0.944165	5.02241	1.95039
33.4532	199.085	0.448152	115.975	1.28293	12.6638	0.613225	8.82625	0.610676	0.289504	2.14563	778.077	1.3716	67.2775	1.3004	90.5083	1.4352	0.198143	1.20661	25.4137	1.2508	8.27876	2.74831	0.743681	2.06523	21.4447	1.43212	3.13528	0.966214	4.85686	1.8861
33.5731	211.818	0.476814	113.508	1.25563	9.93009	0.480847	8.38405	0.580082	0.296253	2.19565	686.998	1.21104	66.3517	1.28251	98.3607	1.55972	0.202718	1.23447	25.3272	1.24654	8.29786	2.75465	0.721337	2.00318	21.5607	1.43986	3.17326	0.977918	4.66944	1.81332
33.693	224.993	0.506473	111.904	1.23788	11.3377	0.549008	8.11025	0.561137	0.303609	2.25016	778.161	1.37175	65.7602	1.27108	85.4079	1.35433	0.209842	1.27786	25.9841	1.27888	8.06424	2.67709	0.756151	2.09986	20.4649	1.36668	3.13791	0.967024	4.45186	1.72883
33.8129	251.67	0.566524	113.764	1.25846	17.9607	0.869718	8.3043	0.574563	0.312235	2.31409	811.766	1.43098	66.3674	1.28281	90.9342	1.44196	0.217237	1.32288	26.9913	1.32845	7.67878	2.54913	0.77627	2.15573	20.7014	1.38248	3.0217	0.931212	4.22231	1.63968
33.9329	231.21	0.520468	115.109	1.27334	24.7478	1.19837	9.25179	0.640119	0.318724	2.36219	721.638	1.2721	68.1743	1.31774	91.9902	1.4587	0.224486	1.36703	27.0384	1.33076	7.36817	2.44602	0.774425	2.15061	22.2013	1.48265	2.91155	0.897268	4.14233	1.60862
34.0528	239.67	0.539511	113.763	1.25845	25.1649	1.21857	10.985	0.760038	0.322947	2.39348	678.416	1.19591	73.1801	1.41449	88.6502	1.40574	0.226003	1.37627	28.1151	1.38376	7.19827	2.38962	0.800271	2.22238	22.2142	1.4835	2.81222	0.866657	4.21007	1.63493
34.1727	252.483	0.568353	109.032	1.20612	22.4658	1.08787	11.8509	0.819949	0.325117	2.40957	675.297	1.19042	76.5565	1.47976	77.8291	1.23415	0.220986	1.34571	28.2418	1.38999	7.05372	2.34163	0.865362	2.40314	20.8298	1.39106	2.79907	0.862604	4.25986	1.65427
34.2926	260.41	0.586198	108.192	1.19682	20.7275	1.00369	12.0807	0.83585	0.321451	2.3824	696.458	1.22772	72.1852	1.39527	76.539	1.21369	0.249574	1.51981	28.3245	1.39406	6.71578	2.22944	0.777733	2.15979	18.9841	1.26779	2.79205	0.860438	4.09429	1.58997
34.4125	227.683	0.512527	113.495	1.25549	16.6354	0.805539	11.6483	0.805928	0.316987	2.34931	650.802	1.14723	72.9998	1.41101	74.52	1.18167	0.282821	1.72227	28.7351	1.41427	6.20359	2.05941	0.692129	1.92207	17.279	1.15393	2.6516	0.817158	3.72551	1.44676
34.5324	250.902	0.564795	115.734	1.28026	13.6531	0.66113	11.0721	0.766064	0.319199	2.36571	650.5	1.1467	75.879	1.46666	76.0492	1.20592	0.284111	1.73012	27.8261	1.36953	6.045	2.00676	0.618886	1.71867	17.5374	1.17118	2.52561	0.778329	3.4346	1.33379
34.6523	250.657	0.564244	118.475	1.31058	11.088	0.536915	11.136	0.770484	0.323698	2.39905	682.851	1.20373	75.5053	1.45944	74.0217	1.17377	0.276376	1.68302	25.2167	1.24111	6.10538	2.02681	0.500442	1.38974	18.543	1.23834	2.68894	0.828663	3.40645	1.32285
34.7722	231.548	0.521227	121.94	1.34891	10.1663	0.492284	11.2889	0.781066	0.32588	2.41522	768.854	1.35534	75.8713	1.46651	79.7731	1.26497	0.260359	1.58548	24.2335	1.19272	5.92519	1.96699	0.488966	1.35788	18.8097	1.25615	2.90083	0.893961	3.64019	1.41362
34.8921	261.005	0.587537	119.999	1.32744	12.9858	0.628813	10.6911	0.739705	0.32149	2.38269	764.181	1.3471	75.0683	1.45099	87.6009	1.3891	0.24691	1.50358	25.289	1.24466	5.63751	1.87149	0.493602	1.37075	18.1933	1.21498	3.01359	0.928712	3.68072	1.42936
35.012	253.222	0.570017	114.53	1.26694	20.1409	0.97529	10.675	0.738586	0.32129	2.3812	656.881	1.15795	73.2175	1.41522	83.9838	1.33174	0.24051	1.46461	27.1553	1.33652	5.30216	1.76016	0.507473	1.40927	17.8398	1.19138	2.99673	0.923515	3.59263	1.39515
35.1319	247.657	0.557491	115.4	1.27656	25.8959	1.25397	10.9747	0.759324	0.320582	2.37596	626.289	1.10402	72.7528	1.40624	75.5356	1.19778	0.23184	1.41181	29.3132	1.44272	5.15223	1.71039	0.495831	1.37694	18.0331	1.20429	2.90724	0.895939	3.4136	1.32563
35.2518	272.688	0.613837	113.937	1.26038	25.7921	1.24894	11.2088	0.775525	0.317488	2.35303	746.366	1.3157	68.6006	1.32598	81.1118	1.2862	0.216498	1.31839	30.1425	1.48354	5.27673	1.75172	0.474022	1.31638	18.3005	1.22214	2.81757	0.868303	3.1903	1.23891
35.3717	253.514	0.570674	111.914	1.238	22.144	1.07228	10.9699	0.758993	0.313991	2.32711	821.113	1.44746	63.1129	1.21991	80.9674	1.28391	0.211181	1.28601	29.3364	1.44387	5.54607	1.84113	0.490244	1.36143	18.9453	1.26521	2.74369	0.845536	3.18761	1.23787
35.4916	251.015	0.56505	111.364	1.23192	18.974	0.918784	11.0963	0.767735	0.311763	2.3106	752.54	1.32658	59.9009	1.15782	74.5972	1.1829	0.207734	1.26502	28.4171	1.39862	5.62974	1.86891	0.520635	1.44582	19.3653	1.29325	2.67562	0.824558	3.30152	1.2821
35.6115	256.213	0.57675	110.33	1.22048	14.7901	0.716185	13.2879	0.919369	0.306115	2.26874	646.815	1.14021	57.3201	1.10794	68.2102	1.08162	0.21128	1.28661	26.3382	1.2963	5.39517	1.79104	0.54139	1.50346	18.9384	1.26474	2.64138	0.814007	3.40386	1.32185
35.7314	253.094	0.56973	109.878	1.21547	11.2468	0.544608	14.9551	1.03472	0.300223	2.22507	597.089	1.05255	56.1389	1.08511	72.1561	1.14419	0.217937	1.32715	23.9769	1.18008	5.56034	1.84587	0.580592	1.61232	17.6757	1.18042	2.72616	0.840133	3.59753	1.39706
35.8513	244.602	0.550614	111.221	1.23033	9.8235	0.475686	14.7311	1.01922	0.292484	2.16771	587.571	1.03577	55.9159	1.0808	72.7429	1.15349	0.22732	1.38429	23.6925	1.16609	5.86102	1.94569	0.459653	1.27647	16.2154	1.0829	2.85472	0.879752	3.74195	1.45314
35.9712	241.734	0.544158	115.031	1.27248	11.4775	0.555779	14.0182	0.969904	0.294292	2.18111	574.969	1.01356	56.1614	1.08554	67.2889	1.06701	0.230626	1.40442	25.5519	1.2576	5.91688	1.96423	0.355772	0.987993	15.5505	1.03849	2.99105	0.921765	3.82664	1.48603
36.0911	231.638	0.52143	115.153	1.27383	18.7839	0.90958	13.1348	0.908783	0.294477	2.18248	572.735	1.00962	59.8217	1.15629	67.1837	1.06534	0.223908	1.36351	26.0845	1.28382	5.8598	1.94528	0.341189	0.947494	16.336	1.09095	3.04115	0.937204	3.88178	1.50744
36.211	228.446	0.514246	115.813	1.28113	24.7885	1.20034	12.7635	0.883088	0.291541	2.16072	617.481	1.0885	62.4181	1.20648	65.9627	1.04598	0.234475	1.42786	26.8361	1.32081	5.7835	1.91995	0.357863	0.993799	17.3467	1.15844	2.95751	0.911431	3.86049	1.49917
36.3309	242.995	0.546996	116.446	1.28814	24.5543	1.189	12.9179	0.89377	0.288328	2.13691	692.827	1.22132	59.8401	1.15665	67.5528	1.07119	0.261291	1.59116	28.6327	1.40923	5.67318	1.88333	0.352001	0.977519	18.3905	1.22815	2.83464	0.873566	3.84056	1.49143
36.4508	244.978	0.55146	113.899	1.25995	22.3728	1.08337	13.4581	0.931148	0.291429	2.1599	745.41	1.31401	59.3729	1.14762	60.9014	0.965723	0.264156	1.6086	29.4392	1.44893	5.52082	1.83275	0.359663	0.998798	19.3283	1.29078	2.70379	0.83324	3.72781	1.44765
36.5707	256.076	0.576442	115.193	1.27427	20.078	0.97224	13.7204	0.949296	0.290409	2.15233	678.377	1.19584	59.9755	1.15926	69.7428	1.10592	0.261672	1.59348	29.9834	1.47571	5.74069	1.90574	0.37952	1.05394	21.3586	1.42637	2.60262	0.802062	3.608	1.40112
36.6906	250.892	0.564773	118.146	1.30694	16.2454	0.786653	14.1959	0.982197	0.285096	2.11296	599.211	1.05629	59.2876	1.14597	68.5041	1.08628	0.285244	1.73702	30.6099	1.50654	5.62625	1.86775	0.390667	1.0849	22.7095	1.51658	2.5894	0.797989	3.54703	1.37745
36.8106	249.031	0.560584	121.184	1.34054	12.3542	0.598231	14.7416	1.01995	0.279247	2.06961	693.369	1.22227	58.6731	1.13409	72.0251	1.14211	0.315943	1.92397	29.7342	1.46345	4.88069	1.62025	0.390311	1.08391	22.9565	1.53308	2.54547	0.784451	3.47186	1.34826
36.9305	253.614	0.570899	120.619	1.33429	9.77509	0.473342	15.723	1.08785	0.269629	1.99832	700.798	1.23537	56.0131	1.08267	70.0563	1.11089	0.317007	1.93044	27.826	1.36953	4.30144	1.42795	0.404087	1.12217	22.5316	1.50471	2.38702	0.735619	3.38553	1.31473
37.0504	255.145	0.574346	117.914	1.30437	10.4649	0.506747	15.9476	1.1034	0.260584	1.93129	677.073	1.19355	53.5382	1.03484	80.0718	1.26971	0.319187	1.94372	26.6934	1.31378	4.53959	1.50701	0.377408	1.04807	21.6187	1.44374	2.31149	0.712342	3.38011	1.31262
37.1703	274.145	0.617117	114.089	1.26206	16.1502	0.782044	15.0133	1.03875	0.251934	1.86718	580.195	1.02277	55.6101	1.07488	78.354	1.24247	0.319548	1.94592	25.4244	1.25133	4.991	1.65686	0.375132	1.04176	20.0824	1.34114	2.67812	0.82533	3.37448	1.31044
37.2902	284.054	0.639423	111.929	1.23816	23.8255	1.15371	14.5302	1.00533	0.243015	1.80108	508.192	0.895842	54.6576	1.05648	80.4337	1.27545	0.338694	2.06251	26.2821	1.29354	5.15458	1.71117	0.336177	0.933577	19.2	1.28222	3.00262	0.925332	3.45605	1.34211
37.4101	284.884	0.641291	114.989	1.27201	25.5601	1.2377	14.3544	0.993164	0.241347	1.78872	493.832	0.870528	49.1893	0.950778	79.6379	1.26283	0.362926	2.21008	27.374	1.34728	5.14876	1.70924	0.297431	0.825977	20.5993	1.37566	3.10912	0.958153	3.60758	1.40096
37.53	282.501	0.635925	118.888	1.31514	22.314	1.08051	14.0193	0.969979	0.240998	1.78613	546.849	0.963987	46.1706	0.89243	89.4924	1.41909	0.384046	2.33868	27.4922	1.3531	5.12657	1.70187	0.284422	0.78985	21.8423	1.45867	3.10045	0.95548	3.55715	1.38137
37.6499	280.272	0.63091	124.113	1.37295	20.2487	0.980507	13.6401	0.943743	0.237613	1.76104	580.972	1.02414	45.6555	0.882473	93.8826	1.48871	0.395793	2.41022	28.4056	1.39806	5.09128	1.69015	0.316672	0.879409	22.6623	1.51343	2.99693	0.923578	3.55894	1.38207
37.7698	277.634	0.624969	128.024	1.41621	16.5361	0.800733	13.1318	0.908575	0.231016	1.71215	609.378	1.07421	46.679	0.902256	89.3457	1.41677	0.402684	2.45219	29.8077	1.46706	5.33638	1.77152	0.331317	0.920079	22.4254	1.49761	2.84422	0.876516	3.52444	1.36867
37.8897	282.133	0.635097	128.5	1.42147	12.3889	0.599909	12.5268	0.866711	0.230235	1.70636	637.869	1.12444	46.4523	0.897875	85.615	1.35761	0.408662	2.48859	29.1153	1.43298	5.57238	1.84987	0.327535	0.909576	21.7626	1.45334	2.75284	0.848357	3.48162	1.35204
38.0096	284.512	0.640453	122.954	1.36012	10.043	0.486315	12.7986	0.885517	0.228872	1.69626	631.035	1.11239	44.855	0.867	88.9837	1.41103	0.411556	2.50621	27.3595	1.34657	5.47178	1.81647	0.330868	0.918833	21.6018	1.44261	2.77372	0.854789	3.55578	1.38084
38.1295	290.006	0.652819	124.329	1.37534	10.1447	0.491241	14.2843	0.988312	0.225802	1.6735	585.79	1.03263	46.0845	0.890766	93.1632	1.4773	0.450987	2.74633	27.5008	1.35352	5.19747	1.72541	0.360239	1.0004	20.7788	1.38764	2.64969	0.816567	3.61863	1.40525
38.2494	296.213	0.666793	124.096	1.37276	11.8345	0.573064	15.45	1.06896	0.224023	1.66032	515.829	0.909305	49.0415	0.947921	93.7258	1.48622	0.479003	2.91694	27.1368	1.33561	5.14083	1.7066	0.430136	1.1945	19.5281	1.30412	2.61894	0.807091	3.58981	1.39406
38.3693	291.722	0.656684	122.894	1.35946	17.8122	0.862525	16.0755	1.11224	0.22386	1.65911	590.428	1.04081	47.9052	0.925958	97.5835	1.5474	0.490217	2.98522	27.1186	1.33471	5.35685	1.77832	0.412761	1.14625	17.3715	1.1601	2.49335	0.768387	3.51687	1.36573
38.4892	288.47	0.649362	121.853	1.34795	25.0141	1.21126	16.58	1.14715	0.223973	1.65995	598.996	1.05591	47.9884	0.927566	95.1877	1.5094	0.496041	3.02069	28.087	1.38237	5.22921	1.73594	0.376352	1.04514	15.3506	1.02515	2.40103	0.739938	3.47498	1.34946
38.6091	291.406	0.655973	125.095	1.38381	25.8941	1.25387	16.3421	1.13069	0.22676	1.6806	634.48	1.11846	46.9309	0.907125	92.136	1.46101	0.487336	2.96768	28.5776	1.40652	5.51052	1.82933	0.360932	1.00232	13.9576	0.932117	2.47556	0.762906	3.39118	1.31692
38.729	291.024	0.655112	125.427	1.38748	22.6238	1.09552	15.7033	1.08649	0.226934	1.6819	596.726	1.05191	46.6342	0.90139	83.6713	1.32679	0.458705	2.79333	27.6725	1.36197	5.58194	1.85304	0.34466	0.957134	13.8151	0.9226	2.57508	0.793575	3.31231	1.2863
38.8489	287.515	0.647213	125.897	1.39268	19.7756	0.957601	14.5741	1.00837	0.231175	1.71333	505.468	0.891041	47.6802	0.921609	83.7811	1.32853	0.42772	2.60464	28.4029	1.39792	5.57704	1.85142	0.286928	0.796809	14.1993	0.948255	2.66521	0.821351	3.22046	1.25063
38.9688	286.444	0.644802	133.733	1.47936	15.4406	0.747682	13.7442	0.950943	0.233978	1.7341	446.836	0.787683	48.6494	0.940343	78.0555	1.23774	0.403004	2.45413	29.0942	1.43194	5.62784	1.86828	0.243811	0.677071	14.833	0.990579	2.73562	0.843049	3.1553	1.22532
39.0887	281.692	0.634105	136.925	1.51468	11.3118	0.547753	14.2253	0.984228	0.235495	1.74534	465.043	0.81978	47.2359	0.91302	76.1781	1.20797	0.389982	2.37483	28.0113	1.37865	5.80013	1.92547	0.239198	0.664263	15.5529	1.03865	2.70499	0.833609	3.06751	1.19123
39.2086	289.117	0.650819	142.442	1.5757	10.5021	0.508544	14.7145	1.01808	0.239179	1.77265	515.168	0.908139	45.1576	0.87285	66.6588	1.05702	0.383697	2.33656	27.8891	1.37263	6.00023	1.9919	0.271158	0.753017	16.2362	1.08428	2.57078	0.792251	2.97714	1.15613
39.3285	301.128	0.677857	147.58	1.63254	13.7325	0.664975	14.9731	1.03597	0.243777	1.80673	524.173	0.924014	46.9937	0.908339	70.1028	1.11163	0.383438	2.33498	29.1843	1.43638	6.0097	1.99504	0.294373	0.817485	16.4931	1.10144	2.39959	0.739493	2.97	1.15336
39.4484	301.14	0.677884	146.178	1.61703	19.7632	0.957	14.262	0.986772	0.260756	1.93257	535.785	0.944483	42.8044	0.827364	74.065	1.17446	0.376731	2.29414	27.8852	1.37244	5.72963	1.90207	0.299965	0.833013	16.0958	1.0749	2.26092	0.696758	2.94282	1.14281
39.5683	310.004	0.697836	141.664	1.5671	25.0752	1.21422	13.3968	0.926907	0.291296	2.15891	576.639	1.0165	36.2465	0.700608	72.6084	1.15136	0.358611	2.1838	27.7418	1.36538	5.99319	1.98957	0.314813	0.874246	15.6791	1.04708	2.24038	0.690427	2.89014	1.12235
39.6882	305.593	0.687906	145.949	1.6145	24.7079	1.19644	13.8446	0.957888	0.326004	2.41614	521.676	0.919611	33.3145	0.643934	88.5501	1.40415	0.325882	1.98449	28.1366	1.38482	6.99092	2.32078	0.355153	0.986272	15.1323	1.01056	2.3128	0.712748	2.7706	1.07593
39.8082	307.763	0.692793	147.762	1.63455	23.2972	1.12813	14.6405	1.01296	0.343738	2.54758	546.449	0.963283	32.9407	0.636709	100.125	1.58769	0.322696	1.96509	28.5865	1.40696	6.48465	2.15272	0.295852	0.821592	13.833	0.923791	2.49269	0.768183	2.76559	1.07398
39.9281	308.642	0.69477	149.539	1.65421	19.8996	0.963602	15.5602	1.07659	0.343595	2.54651	601.007	1.05946	33.371	0.645026	94.4942	1.49841	0.327987	1.99731	29.1511	1.43475	5.94426	1.97332	0.235172	0.653082	12.8323	0.856967	2.71212	0.835808	2.7848	1.08144
40.048	293.791	0.661341	146.604	1.62174	14.7897	0.716165	15.5293	1.07445	0.334194	2.47685	571.984	1.0083	33.754	0.652429	92.951	1.47394	0.327798	1.99616	29.6618	1.45988	5.29548	1.75794	0.216979	0.60256	13.7429	0.917774	2.83785	0.874555	2.83282	1.10009
40.1679	283.027	0.637109	142.501	1.57635	11.4608	0.55497	14.2109	0.983237	0.282452	2.09336	569.747	1.00435	37.1384	0.717847	88.9595	1.41064	0.310971	1.89369	31.1315	1.53222	4.87008	1.61672	0.211531	0.587431	14.6333	0.977239	2.8853	0.889176	2.91806	1.13319
40.2878	291.756	0.65676	146.045	1.61555	10.7206	0.519125	13.9874	0.967768	0.278187	2.06175	530.712	0.93554	42.8788	0.828803	86.5659	1.37269	0.266599	1.62348	33.4791	1.64776	4.98599	1.6552	0.225961	0.627502	14.3736	0.959897	2.91741	0.899073	3.05209	1.18524
40.4077	311.919	0.702147	155.503	1.72018	14.8047	0.71689	14.03	0.970714	0.235341	1.74421	456.023	0.803879	42.6591	0.824556	83.4323	1.323	0.243372	1.48204	34.2586	1.68613	5.56755	1.84826	0.241202	0.669826	13.6155	0.90927	2.76145	0.851008	3.07294	1.19334
40.5276	323.807	0.728909	155.921	1.7248	18.4228	0.892091	14.8923	1.03038	0.216342	1.6034	380.603	0.670927	41.0593	0.793633	78.3903	1.24305	0.247932	1.50981	35.2979	1.73728	6.17887	2.0512	0.196179	0.544796	14.1089	0.942219	2.57549	0.793701	3.1035	1.2052
40.6475	353.606	0.795988	151.856	1.67984	20.9152	1.01278	15.3433	1.06158	0.22237	1.64807	398.429	0.702351	42.4984	0.821449	77.0811	1.22229	0.248546	1.51354	34.0767	1.67717	5.97131	1.9823	0.160161	0.444774	15.4973	1.03494	2.45268	0.755855	2.99989	1.16497
40.7674	400.123	0.900701	152.469	1.68662	22.6511	1.09684	15.5184	1.0737	0.226927	1.68184	469.8	0.828165	42.2586	0.816816	82.913	1.31476	0.245455	1.49472	32.9488	1.62166	6.01116	1.99553	0.179967	0.499776	16.1896	1.08117	2.45286	0.755908	2.99678	1.16376
40.8873	415.497	0.935308	159.375	1.76302	21.4857	1.04041	15.2634	1.05606	0.237334	1.75898	562.376	0.991357	41.9541	0.81093	83.0293	1.31661	0.244793	1.49069	31.506	1.55065	6.05456	2.00994	0.229664	0.637786	17.0252	1.13698	2.4592	0.757864	3.07637	1.19467
41.0072	417.623	0.940092	160.2	1.77215	17.6443	0.854394	15.8335	1.0955	0.259898	1.92621	576.867	1.0169	43.3829	0.838547	82.2095	1.30361	0.240111	1.46218	31.8566	1.56791	6.07178	2.01565	0.260738	0.724078	16.5133	1.10279	2.39324	0.737536	3.02647	1.17529
41.1271	419.756	0.944896	158.637	1.75485	13.0576	0.632294	16.5297	1.14367	0.272275	2.01794	530.436	0.935054	43.7484	0.845611	88.4002	1.40177	0.242358	1.47586	32.3137	1.5904	6.00366	1.99304	0.317892	0.882797	15.1316	1.01052	2.42485	0.747278	2.87804	1.11765
41.247	430.384	0.968819	161.899	1.79093	10.4004	0.50362	17.5662	1.21538	0.277764	2.05862	505.111	0.890411	42.783	0.826951	87.5424	1.38817	0.257507	1.56811	31.5375	1.5522	5.82698	1.93439	0.286766	0.796359	13.5977	0.90808	2.578	0.794476	2.79228	1.08435
41.3669	428.378	0.964304	161.164	1.7828	10.6631	0.51634	18.99	1.3139	0.274155	2.03187	512.071	0.902679	43.0729	0.832554	88.5183	1.40365	0.268447	1.63474	31.49	1.54986	5.63951	1.87215	0.24879	0.690898	13.3677	0.892722	2.72211	0.838885	2.78059	1.07981
41.4868	408.041	0.918523	165.146	1.82686	13.7368	0.665182	18.8065	1.3012	0.258861	1.91852	566.493	0.998616	42.3874	0.819304	85.7417	1.35962	0.272366	1.6586	30.1688	1.48484	5.67441	1.88374	0.181535	0.504129	14.782	0.98717	2.86256	0.882168	2.66788	1.03604
41.6067	402.106	0.905164	171.257	1.89446	19.7439	0.956065	18.2818	1.26489	0.237325	1.75891	530.813	0.935719	38.2226	0.738802	86.1197	1.36561	0.260524	1.58648	32.5786	1.60344	5.82661	1.93426	0.163428	0.453844	15.8079	1.05568	2.89956	0.89357	2.63027	1.02143
41.7266	417.484	0.939781	164.012	1.81431	24.9748	1.20936	19.0529	1.31825	0.220908	1.63723	506.859	0.893492	35.1863	0.680114	84.6049	1.34159	0.241594	1.47121	32.3112	1.59028	5.7955	1.92394	0.157387	0.437069	15.7201	1.04982	2.82413	0.870326	2.62863	1.0208
41.8465	412.695	0.929001	156.622	1.73256	23.4741	1.13669	18.0953	1.25199	0.215882	1.59998	499.882	0.881193	34.6809	0.670345	81.3198	1.2895	0.244414	1.48838	33.7649	1.66183	5.143	1.70733	0.151637	0.421102	15.2198	1.01641	2.60715	0.803459	2.67252	1.03784
41.9664	414.302	0.932617	166.207	1.83859	20.6995	1.00234	17.5615	1.21506	0.209714	1.55427	512.761	0.903897	34.3215	0.663399	76.3222	1.21025	0.259971	1.58312	33.9777	1.6723	4.58641	1.52255	0.175788	0.488169	14.7524	0.985192	2.45581	0.75682	2.76833	1.07505
42.0863	425.387	0.95757	173.566	1.92	17.2975	0.837603	16.9056	1.16967	0.214716	1.59134	458.757	0.808698	32.7112	0.632273	87.3366	1.38491	0.254258	1.54833	32.5147	1.60029	4.59968	1.52696	0.213831	0.593817	15.0866	1.00751	2.45793	0.757473	2.9518	1.14629
42.2062	424.371	0.955284	173.475	1.91899	12.9618	0.627652	16.3894	1.13396	0.227852	1.6887	426.821	0.752401	33.8938	0.655131	84.076	1.33321	0.234379	1.42728	30.9956	1.52553	4.98167	1.65377	0.2171	0.602896	16.1183	1.07641	2.5228	0.777462	3.08446	1.19781
42.3261	428.979	0.965656	174.054	1.9254	9.76698	0.472949	17.013	1.17711	0.273107	2.0241	456.987	0.805579	39.0111	0.754043	76.7053	1.21633	0.21791	1.32698	32.4078	1.59504	5.20231	1.72702	0.163899	0.455155	16.3146	1.08952	2.55188	0.786424	3.0148	1.17076
42.446	432.081	0.972638	175.823	1.94497	9.31277	0.450955	18.2718	1.2642	0.301059	2.23127	528.733	0.932052	42.2887	0.817397	75.0824	1.19059	0.211347	1.28702	33.7517	1.66118	5.08898	1.68939	0.160829	0.446629	14.726	0.983433	2.54666	0.784817	2.97634	1.15582
42.5659	439.902	0.990244	174.999	1.93585	13.3288	0.645423	17.9633	1.24286	0.306184	2.26925	572.3	1.00885	39.2378	0.758425	84.7136	1.34332	0.203907	1.24171	33.5784	1.65265	4.8789	1.61965	0.204182	0.567022	13.131	0.876912	2.55372	0.786993	2.92167	1.1346
42.6859	439.344	0.988988	174.247	1.92753	17.5351	0.849105	17.8074	1.23207	0.303872	2.25212	583.94	1.02937	37.1672	0.718403	83.1176	1.31801	0.207753	1.26513	33.2977	1.63883	4.94163	1.64048	0.266758	0.740796	12.775	0.853142	2.63808	0.81299	2.93353	1.1392
42.8058	421.991	0.949926	178.051	1.96961	21.8741	1.05921	17.3472	1.20023	0.280511	2.07897	448.611	0.790813	40.3054	0.779061	85.7069	1.35907	0.203273	1.23785	32.7301	1.6109	4.99047	1.65669	0.273171	0.758605	13.7249	0.916573	2.81376	0.867129	2.91947	1.13374
42.9257	426.152	0.959292	184.581	2.04185	22.9878	1.11315	17.6221	1.21925	0.251687	1.86535	469.381	0.827425	44.1416	0.853211	77.6583	1.23144	0.185222	1.12793	32.4033	1.59481	4.9986	1.65939	0.241805	0.671502	15.0795	1.00704	2.94847	0.908643	2.89673	1.12491
43.0456	437.076	0.983884	188.056	2.08028	22.7773	1.10295	18.2225	1.26079	0.238036	1.76418	647.131	1.14076	44.8596	0.867089	80.409	1.27506	0.172863	1.05267	32.1051	1.58014	4.76303	1.58119	0.205418	0.570454	15.4021	1.02858	3.0008	0.924771	2.83504	1.10095
43.1655	434.669	0.978465	186.074	2.05836	19.326	0.93583	17.8177	1.23279	0.243801	1.8069	620.734	1.09423	44.1967	0.854276	85.6728	1.35853	0.160961	0.980187	31.135	1.53239	4.44949	1.4771	0.174491	0.484568	15.5889	1.04105	2.97173	0.915811	2.79746	1.08636
43.2854	432.577	0.973757	181.335	2.00594	14.6256	0.708217	17.0143	1.1772	0.245161	1.81699	544.016	0.958992	42.7319	0.825963	86.7936	1.3763	0.166486	1.01383	30.701	1.51103	4.36796	1.45004	0.157609	0.437686	15.3079	1.02229	2.9036	0.894818	2.69876	1.04803
43.4053	430.933	0.970056	189.415	2.09532	11.5601	0.559779	17.354	1.2007	0.247676	1.83562	498.445	0.87866	42.2826	0.817278	85.315	1.35285	0.178144	1.08482	30.2721	1.48992	4.63791	1.53965	0.157072	0.436194	14.8902	0.994393	2.83553	0.87384	2.52504	0.980566
43.5252	429.232	0.966225	197.333	2.18291	10.9921	0.532273	18.0526	1.24903	0.245006	1.81584	526.589	0.928273	41.7054	0.806122	97.085	1.53949	0.172277	1.0491	30.7105	1.5115	4.66492	1.54862	0.164901	0.457936	14.3042	0.955264	2.74106	0.844726	2.37523	0.92239
43.6451	420.648	0.946902	199.729	2.20941	13.887	0.672456	17.8932	1.23801	0.245259	1.81771	533.926	0.941207	40.1015	0.775119	83.9383	1.33102	0.166089	1.01141	30.4905	1.50067	3.87682	1.28699	0.172688	0.479561	14.4641	0.96594	2.7239	0.839436	2.41783	0.938935
43.765	411.547	0.926415	199.122	2.2027	17.9289	0.868176	17.7546	1.22842	0.239656	1.77618	486.68	0.85792	36.055	0.696905	77.0763	1.22221	0.179712	1.09438	29.7779	1.4656	3.59874	1.19468	0.212753	0.590824	14.5299	0.970333	2.64911	0.81639	2.5595	0.993949
43.8849	402.339	0.905689	200.408	2.21692	21.7602	1.0537	18.0857	1.25133	0.242963	1.80069	470.075	0.828649	33.275	0.643171	80.4	1.27491	0.195862	1.19272	30.0133	1.47718	3.6884	1.22444	0.249695	0.693411	14.0541	0.938559	2.59857	0.800815	2.52038	0.978759
44.0048	404.336	0.910184	190.14	2.10334	22.96	1.1118	18.2254	1.26099	0.241588	1.79051	524.342	0.924312	33.5847	0.649158	83.5433	1.32476	0.196027	1.19373	30.7151	1.51172	3.90513	1.29639	0.213505	0.59291	13.6188	0.909488	2.62234	0.80814	2.39366	0.929549
44.1247	408.757	0.920136	180.49	1.99659	22.1285	1.07154	18.2345	1.26162	0.239428	1.77449	629.284	1.1093	33.8098	0.653508	84.252	1.336	0.190458	1.15981	30.153	1.48406	4.08164	1.35499	0.160941	0.44694	13.8919	0.927726	2.6771	0.825016	2.32287	0.902056
44.2446	414.574	0.933231	181.672	2.00967	19.6032	0.94925	19.0414	1.31745	0.23326	1.72878	689.918	1.21619	32.8209	0.634394	81.3783	1.29043	0.188632	1.1487	30.4846	1.50038	3.94335	1.30908	0.210837	0.585503	14.7267	0.983477	2.82642	0.871031	2.32123	0.901421
44.3645	409.783	0.922444	182.802	2.02217	15.7523	0.762776	19.9579	1.38086	0.229702	1.70241	595.365	1.04951	33.1536	0.640824	78.7883	1.24936	0.165951	1.01058	30.111	1.48199	3.40938	1.13181	0.284783	0.790852	15.6115	1.04257	2.85764	0.880653	2.33519	0.906843
44.4844	412.012	0.927463	182.008	2.01339	11.9827	0.580241	21.0353	1.45541	0.228196	1.69125	525.932	0.927115	36.872	0.712697	81.9878	1.30009	0.135969	0.827995	31.2569	1.53839	3.3191	1.10185	0.282085	0.78336	16.2582	1.08575	2.78321	0.857714	2.28064	0.885659
44.6043	421.8	0.949496	176.534	1.95283	10.2829	0.49793	20.5192	1.4197	0.226466	1.67843	600.027	1.05773	38.8421	0.750776	75.91	1.20372	0.132964	0.809698	32.4135	1.59531	4.04318	1.34222	0.248621	0.690429	16.297	1.08835	2.73506	0.842878	2.1711	0.843121
44.7242	429.221	0.9662	166.481	1.84162	13.0856	0.633649	18.3019	1.26628	0.223481	1.65631	676.231	1.19206	37.652	0.727774	74.2275	1.17704	0.144013	0.876981	33.567	1.65209	3.99891	1.32752	0.220287	0.611745	16.5144	1.10286	2.73786	0.84374	2.12865	0.826635
44.8441	417.141	0.939008	165.88	1.83498	16.284	0.788523	16.6591	1.15262	0.225691	1.67268	643.495	1.13435	35.3501	0.68328	73.4966	1.16545	0.146774	0.893797	33.8184	1.66446	3.69545	1.22678	0.18085	0.502228	16.6445	1.11155	2.76019	0.850621	2.16724	0.84162
44.964	411.769	0.926915	156.796	1.73449	20.0503	0.970901	16.6822	1.15422	0.220973	1.63772	554.643	0.977726	33.7801	0.652933	72.4215	1.1484	0.131454	0.800502	32.976	1.623	3.48064	1.15547	0.174651	0.485013	16.0213	1.06993	2.71311	0.836111	2.29277	0.890368
45.0839	414.642	0.933384	159.392	1.7632	21.8154	1.05637	17.3097	1.19763	0.219656	1.62796	542.903	0.957031	36.6275	0.707972	73.2474	1.16149	0.124253	0.756649	32.6308	1.60601	3.43003	1.13867	0.181437	0.503857	15.5222	1.0366	2.64881	0.816296	2.29261	0.890309
45.2038	411.373	0.926025	160.937	1.7803	22.1142	1.07084	18.0996	1.25229	0.224954	1.66722	584.127	1.0297	42.7771	0.826836	77.46	1.2283	0.123992	0.75506	33.2674	1.63734	3.47122	1.15234	0.181946	0.50527	15.0872	1.00755	2.62277	0.808273	2.2464	0.872363
45.3237	413.599	0.931036	162.763	1.80049	20.1018	0.973396	18.7944	1.30036	0.230839	1.71084	558.477	0.984485	47.1907	0.912147	84.6707	1.34264	0.13303	0.8101	32.3831	1.59382	3.42998	1.13865	0.192924	0.535757	15.293	1.0213	2.65023	0.816733	2.15342	0.836253
45.4436	415.891	0.936194	175.586	1.94234	16.9483	0.820694	19.8642	1.37437	0.233142	1.7279	521.323	0.91899	48.1491	0.930672	84.0417	1.33266	0.136974	0.834116	32.823	1.61547	3.09139	1.02625	0.222661	0.618338	15.5025	1.03528	2.64122	0.813959	2.01606	0.782913
45.5635	420.293	0.946103	181.43	2.00699	12.1468	0.588186	20.7072	1.43271	0.237929	1.76339	517.471	0.9122	47.4086	0.916359	80.2364	1.27232	0.121167	0.737861	32.575	1.60326	2.8037	0.930747	0.256768	0.713054	15.3442	1.02471	2.63549	0.812191	1.96803	0.764259
45.6835	420.423	0.946397	179.537	1.98604	10.0614	0.487204	21.6885	1.5006	0.241855	1.79248	581.19	1.02452	46.0714	0.890513	76.9429	1.2201	0.131275	0.799415	35.2762	1.73621	2.96829	0.985387	0.280921	0.780128	15.6457	1.04485	2.69682	0.831091	1.99275	0.773861
45.8034	419.16	0.943554	174.427	1.92952	12.0044	0.581294	21.9868	1.52123	0.245883	1.82233	656.458	1.15721	43.1995	0.835001	72.9354	1.15655	0.152627	0.929437	36.6267	1.80268	3.43357	1.13984	0.213949	0.594143	16.795	1.1216	2.83611	0.874016	2.02779	0.787469
45.9233	397.119	0.893939	181.955	2.01279	15.3603	0.743794	20.8887	1.44526	0.262292	1.94394	651.472	1.14842	37.913	0.732819	71.2468	1.12977	0.146182	0.890191	37.4111	1.84129	3.29112	1.09255	0.225712	0.62681	18.0776	1.20726	2.9271	0.902057	2.09817	0.8148
46.0432	348.639	0.784806	184.36	2.0394	19.0546	0.922685	20.1829	1.39643	0.277855	2.05929	505.649	0.89136	33.8288	0.653876	66.734	1.05821	0.138071	0.840799	35.7174	1.75792	2.92922	0.972416	0.332807	0.924217	18.1655	1.21312	2.90119	0.894073	2.17004	0.842707
46.1631	318.562	0.717102	186.075	2.05837	21.4674	1.03952	20.2237	1.39925	0.295758	2.19198	470.84	0.829999	32.1976	0.622347	66.285	1.05109	0.140278	0.854239	34.8542	1.71544	2.69468	0.894556	0.333087	0.924996	16.9999	1.13529	2.82162	0.869553	2.26623	0.880064
46.283	288.544	0.649529	183.115	2.02563	21.2271	1.02789	20.1878	1.39677	0.318667	2.36177	612.104	1.07902	31.7517	0.613727	64.4732	1.02236	0.127664	0.77742	34.6746	1.7066	2.61225	0.86719	0.312173	0.866916	16.4056	1.0956	2.72826	0.84078	2.32129	0.901443
46.4029	273.808	0.616358	169.965	1.88016	19.6023	0.949205	20.3033	1.40476	0.314329	2.32962	687.038	1.21111	31.0507	0.600178	62.8496	0.996616	0.114952	0.700011	32.3076	1.5901	2.55947	0.849671	0.311202	0.864219	15.9214	1.06326	2.58595	0.796924	2.28813	0.888567
46.5228	262.399	0.590674	160.511	1.77558	15.8697	0.768462	20.9637	1.45045	0.286949	2.12669	624.497	1.10086	30.6271	0.591991	57.0867	0.905233	0.112014	0.682118	33.4453	1.6461	2.7931	0.927226	0.308919	0.857879	16.2122	1.08268	2.50166	0.770948	2.16609	0.841173
46.6427	256.369	0.577102	164.102	1.8153	11.921	0.577254	21.5343	1.48993	0.279578	2.07206	552.348	0.973681	31.2399	0.603834	59.0731	0.936731	0.111399	0.678374	34.7426	1.70995	2.53306	0.840901	0.312666	0.868284	16.7992	1.12189	2.6017	0.801779	2.16246	0.839766
46.7626	248.186	0.55868	165.592	1.83179	9.84085	0.476526	21.9896	1.52143	0.284576	2.1091	547.562	0.965244	32.8385	0.634735	57.3805	0.909891	0.104912	0.638874	34.1321	1.6799	2.1517	0.714302	0.348903	0.968916	17.0762	1.14038	2.71885	0.837882	2.15207	0.835731
46.8825	243.113	0.547262	165.226	1.82773	10.9479	0.530135	22.5878	1.56282	0.287692	2.1322	581.319	1.02475	35.7574	0.691154	59.6409	0.945735	0.0912938	0.555943	34.5305	1.69951	2.26305	0.751267	0.373381	1.03689	17.2474	1.15181	2.68413	0.827182	2.10982	0.819321
47.0024	235.45	0.530013	164.442	1.81906	14.9491	0.723883	22.517	1.55792	0.284788	2.11067	578.518	1.01981	37.6659	0.728042	62.5767	0.992288	0.0886463	0.53982	31.885	1.5693	2.52069	0.836795	0.397188	1.10301	17.6069	1.17582	2.64136	0.813999	2.09997	0.815498
47.1223	235.091	0.529203	166.251	1.83907	21.4582	1.03907	22.081	1.52775	0.279971	2.07498	540.38	0.952584	34.9364	0.675283	61.2812	0.971745	0.0955977	0.582152	31.7884	1.56455	2.54496	0.844851	0.468271	1.30041	17.0775	1.14047	2.69889	0.831729	2.08619	0.810146
47.2422	245.13	0.551802	166.409	1.84083	23.4022	1.13321	22.5467	1.55997	0.264811	1.96262	545.94	0.962384	34.8119	0.672878	66.7607	1.05863	0.101566	0.618494	32.2179	1.58569	2.35702	0.782462	0.517981	1.43845	16.7359	1.11765	2.78126	0.857115	2.11821	0.822582
47.3621	254.78	0.573525	162.532	1.79794	20.6397	0.999444	22.6659	1.56823	0.244361	1.81106	630.425	1.11131	38.6605	0.747267	76.7687	1.21733	0.0973589	0.592877	31.7645	1.56337	2.31696	0.769163	0.600289	1.66702	16.7545	1.1189	2.87794	0.886907	2.25616	0.876153
47.482	260.85	0.587189	164.508	1.8198	17.5463	0.849649	21.8772	1.51365	0.234771	1.73998	723.307	1.27505	42.3907	0.819369	82.7849	1.31273	0.0822124	0.50064	32.2042	1.58502	2.16104	0.717402	0.632361	1.75609	16.257	1.08567	2.86917	0.884206	2.21209	0.859037
47.6019	261.637	0.58896	163.24	1.80577	15.8955	0.769711	21.6438	1.49751	0.250445	1.85614	646.942	1.14043	43.0026	0.831195	81.7837	1.29686	0.0903403	0.550136	32.5508	1.60207	2.18007	0.723719	0.58264	1.61801	15.9282	1.06372	2.83128	0.87253	2.26729	0.880473
47.7218	259.829	0.58489	153.211	1.69483	12.6027	0.610262	21.641	1.49731	0.268789	1.9921	497.625	0.877214	42.0557	0.812893	83.645	1.32637	0.109925	0.669399	34.2947	1.6879	2.24319	0.744674	0.628346	1.74494	15.4218	1.0299	2.75498	0.849015	2.26012	0.877688
47.8417	252.605	0.568629	149.658	1.65553	9.7196	0.470655	21.2686	1.47155	0.28222	2.09164	541.489	0.954538	41.3692	0.799623	81.9922	1.30016	0.100742	0.613478	36.2006	1.7817	1.95118	0.647733	0.638238	1.77241	15.2204	1.01645	2.65349	0.817739	2.28375	0.886865
47.9616	249.009	0.560535	147.562	1.63234	9.3831	0.45436	20.2834	1.40338	0.283049	2.09778	654.452	1.15367	43.4087	0.839046	81.0709	1.28555	0.0980999	0.597389	36.3144	1.78731	1.62821	0.540517	0.583923	1.62158	15.681	1.04721	2.69322	0.829983	2.32882	0.904368
48.0815	253.627	0.570928	142.806	1.57973	13.5589	0.656564	20.7783	1.43762	0.282166	2.09124	629.846	1.11029	44.4529	0.859229	77.6496	1.2313	0.0852427	0.519094	35.8742	1.76564	1.78135	0.591356	0.534975	1.48565	16.1958	1.08159	2.71218	0.835825	2.38372	0.92569
48.2014	254.644	0.573217	145.31	1.60743	20.0801	0.972346	21.4773	1.48599	0.278643	2.06513	537.907	0.948224	37.8646	0.731884	76.515	1.21331	0.0712044	0.433606	35.3911	1.74187	2.31394	0.768159	0.516411	1.43409	16.5073	1.10239	2.76501	0.852106	2.49177	0.96765
48.3213	250.754	0.564462	143.049	1.58242	23.247	1.12569	22.3403	1.5457	0.278063	2.06084	477.471	0.841687	31.3391	0.605752	76.9124	1.21961	0.0591964	0.360483	34.1976	1.68312	2.44153	0.810518	0.493835	1.3714	16.2951	1.08822	2.68947	0.828828	2.5145	0.976477
48.4412	255.044	0.574119	138.18	1.52856	21.4169	1.03708	23.069	1.59611	0.273492	2.02696	467.426	0.823979	29.8681	0.57732	68.9555	1.09344	0.0599679	0.36518	34.3079	1.68855	1.98253	0.658141	0.475736	1.32114	16.1376	1.0777	2.61577	0.806115	2.43962	0.947394
48.5612	242.799	0.546554	137.48	1.52081	17.7962	0.861749	22.1606	1.53326	0.271578	2.01277	500.167	0.881695	30.49	0.589339	71.9287	1.14058	0.0650347	0.396035	34.3332	1.68979	1.77125	0.588003	0.467729	1.2989	16.1875	1.08103	2.66257	0.820535	2.43791	0.946731
48.6811	244.726	0.550892	135.822	1.50247	15.6173	0.756239	21.6221	1.49601	0.264975	1.96383	532.05	0.9379	30.4425	0.588422	74.2861	1.17797	0.0588342	0.358277	34.6018	1.70302	1.58414	0.525887	0.453218	1.2586	15.7148	1.04947	2.80184	0.863458	2.45958	0.955147
48.801	252.115	0.567525	131.26	1.45201	12.2253	0.591989	20.8653	1.44364	0.26354	1.9532	518.93	0.914771	29.8049	0.576098	74.4874	1.18116	0.0573778	0.349408	36.2329	1.7833	1.43763	0.47725	0.444176	1.23349	15.1209	1.0098	2.88039	0.887663	2.38703	0.926976
48.9209	270.819	0.609628	128.394	1.4203	9.5091	0.460462	20.3743	1.40967	0.262645	1.94656	551.713	0.972562	31.1146	0.601412	73.8538	1.17111	0.0545291	0.33206	35.3278	1.73875	1.56313	0.518915	0.458268	1.27263	14.7865	0.987469	2.80751	0.865204	2.30952	0.896874
49.0408	267.854	0.602955	128.812	1.42493	9.78745	0.47394	20.6861	1.43124	0.257816	1.91078	614.48	1.08321	33.9906	0.657004	73.5394	1.16612	0.05483	0.333893	33.7435	1.66077	1.57719	0.523582	0.483735	1.34335	13.6634	0.912468	2.69142	0.829426	2.26409	0.879233
49.1607	273.425	0.615495	135.714	1.50128	13.7874	0.667631	21.3829	1.47946	0.253725	1.88046	649.114	1.14426	35.4413	0.685044	74.2482	1.17736	0.0656328	0.399677	32.5995	1.60447	1.441	0.47837	0.489317	1.35885	13.1958	0.881239	2.57975	0.795014	2.27716	0.884308
49.2806	287.965	0.648227	143.436	1.58669	19.6522	0.951624	22.2764	1.54127	0.260039	1.92725	523.904	0.923539	34.6489	0.669727	77.212	1.22436	0.0661535	0.402848	30.4334	1.49786	1.51857	0.504122	0.444298	1.23383	13.5012	0.901637	2.45644	0.757013	2.35742	0.915476
49.4005	300.19	0.675745	138.905	1.53658	21.7989	1.05557	24.1194	1.66879	0.263843	1.95544	473.938	0.83546	33.2841	0.643347	77.6164	1.23078	0.0592914	0.361061	29.262	1.4402	2.18201	0.724364	0.439393	1.22021	14.4584	0.965559	2.43356	0.74996	2.36587	0.918757
49.5204	313.336	0.705338	135.731	1.50146	20.3611	0.985951	26.1793	1.81131	0.266954	1.9785	562.157	0.990971	36.5885	0.707217	79.9665	1.26804	0.0718513	0.437546	28.4356	1.39953	2.3143	0.768278	0.50369	1.39877	15.0371	1.00421	2.51137	0.773939	2.25896	0.877238
49.6403	325.161	0.731955	133.69	1.47889	17.9034	0.866944	26.1419	1.80873	0.270769	2.00677	626.43	1.10427	39.2388	0.758446	80.5117	1.27669	0.0939714	0.572248	28.0153	1.37884	1.7752	0.589315	0.489664	1.35982	15.154	1.01201	2.63951	0.81343	2.25437	0.875458
49.7602	332.833	0.749227	136.839	1.51372	15.7012	0.760304	23.8267	1.64853	0.272212	2.01747	583.583	1.02874	40.9254	0.791046	77.1866	1.22396	0.0922422	0.561718	28.1731	1.38661	1.55437	0.516007	0.430639	1.1959	15.1957	1.0148	2.79551	0.861505	2.28489	0.887308
49.8801	344.304	0.775049	138.379	1.53075	13.2822	0.643166	22.5662	1.56133	0.271628	2.01314	528.672	0.931945	41.823	0.808395	81.2503	1.2884	0.0884615	0.538695	27.6143	1.35911	1.46677	0.486924	0.388985	1.08023	15.26	1.01909	2.85016	0.878347	2.36091	0.916832
50	355.925	0.801208	135.093	1.49441	10.281	0.497838	22.1657	1.53362	0.275205	2.03965	485.834	0.85643	39.4292	0.762126	81.2713	1.28873	0.0813907	0.495637	27.0278	1.33024	1.4422	0.478768	0.360005	0.999748	14.3171	0.956124	2.86049	0.881531	2.36595	0.918786
50.1199	362.705	0.81647	131.358	1.45309	9.15986	0.44355	21.7231	1.50299	0.275765	2.0438	495.757	0.873923	39.4127	0.761807	81.8097	1.29727	0.0757387	0.461218	25.5845	1.25921	1.49452	0.496137	0.34223	0.950385	13.9615	0.932373	2.89454	0.892023	2.29719	0.892084
50.2398	372.654	0.838867	130.351	1.44195	11.4361	0.553774	22.7223	1.57213	0.27847	2.06385	491.074	0.865667	40.7002	0.786692	81.2677	1.28867	0.0664108	0.404415	24.4492	1.20333	1.54209	0.511927	0.326802	0.907542	14.0314	0.937044	2.93077	0.903188	2.17356	0.844074
50.3597	376.135	0.846701	117.834	1.30349	16.0548	0.777424	23.5135	1.62687	0.277164	2.05417	490.501	0.864656	38.0191	0.73487	82.1733	1.30303	0.0717746	0.437078	24.2308	1.19258	1.37069	0.45503	0.318882	0.885547	13.3915	0.894308	3.00873	0.927213	2.12238	0.824201
50.4796	375.107	0.844387	119.085	1.31733	20.7632	1.00542	24.3179	1.68252	0.27234	2.01842	520.949	0.91833	33.8671	0.654616	78.2672	1.2411	0.0782296	0.476387	22.9895	1.13149	1.07247	0.356029	0.332947	0.924606	12.7402	0.850816	3.05007	0.939954	1.99965	0.776541
50.5995	387.059	0.871292	123.919	1.3708	20.1101	0.973797	24.1405	1.67025	0.270637	2.00579	604.995	1.06649	32.8791	0.635519	82.5817	1.30951	0.0706482	0.430219	22.5361	1.10917	1.57508	0.522882	0.348749	0.968488	13.1183	0.876068	3.0167	0.929669	1.92063	0.745852
50.7194	381.09	0.857855	124.665	1.37905	18.7542	0.908141	24.7041	1.70924	0.263804	1.95516	664.333	1.17109	33.5064	0.647644	85.8253	1.36095	0.0649916	0.395773	22.6877	1.11664	2.03738	0.676352	0.386238	1.0726	14.27	0.952975	2.92656	0.901891	1.81336	0.704195
50.8393	396.82	0.893264	123.725	1.36865	17.2576	0.835672	26.5002	1.83351	0.282443	2.0933	570.097	1.00497	33.2606	0.642893	85.263	1.35203	0.0681165	0.414802	22.2763	1.09639	1.92384	0.638659	0.408601	1.1347	14.8244	0.990001	2.89738	0.8929	1.72536	0.670022
50.9592	395.135	0.889472	120.87	1.33707	14.7423	0.713871	26.6294	1.84245	0.33479	2.48126	527.265	0.929465	32.2783	0.623906	85.033	1.34838	0.0719296	0.438022	21.3395	1.05028	1.72095	0.571306	0.404233	1.12257	15.1649	1.01274	2.89789	0.893057	1.7009	0.660525
51.0791	400.15	0.900761	118.928	1.31558	11.1857	0.54165	25.12	1.73802	0.342066	2.53518	559.222	0.985798	32.863	0.635208	82.2267	1.30388	0.0820803	0.499836	20.5796	1.01288	1.55648	0.516706	0.345379	0.95913	15.2598	1.01908	2.89785	0.893045	1.73057	0.672046
51.199	399.088	0.898369	115.27	1.27513	8.99483	0.435559	24.262	1.67866	0.295439	2.18961	614.7	1.0836	33.8089	0.653491	81.0921	1.28589	0.0866763	0.527824	20.8717	1.02726	1.44848	0.480853	0.359232	0.9976	14.627	0.976816	2.94136	0.906453	1.83013	0.710708
51.3189	384.321	0.865128	121.428	1.34324	9.44882	0.457543	23.8386	1.64936	0.255748	1.89545	574.608	1.01292	34.574	0.668279	80.328	1.27377	0.0679987	0.414085	21.6925	1.06765	1.51477	0.50286	0.392651	1.09041	13.804	0.92186	2.90436	0.895049	1.89583	0.736223
51.4388	367.071	0.826297	120.202	1.32968	14.5728	0.705661	22.5126	1.55762	0.258524	1.91602	494.906	0.872421	35.4115	0.684466	78.5384	1.24539	0.0733863	0.446893	21.8957	1.07765	1.79828	0.596975	0.363564	1.00963	13.2362	0.883941	2.77264	0.854459	1.88713	0.732843
51.5588	345.879	0.778593	117.594	1.30083	20.6185	0.998417	21.2886	1.47293	0.256812	1.90334	447.773	0.789335	34.4834	0.666528	80.2768	1.27296	0.092088	0.560779	20.9412	1.03067	1.7154	0.569461	0.34015	0.944608	12.3622	0.825572	2.66754	0.822067	1.92735	0.748464
51.6787	331.718	0.746716	112.857	1.24844	22.8986	1.10883	20.0865	1.38976	0.263926	1.95606	447.966	0.789676	35.9357	0.6946	79.1329	1.25482	0.092171	0.561285	19.5814	0.963751	1.27499	0.42326	0.323461	0.898265	11.6715	0.779444	2.70785	0.834492	2.04234	0.793118
51.7986	305.682	0.688108	108.278	1.19777	19.0807	0.92395	18.8034	1.30098	0.267657	1.98371	504.469	0.88928	39.8764	0.770769	74.9014	1.18772	0.0872721	0.531452	19.0223	0.936231	1.56359	0.519066	0.313538	0.870706	12.2803	0.820103	2.68072	0.826129	2.09521	0.813651
51.9185	300.338	0.676078	104.78	1.15908	16.5814	0.802926	19.7494	1.36643	0.267892	1.98545	521.435	0.919187	41.2341	0.797012	74.7547	1.1854	0.0819751	0.499195	18.1028	0.890977	2.20207	0.731021	0.307698	0.854489	13.1044	0.875134	2.66812	0.822248	2.20846	0.857628
52.0384	299.141	0.673383	103.075	1.14023	13.7802	0.667284	21.4594	1.48475	0.26995	2.0007	570.668	1.00597	39.1286	0.756315	73.8793	1.17152	0.0775748	0.472399	16.9951	0.836458	2.47387	0.821251	0.29032	0.806229	14.1016	0.941734	2.56929	0.791789	2.36441	0.918188
52.1583	282.543	0.636021	100.434	1.11101	11.2792	0.546178	22.7296	1.57263	0.265629	1.96868	611.903	1.07866	34.8549	0.673709	69.9068	1.10852	0.0689313	0.419764	17.2217	0.847613	2.1288	0.706698	0.272783	0.757529	14.669	0.979626	2.50249	0.771205	2.45527	0.953475
52.2782	271.266	0.610635	102.414	1.13291	9.44737	0.457473	25.4713	1.76233	0.266884	1.97798	603.084	1.06312	35.3985	0.684217	66.8081	1.05939	0.0652421	0.397298	17.335	0.853186	1.68246	0.558527	0.280688	0.779482	14.5501	0.971681	2.48682	0.766374	2.36044	0.916649
52.3981	282.272	0.635411	104.528	1.1563	10.5876	0.512686	26.0913	1.80522	0.265264	1.96597	530.369	0.934936	37.7527	0.72972	64.8297	1.02801	0.0655155	0.398963	16.8041	0.827057	1.61399	0.535798	0.30614	0.850163	14.1644	0.945928	2.57388	0.793203	2.29635	0.89176
52.518	287.922	0.648129	106.953	1.18312	14.1328	0.684358	24.928	1.72473	0.265305	1.96628	505.161	0.890499	35.496	0.6861	63.311	1.00393	0.0603605	0.367571	16.7453	0.824162	1.84525	0.61257	0.345966	0.96076	13.8451	0.924605	2.68728	0.828152	2.13275	0.828229
52.6379	294.695	0.663375	104.31	1.15389	19.409	0.939849	23.708	1.64032	0.261967	1.94154	509.778	0.898638	31.5256	0.609357	63.3732	1.00492	0.0586058	0.356886	16.4006	0.807196	2.03238	0.674691	0.375716	1.04338	13.0519	0.871631	2.74371	0.845543	1.99477	0.774643
52.7578	313.896	0.706599	104.838	1.15973	20.7501	1.00479	23.538	1.62856	0.260962	1.93409	559.856	0.986916	29.8483	0.576937	60.0336	0.951962	0.0543279	0.330835	15.5742	0.766524	1.91786	0.636675	0.341564	0.948536	12.3556	0.825133	2.6664	0.821716	1.88666	0.732663
52.8777	305.258	0.687153	108.008	1.19479	18.8444	0.912509	23.3908	1.61838	0.259565	1.92374	547.271	0.964731	30.5453	0.590409	60.0402	0.952067	0.0601611	0.366357	14.7178	0.724377	1.43779	0.477303	0.320837	0.890975	11.9412	0.797455	2.65996	0.819732	1.80302	0.700181
52.9976	298.803	0.672622	110.112	1.21806	17.1386	0.829906	22.9325	1.58667	0.259402	1.92253	520.05	0.916745	31.7174	0.613065	70.328	1.1152	0.0733318	0.446561	14.6124	0.719189	1.36367	0.452699	0.344093	0.95556	12.1335	0.810301	2.67608	0.8247	1.83842	0.713929
53.1175	307.72	0.692695	109.748	1.21403	14.943	0.723589	22.6712	1.56859	0.256924	1.90416	469.588	0.827791	31.8817	0.61624	64.2814	1.01932	0.0805368	0.490437	14.9828	0.737419	1.72115	0.571372	0.38062	1.05699	12.7476	0.85131	2.7617	0.851088	1.99474	0.774632
53.2374	316.858	0.713265	109.834	1.21499	11.6687	0.565037	22.5852	1.56264	0.257056	1.90515	429.189	0.756576	31.7798	0.614271	53.5678	0.849433	0.0704717	0.429144	15.2633	0.751221	2.08165	0.691048	0.359893	0.999437	12.9301	0.863496	2.88493	0.889063	2.14872	0.834428
53.3573	317.185	0.714002	109.383	1.21	9.82355	0.475689	22.8377	1.58011	0.257103	1.90549	448.629	0.790845	31.3526	0.606013	50.9735	0.808295	0.0713281	0.434359	16.1208	0.793426	2.22543	0.738779	0.315421	0.875935	14.0291	0.936889	2.93453	0.904349	2.2735	0.882884
53.4772	317.774	0.715327	101.635	1.12429	9.94275	0.48146	23.4982	1.62581	0.257356	1.90737	514.245	0.906513	32.5582	0.629317	52.7484	0.836438	0.0967967	0.589453	16.3003	0.802263	2.20245	0.731148	0.276465	0.767755	14.5379	0.970869	2.82938	0.871943	2.38163	0.924877
53.5971	304.295	0.684986	101.145	1.11887	13.127	0.635653	24.9102	1.7235	0.257523	1.9086	558.611	0.984721	30.9749	0.598713	53.3245	0.845574	0.0904883	0.551038	17.1289	0.843043	2.02066	0.670799	0.268401	0.745359	14.2667	0.952755	2.76164	0.851068	2.47364	0.960609
53.717	302.974	0.682011	100.999	1.11726	18.1758	0.880133	25.2404	1.74635	0.257538	1.90871	568.494	1.00214	30.9815	0.59884	52.1627	0.827151	0.0894144	0.544498	17.0807	0.840672	1.84678	0.613078	0.264465	0.73443	14.2443	0.951264	2.74279	0.845258	2.53918	0.986059
53.8369	308.761	0.695039	98.6042	1.09076	22.6922	1.09883	24.2183	1.67563	0.259857	1.9259	485.89	0.856529	35.7469	0.690951	49.0327	0.777519	0.0923434	0.562334	18.0514	0.888445	1.85285	0.615091	0.252593	0.70146	14.09	0.940954	2.7944	0.861164	2.57387	0.999532
53.9568	300.624	0.676721	97.724	1.08103	20.2242	0.979324	23.45	1.62247	0.257955	1.91181	482.213	0.850047	39.0388	0.75458	49.8417	0.790347	0.0928889	0.565656	18.7205	0.921379	1.75514	0.582656	0.256621	0.712645	12.9946	0.867804	2.87255	0.885249	2.59355	1.00717
54.0767	289.8	0.652357	95.5778	1.05729	17.0698	0.826577	23.2476	1.60847	0.256938	1.90427	492.052	0.867391	39.9855	0.772879	52.0881	0.825969	0.0924263	0.562839	19.0253	0.93638	1.37015	0.454848	0.277843	0.771581	12.1471	0.811205	2.92499	0.901407	2.54347	0.987724
54.1966	278.376	0.62664	96.2817	1.06507	14.4978	0.702031	23.1787	1.60371	0.25641	1.90035	562.548	0.991661	37.5853	0.726485	52.2396	0.828371	0.0951635	0.579507	19.2674	0.948293	1.10387	0.366452	0.313699	0.871153	11.6853	0.780364	2.96972	0.915192	2.45973	0.955204
54.3165	287.929	0.648145	94.3941	1.04419	10.997	0.532512	23.324	1.61375	0.253797	1.88098	536.319	0.945424	33.9357	0.655942	51.7127	0.820017	0.0928842	0.565628	18.8018	0.92538	1.61656	0.53665	0.352665	0.979364	11.1722	0.746102	2.95002	0.90912	2.54891	0.989838
54.4365	291.604	0.656418	98.6388	1.09115	9.00725	0.436161	23.9012	1.65369	0.250899	1.85951	491.11	0.86573	34.3349	0.663658	50.8241	0.805926	0.0985338	0.600031	18.6282	0.916834	2.06973	0.687091	0.349058	0.969348	10.9646	0.732239	2.88491	0.889057	2.67054	1.03707
54.5564	293.412	0.660487	101.91	1.12733	8.56741	0.414862	24.0055	1.66091	0.243866	1.80739	458.294	0.807882	34.3423	0.663802	50.91	0.807287	0.101321	0.617004	18.4119	0.906192	2.3658	0.785376	0.322067	0.894393	11.7679	0.785885	2.76006	0.850581	2.66837	1.03623
54.6763	297.636	0.669995	105.042	1.16197	10.591	0.512853	23.3845	1.61794	0.2365	1.75279	430.5	0.758886	30.6713	0.592844	48.9661	0.776462	0.0965367	0.58787	18.4294	0.907049	2.41816	0.802759	0.295676	0.821102	12.9193	0.862774	2.74449	0.845784	2.61022	1.01365
54.7962	294.548	0.663046	106.091	1.17358	15.5529	0.753121	23.4644	1.62347	0.238058	1.76434	418.642	0.737983	28.0345	0.541878	47.1265	0.747292	0.101486	0.618008	18.2745	0.899425	2.19206	0.727701	0.297353	0.825762	13.3467	0.891315	2.90736	0.895975	2.52731	0.981451
54.9161	299.623	0.674468	102.452	1.13333	20.3549	0.985649	23.2141	1.60615	0.240252	1.7806	441.017	0.777427	27.043	0.522713	48.1218	0.763074	0.110864	0.675119	18.4296	0.907058	2.07882	0.690107	0.32543	0.903732	13.4629	0.899078	3.0471	0.939039	2.49139	0.9675
55.036	295.894	0.666075	97.2476	1.07576	22.0124	1.06591	21.8842	1.51414	0.252785	1.87349	495.246	0.873021	28.0144	0.54149	47.348	0.750804	0.109854	0.668968	18.8955	0.929992	2.10547	0.698953	0.297103	0.825067	13.85	0.924929	3.03996	0.936838	2.49147	0.967532
55.1559	285.553	0.642797	95.6504	1.05809	18.6757	0.904338	20.9954	1.45264	0.291903	2.1634	552.333	0.973654	28.7817	0.55632	44.2525	0.701719	0.0888552	0.541092	19.1171	0.9409	2.02508	0.672266	0.268408	0.745379	13.6249	0.909896	2.94548	0.907723	2.53194	0.983246
55.2758	286.444	0.644801	96.8517	1.07138	15.2687	0.739362	21.2469	1.47005	0.32474	2.40677	516.017	0.909637	29.1703	0.563831	44.4319	0.704564	0.0962215	0.58595	20.674	1.01753	1.62361	0.538991	0.249408	0.692614	12.8762	0.859897	2.9148	0.898268	2.44467	0.949359
55.3957	290.19	0.653234	98.8498	1.09348	13.2981	0.643935	22.1761	1.53434	0.326888	2.42269	483.104	0.851617	31.02	0.599585	43.436	0.688772	0.118783	0.72334	20.61	1.01437	1.19959	0.39823	0.243939	0.677429	12.1101	0.808732	2.86957	0.884329	2.31154	0.897657
55.5156	291.563	0.656324	100.395	1.11057	10.2693	0.497271	21.8627	1.51265	0.312868	2.31878	479.043	0.844459	32.2066	0.62252	43.0874	0.683243	0.11732	0.71443	20.6154	1.01464	2.01516	0.668974	0.239542	0.665218	11.4072	0.761792	2.89918	0.893455	2.3194	0.90071
55.6355	299.795	0.674855	99.034	1.09552	8.87476	0.429745	19.568	1.35388	0.292546	2.16817	559.934	0.987054	34.0013	0.65721	42.6062	0.675613	0.117297	0.714289	21.3188	1.04926	2.23177	0.740882	0.251368	0.698059	11.2714	0.752727	2.87883	0.887183	2.38755	0.927174
55.7554	296.623	0.667715	94.4089	1.04436	8.52601	0.412857	18.4317	1.27527	0.282063	2.09048	538.561	0.949377	33.1444	0.640646	41.6836	0.660984	0.120319	0.732692	20.3766	1.00289	2.09598	0.695804	0.253321	0.703481	11.6716	0.779453	2.90916	0.896529	2.43874	0.947054
55.8753	295.667	0.665564	91.5404	1.01263	10.5869	0.512653	20.0819	1.38944	0.272422	2.01902	484.014	0.853221	32.3216	0.624743	40.6063	0.6439	0.120745	0.735286	20.3702	1.00257	2.15907	0.716748	0.279855	0.777168	12.5263	0.836528	2.87839	0.887048	2.4342	0.945291
55.9952	291.41	0.655982	93.092	1.02979	16.8172	0.814345	22.5858	1.56268	0.267421	1.98196	430.246	0.75844	35.2191	0.680748	39.9087	0.632838	0.112982	0.688016	19.8829	0.978587	2.36281	0.784382	0.290408	0.806474	13.3741	0.89315	2.69108	0.829323	2.32348	0.902296
56.1151	286.673	0.645317	96.7042	1.06975	22.4973	1.08939	24.2492	1.67777	0.258775	1.91789	392.733	0.692311	37.2241	0.719503	39.8672	0.63218	0.107269	0.653227	19.4002	0.954831	2.47949	0.823119	0.288455	0.80105	13.755	0.918587	2.62675	0.809499	2.34127	0.909203
56.235	285.481	0.642634	98.5999	1.09072	21.9691	1.06381	23.8946	1.65323	0.247277	1.83267	417.453	0.735887	37.6631	0.727989	37.3236	0.591846	0.10616	0.646473	18.9113	0.930768	2.4053	0.798489	0.294571	0.818034	13.614	0.909166	2.77714	0.855844	2.41964	0.939637
56.3549	289.905	0.652593	101.388	1.12156	17.0099	0.823675	23.3201	1.61349	0.227027	1.68258	458.279	0.807855	36.271	0.701081	35.8748	0.568873	0.0994085	0.605358	17.1063	0.841929	2.3158	0.768779	0.277108	0.769538	13.3805	0.893577	2.96425	0.913506	2.38073	0.924525
56.4748	311.111	0.700328	102.008	1.12842	13.8069	0.668577	22.1899	1.53529	0.212216	1.57281	502.938	0.886581	33.5502	0.648491	33.6672	0.533866	0.0914636	0.556977	16.6923	0.821555	1.80168	0.598106	0.258234	0.717126	12.7098	0.848784	2.96725	0.914431	2.29833	0.892526
56.5947	316.65	0.712798	93.4861	1.03415	10.8869	0.527181	20.8438	1.44216	0.21505	1.59382	530.944	0.935949	34.4655	0.666182	34.2958	0.543834	0.0916306	0.557994	16.7618	0.824978	1.59225	0.52858	0.257439	0.714918	11.942	0.797511	2.86018	0.881435	2.12183	0.823986
56.7146	311.066	0.700227	92.097	1.01878	8.87437	0.429726	19.539	1.35188	0.223737	1.6582	469.291	0.827267	33.8123	0.653557	34.1842	0.542064	0.0979059	0.596207	16.5243	0.813287	2.03867	0.676777	0.296413	0.82315	11.4198	0.762637	2.80315	0.863861	1.93508	0.751463
56.8345	309.401	0.696481	92.8482	1.02709	8.22363	0.398215	18.5858	1.28593	0.23166	1.71692	496.057	0.874451	30.4322	0.588222	33.4273	0.530062	0.108153	0.658606	16.1691	0.795804	2.18698	0.726013	0.293527	0.815135	10.9151	0.728929	2.70486	0.83357	1.777	0.690075
56.9544	306.325	0.689555	93.5147	1.03446	7.97178	0.386019	18.958	1.31168	0.236181	1.75043	467.037	0.823294	28.7061	0.554859	33.6323	0.533312	0.107473	0.654465	15.5873	0.76717	2.19023	0.727093	0.270512	0.751221	10.3894	0.693824	2.63887	0.813233	1.77096	0.68773
57.0743	299.817	0.674905	93.025	1.02905	11.0368	0.534437	20.552	1.42197	0.236174	1.75038	505.974	0.891932	28.9354	0.559292	32.9401	0.522336	0.0868592	0.528938	15.5908	0.767339	2.26779	0.752842	0.245569	0.681953	10.293	0.687386	2.56186	0.789501	1.83416	0.712274
57.1942	289.116	0.650816	90.4827	1.00092	17.9926	0.871262	21.6341	1.49683	0.242336	1.79605	508.403	0.896215	29.2539	0.565448	31.0285	0.492023	0.0932192	0.567667	15.3121	0.753624	2.40943	0.799859	0.232144	0.644673	10.8803	0.726609	2.5842	0.796386	1.81066	0.703149
57.3141	278.385	0.626661	88.7271	0.981504	22.8437	1.10617	21.4297	1.48269	0.241598	1.79058	449.424	0.792246	28.5039	0.55095	31.2674	0.495813	0.108476	0.660573	15.3979	0.757846	2.38963	0.793289	0.233387	0.648126	11.9794	0.800005	2.67963	0.825793	1.84184	0.715255
57.4341	276.701	0.62287	85.6685	0.947669	19.7248	0.955142	20.3038	1.40479	0.235727	1.74706	418.388	0.737535	25.8548	0.499746	31.897	0.505795	0.101664	0.61909	15.2288	0.749527	2.34544	0.778618	0.249007	0.691501	13.2502	0.884874	2.72136	0.838654	1.86283	0.723409
57.554	273.736	0.616195	87.3564	0.966342	15.6509	0.757867	20.4584	1.41549	0.227542	1.6864	382.516	0.674301	25.7247	0.497232	32.42	0.514089	0.0959002	0.583994	15.8578	0.780484	2.1681	0.719745	0.25781	0.715949	13.3648	0.89253	2.67411	0.824092	1.89363	0.735366
57.6739	279.336	0.628801	87.2212	0.964846	11.9023	0.576348	20.444	1.4145	0.220732	1.63593	377.85	0.666075	27.2876	0.527441	31.8274	0.504692	0.0994874	0.605838	15.9544	0.785235	1.65504	0.549424	0.266076	0.738902	12.8923	0.860971	2.61619	0.806244	1.83172	0.711326
57.7938	285.315	0.642261	83.7373	0.926307	9.53096	0.46152	19.6093	1.35674	0.219001	1.6231	417.882	0.736644	29.0934	0.562344	31.427	0.498342	0.0978254	0.595717	16.3102	0.80275	1.58863	0.52738	0.284286	0.789473	12.3347	0.823735	2.6535	0.817742	1.86831	0.725535
57.9137	296.627	0.667724	82.2584	0.909946	8.68218	0.420419	19.975	1.38204	0.21665	1.60568	467.737	0.824527	29.8989	0.577914	32.3773	0.513412	0.0923858	0.562592	15.6611	0.7708	1.9586	0.650198	0.276098	0.766735	11.4055	0.761678	2.76223	0.851249	2.0307	0.788598
58.0336	312.949	0.704465	81.9303	0.906318	7.9674	0.385807	19.0063	1.31502	0.214902	1.59272	500.387	0.882083	28.072	0.542602	33.7648	0.535413	0.0860794	0.524189	14.7189	0.724427	2.27685	0.755847	0.267029	0.741548	9.92125	0.66256	2.81932	0.868842	2.14683	0.833696
58.1535	313.49	0.705684	79.6182	0.880741	8.65088	0.418904	17.9953	1.24507	0.214238	1.5878	455.115	0.802278	28.8723	0.558072	32.7269	0.518955	0.0880193	0.536002	14.3197	0.704783	2.24436	0.745063	0.258347	0.717438	9.8479	0.657661	2.77319	0.854627	2.2358	0.868244
58.2734	305.273	0.687186	79.54	0.879875	15.1076	0.731558	19.5949	1.35575	0.213548	1.58269	437.758	0.771681	32.9088	0.636092	32.8419	0.520779	0.0844862	0.514487	14.8524	0.730998	2.25148	0.747427	0.262338	0.728523	10.1841	0.680113	2.73433	0.842653	2.22083	0.862433
58.3933	301.423	0.67852	79.5687	0.880194	19.9099	0.964105	20.3769	1.40985	0.208969	1.54875	448.385	0.790415	35.4437	0.68509	31.6309	0.501576	0.0750031	0.456738	15.59	0.767304	2.32522	0.771903	0.290525	0.806797	10.627	0.709692	2.69779	0.831392	2.08521	0.809764
58.5132	300.257	0.675896	82.1824	0.909106	20.7698	1.00574	21.3381	1.47636	0.206516	1.53057	500.541	0.882355	35.0295	0.677084	32.4385	0.514383	0.076424	0.465392	16.8314	0.828402	2.26517	0.75197	0.28783	0.799314	11.1269	0.743076	2.70682	0.834174	1.95081	0.757574
58.6331	296.865	0.66826	82.9271	0.917345	17.0478	0.825509	21.4677	1.48532	0.203465	1.50796	480.786	0.84753	31.1995	0.603054	32.8426	0.520791	0.0796164	0.484832	16.2596	0.800256	2.28953	0.760057	0.249448	0.692726	11.9359	0.797099	2.66934	0.822624	1.82338	0.708088
58.753	294.834	0.663689	82.7445	0.915324	13.1389	0.636229	22.0489	1.52553	0.204297	1.51412	420.687	0.741589	28.6849	0.55445	31.5279	0.499942	0.0948434	0.577558	16.9571	0.834588	2.14103	0.710758	0.249421	0.692652	12.4171	0.829238	2.63675	0.812579	1.71535	0.666135
58.8729	303.09	0.682274	82.3037	0.910448	10.401	0.50365	21.0272	1.45484	0.201626	1.49433	376.198	0.663162	27.5917	0.533318	32.6003	0.516947	0.100744	0.61349	16.9584	0.834653	1.78485	0.592519	0.238933	0.663527	12.0738	0.806314	2.62341	0.80847	1.72279	0.669023
58.9928	305.576	0.687869	78.2698	0.865825	8.72341	0.422416	19.4685	1.347	0.198999	1.47486	353.293	0.622786	25.4188	0.491318	32.4421	0.514439	0.083043	0.505699	16.3572	0.805061	1.75663	0.583149	0.245505	0.681777	11.9049	0.795032	2.51857	0.776158	1.80477	0.700862
59.1127	318.998	0.718083	78.6951	0.87053	8.21282	0.397691	18.1303	1.25441	0.200513	1.48608	365.733	0.644716	23.2216	0.448848	32.1094	0.509163	0.097362	0.592896	17.608	0.866626	2.0938	0.695079	0.253682	0.704483	12.1361	0.810469	2.4667	0.760174	1.81635	0.705358
59.2326	327.558	0.737351	80.7549	0.893315	8.14046	0.394188	18.5553	1.28382	0.203088	1.50516	398.606	0.702665	21.7757	0.420902	32.8051	0.520195	0.108416	0.660211	17.7089	0.871588	2.27019	0.753637	0.238108	0.661233	11.4399	0.763981	2.48857	0.766913	1.78719	0.694033
59.3525	318.681	0.71737	82.2356	0.909695	12.8866	0.624012	18.1625	1.25664	0.204595	1.51633	452.627	0.797892	21.2716	0.411158	34.2933	0.543793	0.0990567	0.603215	17.8838	0.880198	2.20412	0.731703	0.250479	0.69559	10.3618	0.691982	2.51614	0.775411	1.72501	0.669885
59.4724	312.261	0.702917	78.4834	0.868188	19.0164	0.920834	17.8959	1.23819	0.213095	1.57933	424.966	0.749131	22.589	0.436621	33.5816	0.532508	0.0935903	0.569928	17.6538	0.868879	2.3321	0.774191	0.253721	0.704592	9.82396	0.656063	2.49216	0.768021	1.70371	0.661614
59.5923	302.029	0.679885	73.0636	0.808234	22.0039	1.0655	18.296	1.26587	0.239033	1.77157	422.702	0.745141	23.8433	0.460867	32.9886	0.523105	0.0906237	0.551862	15.7628	0.775808	2.35319	0.781189	0.25433	0.706283	9.53499	0.636765	2.35231	0.724924	1.77123	0.687835
59.7122	299.738	0.674728	66.4758	0.735359	18.523	0.896943	19.1347	1.32391	0.267121	1.97974	448.704	0.790976	25.6552	0.495888	31.6654	0.502123	0.0864707	0.526572	16.312	0.802838	2.2672	0.752644	0.246859	0.685536	9.24451	0.617366	2.27569	0.701311	1.85776	0.721439
59.8321	298.955	0.672964	63.6956	0.704605	14.4103	0.697796	20.2311	1.39977	0.262025	1.94197	432.443	0.762311	26.4572	0.511389	31.4403	0.498554	0.079559	0.484482	16.8413	0.828886	2.171	0.72071	0.227812	0.632641	9.79089	0.653854	2.35686	0.726326	1.99162	0.773422
59.952	298.343	0.671587	68.5759	0.75859	10.966	0.53101	19.2663	1.33301	0.245932	1.8227	499.674	0.880827	25.8147	0.49897	31.8862	0.505624	0.0754039	0.45918	17.9257	0.88226	1.91913	0.637094	0.229163	0.636395	10.6099	0.70855	2.43951	0.751794	2.06433	0.801657
60.0719	295.136	0.664369	71.1798	0.787395	9.20445	0.44571	17.0954	1.18281	0.225593	1.67196	446.181	0.78653	25.7428	0.497581	32.028	0.507873	0.0767856	0.467593	18.4589	0.908501	1.60282	0.532088	0.272387	0.756428	11.7584	0.785247	2.44198	0.752556	2.08689	0.810417
60.1918	291.73	0.656701	73.9183	0.817688	8.04128	0.389385	14.5368	1.00578	0.214601	1.59049	381.229	0.672032	27.482	0.531198	33.5033	0.531267	0.0761827	0.463922	17.9579	0.883845	1.51445	0.502754	0.288431	0.800984	12.0466	0.804498	2.48109	0.76461	2.07508	0.80583
60.3118	287.52	0.647224	74.8963	0.828507	7.43322	0.359941	13.669	0.945742	0.211414	1.56687	353.337	0.622864	28.7755	0.556201	32.7485	0.519297	0.0673885	0.410369	17.3911	0.85595	1.99296	0.661606	0.255248	0.708834	12.1584	0.81196	2.47879	0.763901	2.0034	0.777996
60.4317	284.262	0.63989	73.4852	0.812897	11.7723	0.570051	14.1644	0.980013	0.205042	1.51964	345.399	0.608871	29.4496	0.569229	32.8133	0.520326	0.0614783	0.374378	17.113	0.842259	2.0243	0.672009	0.256199	0.711474	12.4483	0.831319	2.43609	0.750742	1.84292	0.715676
60.5516	282.692	0.636357	70.1316	0.775799	19.2661	0.932929	15.3436	1.0616	0.203027	1.50471	368.905	0.650308	32.6698	0.631473	34.1572	0.541636	0.0729683	0.444348	17.1621	0.844677	2.01631	0.669355	0.272994	0.758115	11.7894	0.78732	2.37281	0.73124	1.85074	0.718711
60.6715	280.884	0.632287	69.3115	0.766727	22.5979	1.09426	14.5815	1.00888	0.204438	1.51517	409.746	0.722302	35.3245	0.682786	35.3716	0.560893	0.0869718	0.529623	17.5497	0.863752	1.95242	0.648147	0.252325	0.700717	10.5003	0.701233	2.33613	0.719935	1.80451	0.70076
60.7914	276.073	0.621457	70.8071	0.783272	19.0842	0.924121	12.69	0.878002	0.207852	1.54048	447.256	0.788424	32.443	0.627089	36.0883	0.572258	0.0915605	0.557566	17.3651	0.854669	2.01442	0.668729	0.236842	0.657718	10.0455	0.670857	2.38382	0.734633	1.80467	0.700823
60.9113	279.611	0.62942	68.1639	0.754033	13.3093	0.644478	12.6981	0.878564	0.212705	1.57644	401.358	0.707515	31.2193	0.603436	36.9366	0.58571	0.0748573	0.455851	19.1375	0.9419	2.07442	0.688648	0.250922	0.696819	9.9985	0.667719	2.43822	0.751399	1.76074	0.683761
61.0312	275.367	0.619867	64.4357	0.712791	10.4114	0.504156	14.6331	1.01244	0.215951	1.6005	405.285	0.714438	31.1765	0.602609	37.1298	0.588773	0.0886811	0.540032	21.0184	1.03448	2.07367	0.688397	0.253981	0.705315	9.75981	0.651778	2.42779	0.748183	1.69863	0.659643
61.1511	268.444	0.604283	62.718	0.69379	8.70854	0.421696	15.7256	1.08804	0.213205	1.58014	416.54	0.734279	28.4066	0.549071	36.3325	0.576131	0.0966295	0.588435	21.4637	1.05639	1.92338	0.638506	0.266882	0.741142	9.75701	0.651592	2.39367	0.73767	1.72133	0.668457
61.271	262.861	0.591716	61.2865	0.677955	8.25087	0.399534	15.6401	1.08212	0.210908	1.56312	452.506	0.797679	24.7234	0.477877	39.1281	0.62046	0.0861513	0.524627	24.3871	1.20027	1.56856	0.520715	0.257382	0.714758	10.7501	0.717914	2.35259	0.72501	1.82154	0.707372
61.3909	264.832	0.596153	57.8045	0.639437	7.49762	0.363059	15.3787	1.06403	0.210991	1.56373	464.845	0.819429	22.9985	0.444537	40.4751	0.641819	0.0804671	0.490012	26.2871	1.29379	1.60428	0.532574	0.240973	0.66919	11.7768	0.78648	2.30825	0.711343	1.87485	0.728074
61.5108	270.779	0.609539	56.6041	0.626158	9.82294	0.475659	13.5139	0.935011	0.21076	1.56202	399.016	0.703387	23.4904	0.454044	42.3569	0.67166	0.078863	0.480244	27.6784	1.36226	2.04602	0.679218	0.228791	0.635361	12.0647	0.805702	2.29141	0.706154	1.85874	0.721819
61.6307	274.177	0.617188	58.6064	0.648308	16.1422	0.781658	11.7437	0.812529	0.209825	1.5551	354.656	0.625189	23.0324	0.445192	41.7524	0.662074	0.0719617	0.438218	27.0528	1.33147	2.00774	0.666512	0.249811	0.693734	11.7535	0.784923	2.29027	0.705802	1.96746	0.76404
61.7506	282.412	0.635726	62.5401	0.691822	20.0389	0.970349	11.3073	0.782339	0.208679	1.5466	337.257	0.594518	21.8448	0.422236	40.7899	0.646812	0.0639927	0.38969	25.3289	1.24663	1.94317	0.645076	0.278328	0.772927	11.5915	0.774101	2.30759	0.711141	2.15521	0.836951
61.8705	285.791	0.643333	65.3266	0.722647	19.0729	0.923573	11.3167	0.782988	0.20814	1.54261	357.537	0.630268	22.5173	0.435237	39.0168	0.618695	0.0563552	0.343181	23.013	1.13265	2.01441	0.668724	0.261174	0.725289	10.7494	0.717867	2.29375	0.706877	2.29478	0.891151
61.9904	281.681	0.63408	65.25	0.721799	15.3463	0.743119	11.2721	0.779902	0.20784	1.54038	393.857	0.694292	23.2193	0.448804	40.4558	0.641514	0.0579148	0.352678	22.5886	1.11176	2.11575	0.702366	0.272085	0.75559	9.76915	0.652402	2.25254	0.694175	2.40047	0.932193
62.1103	285.812	0.643379	63.3898	0.701221	11.3208	0.548192	10.64	0.736167	0.204219	1.51355	440.244	0.776064	23.8579	0.461148	40.0764	0.635497	0.0553261	0.336914	24.2541	1.19373	2.1454	0.712209	0.275546	0.765201	9.79783	0.654318	2.15775	0.664965	2.41075	0.936186
62.2302	293.888	0.661559	66.3944	0.734459	8.96377	0.434055	9.90396	0.685242	0.200427	1.48545	413.597	0.72909	25.3929	0.490818	39.5404	0.626998	0.0500052	0.304511	24.9265	1.22682	2.07224	0.687923	0.25031	0.69512	9.9446	0.664119	2.17907	0.671534	2.39664	0.930707
62.3501	297.747	0.670246	68.0056	0.752281	7.41558	0.359086	9.66838	0.668943	0.198893	1.47407	398.396	0.702293	26.0522	0.503562	41.4012	0.656505	0.049074	0.298841	24.6986	1.2156	1.72595	0.572967	0.246312	0.684016	9.81582	0.655519	2.3367	0.720112	2.39226	0.929007
62.47	296.151	0.666653	67.7432	0.749379	6.89258	0.333761	9.85824	0.682078	0.199008	1.47493	388.806	0.685389	27.7191	0.535781	41.4503	0.657284	0.0544118	0.331346	22.884	1.12629	1.38999	0.461435	0.254571	0.706952	10.0495	0.671127	2.37659	0.732405	2.29395	0.890827
62.5899	303.6	0.68342	67.0431	0.741635	9.99266	0.483877	10.3505	0.716137	0.2033	1.50673	379.435	0.668869	29.8178	0.576347	42.8631	0.679687	0.0679957	0.414066	22.3916	1.10206	1.74635	0.579738	0.262958	0.730243	11.0011	0.734674	2.404	0.740851	2.14292	0.832175
62.7098	301.436	0.678549	67.5427	0.747161	16.7278	0.810014	10.82	0.748619	0.205888	1.52591	447.79	0.789366	28.4344	0.549607	44.9773	0.713212	0.0657969	0.400676	22.5693	1.11081	1.82847	0.606998	0.259596	0.720908	11.3693	0.759264	2.41803	0.745176	2.0538	0.797568
62.8297	294.807	0.663628	68.6115	0.758984	20.1499	0.975723	10.217	0.706904	0.207359	1.53681	402.856	0.710155	28.2952	0.546917	45.0778	0.714806	0.0486976	0.296549	22.7781	1.12108	1.75652	0.583112	0.251027	0.697111	10.8221	0.722717	2.40928	0.742481	2.0743	0.805529
62.9496	294.352	0.662604	67.8266	0.750302	17.6994	0.857063	9.08159	0.628343	0.208886	1.54813	353.754	0.623598	33.116	0.640098	44.2577	0.7018	0.0580847	0.353713	23.507	1.15696	1.73167	0.574863	0.246424	0.684328	10.8097	0.721891	2.42256	0.746573	2.02696	0.787146
63.0695	289.575	0.65185	67.3272	0.744778	13.7779	0.667171	8.1987	0.567257	0.235954	1.74874	318.568	0.561572	32.2441	0.623244	42.0357	0.666566	0.073976	0.450484	23.8411	1.1734	1.81364	0.602077	0.226213	0.628202	11.1187	0.742525	2.49695	0.769496	1.92441	0.747319
63.1894	295.048	0.66417	68.1896	0.754317	10.1895	0.493408	7.74682	0.535992	0.26171	1.93963	310.711	0.547722	28.9323	0.559232	39.3027	0.623229	0.0654291	0.398437	23.0769	1.13579	1.92279	0.638309	0.242847	0.674394	10.9958	0.734324	2.57742	0.794296	1.7952	0.697144
63.3094	287.724	0.647684	70.2589	0.777208	8.49307	0.411262	6.63406	0.459002	0.262047	1.94213	346.92	0.611552	27.3016	0.527711	41.905	0.664494	0.0638538	0.388844	24.248	1.19343	2.03387	0.675184	0.280847	0.779921	10.5111	0.701951	2.7238	0.839406	1.82248	0.707738
63.4293	282.307	0.63549	72.6898	0.804099	9.00876	0.436234	6.39714	0.44261	0.248793	1.8439	409.931	0.722627	23.7642	0.459337	41.553	0.658911	0.0668598	0.407149	24.8639	1.22374	1.87029	0.620881	0.268087	0.744489	10.0592	0.671771	2.70676	0.834155	1.94495	0.755296
63.5492	276.926	0.623377	73.8212	0.816614	7.92377	0.383695	7.38991	0.511298	0.236844	1.75534	440.507	0.776527	21.2862	0.41144	41.5689	0.659164	0.0642202	0.391075	24.7619	1.21872	1.44067	0.47826	0.281457	0.781618	9.62158	0.642548	2.64072	0.813802	2.03256	0.78932
63.6691	280.64	0.631736	73.0832	0.808451	10.3757	0.502427	7.73717	0.535325	0.227302	1.68463	374.58	0.66031	20.3029	0.392434	41.4366	0.657067	0.0552576	0.336497	25.978	1.27857	1.44327	0.479123	0.267036	0.741569	9.55381	0.638022	2.54832	0.785328	2.00953	0.780376
63.789	277.779	0.625296	73.4331	0.812322	15.0635	0.729426	7.66835	0.530563	0.225978	1.67481	362.341	0.638736	19.8322	0.383335	39.4506	0.625574	0.0483424	0.294386	26.7681	1.31746	1.76691	0.586563	0.248084	0.688938	10.0013	0.667906	2.5037	0.771578	1.97602	0.767363
63.9089	281.74	0.634213	72.4825	0.801805	18.2833	0.885336	7.39596	0.511717	0.224209	1.6617	346.637	0.611054	18.9335	0.365964	38.1279	0.604599	0.048866	0.297574	27.0686	1.33225	1.91819	0.636784	0.258316	0.717353	10.9471	0.731066	2.50469	0.771883	1.96068	0.761404
64.0288	281.288	0.633195	71.2206	0.787847	17.1707	0.83146	7.45872	0.516059	0.221643	1.64268	412.844	0.727763	17.6094	0.340372	38.6091	0.61223	0.0520718	0.317096	28.2651	1.39114	1.78483	0.592513	0.25753	0.715172	11.4358	0.763706	2.51681	0.775618	1.98591	0.771202
64.1487	282.261	0.635385	67.5936	0.747724	13.1991	0.639146	7.33365	0.507406	0.213225	1.58029	431.241	0.760192	18.3884	0.355428	38.9545	0.617707	0.0516082	0.314273	29.195	1.43691	1.68529	0.559467	0.255767	0.710275	10.7556	0.718279	2.53652	0.78169	2.05941	0.799748
64.2686	284.974	0.641492	65.5168	0.72475	9.9607	0.48233	6.43286	0.445081	0.201287	1.49182	379.08	0.668243	19.3899	0.374787	38.7225	0.614029	0.049477	0.301295	28.9582	1.42525	1.76726	0.586679	0.240341	0.667436	10.1823	0.67999	2.48323	0.765269	2.16344	0.840146
64.3885	291.001	0.655061	64.1598	0.709739	8.76939	0.424642	5.31379	0.367654	0.204182	1.51327	340.109	0.599546	19.4489	0.375926	38.1441	0.604857	0.0537882	0.327548	28.8163	1.41827	1.95075	0.647591	0.238513	0.662358	10.2593	0.685138	2.41463	0.744128	2.19197	0.851223
64.5084	281.652	0.634015	63.5492	0.702985	8.42277	0.407858	4.57447	0.316502	0.204635	1.51663	304.899	0.537476	18.8119	0.363615	36.618	0.580657	0.0665267	0.405121	29.4981	1.45183	1.88004	0.624117	0.233851	0.649413	10.3959	0.694258	2.38698	0.735605	2.00001	0.776681
64.6283	269.759	0.607243	62.5465	0.691892	7.28939	0.352976	4.21658	0.291739	0.201699	1.49487	314.463	0.554336	18.5327	0.358218	36.1044	0.572513	0.0606944	0.369605	30.9028	1.52096	1.63745	0.543584	0.239529	0.66518	10.1962	0.680924	2.34379	0.722295	1.85364	0.719837
64.7482	263.95	0.594166	62.9877	0.696773	8.52473	0.412795	4.17084	0.288575	0.196003	1.45265	364.324	0.642232	19.0793	0.368782	36.751	0.582766	0.0499505	0.304179	32.8012	1.6144	1.39361	0.462638	0.26071	0.724001	9.84795	0.657665	2.26798	0.698934	1.86194	0.723062
64.8681	264.784	0.596043	64.6051	0.714665	12.1488	0.588286	3.73697	0.258556	0.189712	1.40603	435.784	0.7682	20.1668	0.389803	36.2245	0.574417	0.0650092	0.39588	32.9476	1.6216	1.49622	0.496702	0.278622	0.773743	9.38072	0.626462	2.26297	0.69739	1.82666	0.709361
64.988	270.581	0.609093	70.8218	0.783434	17.3081	0.838113	2.98441	0.206487	0.184399	1.36665	395.769	0.697663	23.0896	0.446298	35.4698	0.562449	0.0675323	0.411245	32.5467	1.60187	1.7598	0.584202	0.254415	0.70652	9.28315	0.619946	2.29483	0.707209	1.74943	0.679371
65.1079	269.846	0.607439	74.3495	0.822458	18.0469	0.873892	2.15278	0.148948	0.181922	1.34829	348.143	0.613708	25.0169	0.483551	35.4804	0.562618	0.0535877	0.326327	33.371	1.64244	1.85044	0.614293	0.269807	0.749263	9.99562	0.667526	2.21311	0.682024	1.78345	0.692579
65.2278	258.983	0.582987	72.3772	0.80064	15.0127	0.726962	1.92365	0.133094	0.176821	1.31049	336.436	0.59307	24.2695	0.469104	34.0434	0.539832	0.0540728	0.329282	34.9521	1.72026	1.81457	0.602383	0.259811	0.721506	10.8245	0.722884	2.05103	0.632075	1.7984	0.698388
65.3477	261.03	0.587595	69.4782	0.768571	10.8042	0.523175	2.31519	0.160185	0.174592	1.29397	349.42	0.615959	26.2255	0.506911	33.2246	0.526847	0.0609839	0.371367	36.7192	1.80723	1.85222	0.614882	0.258207	0.717051	10.6099	0.70855	1.93834	0.597348	1.64058	0.6371
65.4676	252.958	0.569423	70.6583	0.781625	9.65974	0.467756	2.53493	0.175388	0.166151	1.23141	440.591	0.776674	27.699	0.535392	32.9049	0.521777	0.0558365	0.340022	38.4505	1.89244	1.84926	0.613899	0.253916	0.705134	10.1817	0.679954	1.93231	0.595489	1.57842	0.61296
65.5875	240.219	0.540747	71.0639	0.786113	9.57935	0.463863	2.25594	0.156085	0.160729	1.19123	392.794	0.692418	25.484	0.49258	30.9848	0.491331	0.047936	0.291911	39.3894	1.93865	1.83905	0.61051	0.255573	0.709735	10.9075	0.728426	1.96261	0.604827	1.70495	0.662097
65.7074	235.091	0.529203	70.8147	0.783356	8.50206	0.411698	1.96192	0.135743	0.160455	1.18919	346.416	0.610662	23.5453	0.455106	31.28	0.496012	0.044689	0.272138	38.6556	1.90254	1.82258	0.605044	0.2581	0.716753	11.2493	0.751248	1.9639	0.605225	1.86223	0.723173
65.8273	236.837	0.533133	69.9816	0.77414	9.17037	0.444059	1.75268	0.121266	0.158921	1.17782	306.283	0.539917	19.8592	0.383858	28.8863	0.458054	0.0473417	0.288292	38.2673	1.88342	1.64143	0.544906	0.260985	0.724766	10.4725	0.699372	1.96795	0.606473	1.91509	0.7437
65.9472	239.604	0.539362	70.5099	0.779985	14.4049	0.697531	1.6616	0.114964	0.16232	1.20301	304.374	0.536551	17.4288	0.33688	30.3199	0.480788	0.0491967	0.299588	40.0396	1.97065	1.54621	0.513296	0.255267	0.708885	9.37936	0.626371	1.97119	0.607471	1.94058	0.753601
66.0671	236.01	0.531272	72.4417	0.801354	17.5336	0.849035	1.42637	0.0986889	0.173826	1.28829	340.267	0.599823	16.3564	0.316152	29.873	0.4737	0.0463712	0.282382	42.2396	2.07893	1.6928	0.561961	0.24871	0.690678	9.01072	0.601753	1.95279	0.601801	1.94829	0.756595
66.1871	237.675	0.53502	68.8437	0.761553	17.6794	0.856093	1.05704	0.0731351	0.179545	1.33068	412.117	0.726482	16.2175	0.313467	29.3749	0.465803	0.0526981	0.32091	42.5763	2.0955	1.88429	0.62553	0.235913	0.655139	9.5375	0.636932	1.98979	0.613204	1.95594	0.759564
66.307	242.994	0.546993	61.3273	0.678406	12.6418	0.612156	1.17629	0.0813862	0.180271	1.33606	434.546	0.766019	16.7095	0.322978	28.1649	0.446615	0.0639238	0.38927	42.6603	2.09964	1.74181	0.578228	0.285908	0.793978	10.0826	0.673334	2.07314	0.638889	1.92292	0.746741
66.4269	249.32	0.561234	59.896	0.662572	9.27444	0.449098	1.2566	0.0869425	0.178525	1.32312	371.554	0.654976	16.3202	0.315452	27.6591	0.438594	0.0658756	0.401156	44.2789	2.1793	1.78666	0.593117	0.326748	0.90739	10.8734	0.726148	2.06176	0.635382	1.84699	0.717255
66.5468	248.582	0.559572	65.0565	0.719659	9.27279	0.449019	1.4422	0.0997838	0.180223	1.3357	359.151	0.633113	15.1033	0.291932	26.984	0.427889	0.0561666	0.342032	48.1203	2.36837	1.86429	0.618891	0.29612	0.822336	11.1224	0.742778	2.11782	0.652658	1.78772	0.694238
66.6667	244.03	0.549326	65.9097	0.729097	9.62996	0.466314	1.77756	0.122987	0.178866	1.32564	351.493	0.619612	14.9853	0.28965	26.6479	0.422559	0.0611373	0.372302	52.174	2.56788	1.89971	0.630647	0.263696	0.732295	10.6714	0.712655	2.16149	0.666117	1.78208	0.692047
66.7866	239.455	0.539026	64.4776	0.713255	8.92975	0.432408	2.00514	0.138733	0.194364	1.44051	411.776	0.725881	16.1199	0.311581	26.3794	0.418302	0.0725879	0.442031	54.3962	2.67725	1.85453	0.615649	0.272778	0.757514	10.263	0.685379	2.13475	0.657877	1.84721	0.71734
66.9065	249.706	0.562103	62.8794	0.695575	8.63451	0.418111	1.90409	0.131742	0.218759	1.6213	392.013	0.691042	16.4382	0.317733	25.6401	0.406579	0.0633913	0.386027	52.4182	2.5799	1.7205	0.571157	0.273537	0.759622	10.716	0.715634	2.04921	0.631515	1.88579	0.732324
67.0264	256.119	0.576539	63.0784	0.697776	9.8368	0.47633	1.41691	0.0980343	0.21782	1.61435	351.12	0.618955	15.9114	0.307551	24.913	0.395048	0.0555133	0.338054	50.6448	2.49261	1.55838	0.517335	0.265677	0.737796	10.5973	0.707708	1.94383	0.599039	1.77155	0.687959
67.1463	257.322	0.579247	63.8737	0.706574	12.2014	0.590834	0.87719	0.0606916	0.201714	1.49498	306.887	0.540981	15.493	0.299464	23.9063	0.379086	0.0565033	0.344083	50.935	2.5069	1.50824	0.500692	0.259705	0.721209	9.39093	0.627144	1.91246	0.589373	1.58845	0.616854
67.2662	259.449	0.584035	62.8363	0.695098	12.9899	0.629012	1.09706	0.0759041	0.191432	1.41877	293.514	0.517407	14.9988	0.289912	23.7177	0.376095	0.0545479	0.332175	50.8361	2.50203	1.83763	0.610041	0.251202	0.697597	8.62717	0.576139	1.99805	0.61575	1.58707	0.616318
67.3861	264.472	0.595341	59.5145	0.658353	12.1329	0.587513	1.33045	0.0920521	0.181336	1.34395	320.177	0.564409	15.9587	0.308464	23.29	0.369313	0.0489546	0.298114	50.728	2.49671	1.84122	0.61123	0.263842	0.7327	8.70467	0.581314	2.09814	0.646593	1.64486	0.638761
67.506	264.629	0.595695	58.0943	0.642642	10.9306	0.529296	1.31693	0.0911165	0.178771	1.32494	391.452	0.690053	18.3794	0.355254	22.5135	0.357	0.0423596	0.257953	49.3992	2.43131	1.72036	0.571109	0.250837	0.696584	8.87354	0.592592	2.13495	0.657939	1.76572	0.685694
67.6259	263.835	0.593907	59.1821	0.654675	9.60949	0.465323	1.20601	0.0834422	0.182505	1.35261	430.239	0.758427	21.4638	0.414873	21.5809	0.342212	0.0412845	0.251406	48.7083	2.39731	1.67815	0.557095	0.22395	0.621917	9.69255	0.647287	2.18944	0.674729	1.91491	0.74363
67.7458	259.048	0.583132	60.7323	0.671824	9.79008	0.474067	1.43284	0.0991366	0.186166	1.37975	362.146	0.638392	22.7696	0.440113	22.1436	0.351135	0.0430506	0.262161	49.1701	2.42004	1.6756	0.55625	0.244423	0.678771	10.3595	0.691824	2.15765	0.664934	2.08052	0.807946
67.8657	260.311	0.585975	62.8022	0.694722	9.80965	0.475015	1.96271	0.135797	0.186118	1.37939	356.372	0.628213	22.5764	0.436379	21.5313	0.341425	0.0451087	0.274694	49.2424	2.42359	1.70055	0.564533	0.317179	0.880818	10.5505	0.704579	2.13589	0.658227	2.00406	0.778252
67.9856	264.857	0.596208	63.788	0.705627	8.73372	0.422915	2.71726	0.188003	0.182664	1.35379	327.867	0.577965	22.0695	0.426581	22.8682	0.362625	0.0482903	0.294068	49.9189	2.45689	1.67019	0.554455	0.331453	0.920457	10.1877	0.680357	2.19354	0.675994	1.97528	0.767074
68.1055	262.001	0.58978	63.8504	0.706316	9.14873	0.443012	2.96358	0.205046	0.184659	1.36858	400.447	0.705909	22.4585	0.4341	22.7794	0.361217	0.0575486	0.350448	52.4609	2.582	1.49554	0.496477	0.264484	0.734482	10.4752	0.699551	2.23568	0.68898	1.98551	0.771047
68.2254	253.085	0.56971	66.5379	0.736046	9.71166	0.47027	2.46697	0.170686	0.186965	1.38567	384.234	0.677329	21.2992	0.411691	22.3551	0.354488	0.0618375	0.376566	56.2832	2.77012	1.24236	0.412426	0.250488	0.695615	10.5465	0.704318	2.2196	0.684026	1.95422	0.758899
68.3453	257.612	0.579899	69.3586	0.767249	11.5665	0.560089	1.97719	0.136799	0.18949	1.40439	342.996	0.604635	16.9126	0.326904	22.2845	0.353369	0.0472836	0.287938	60.5514	2.9802	1.54184	0.511846	0.260203	0.722594	9.71686	0.648911	2.12868	0.656006	1.8375	0.71357
68.4652	247.745	0.557688	68.8321	0.761424	11.9437	0.578353	1.93999	0.134225	0.196881	1.45916	301.247	0.53104	14.9211	0.28841	21.9443	0.347973	0.0465374	0.283394	58.2415	2.86651	1.82699	0.606506	0.250993	0.697018	9.04057	0.603747	2.00959	0.619306	1.77393	0.688883
68.5851	243.813	0.548837	66.8144	0.739105	10.9445	0.52997	2.28621	0.15818	0.20268	1.50214	290.558	0.512196	14.1976	0.274426	20.8565	0.330724	0.0603424	0.367461	53.9782	2.65668	1.78572	0.592808	0.246896	0.68564	9.23619	0.61681	1.95434	0.602278	1.85932	0.722043
68.705	244.687	0.550805	64.2735	0.710997	10.7539	0.520741	2.11244	0.146157	0.204809	1.51792	323.559	0.570371	13.686	0.264536	21.9871	0.348652	0.0553913	0.337311	46.3747	2.28245	1.69135	0.561479	0.260916	0.724574	9.54615	0.63751	1.95755	0.603268	2.04189	0.792944
68.8249	241.263	0.543097	62.3152	0.689334	10.7566	0.52087	1.98297	0.137199	0.207838	1.54037	392.058	0.691122	13.7926	0.266597	21.2128	0.336374	0.0460917	0.28068	42.7424	2.10368	1.65021	0.54782	0.264396	0.734238	9.62775	0.642959	1.99766	0.615627	2.13562	0.829344
68.9448	236.149	0.531584	61.5971	0.681391	9.93518	0.481094	1.76575	0.12217	0.209077	1.54955	425.252	0.749635	13.9031	0.268733	21.745	0.344814	0.0459738	0.279962	43.3944	2.13577	1.66123	0.55148	0.264531	0.734612	9.69403	0.647386	2.0125	0.6202	2.06541	0.802075
69.0647	238.797	0.537546	59.636	0.659696	8.7614	0.424256	1.66404	0.115133	0.206885	1.53331	373.576	0.65854	13.2394	0.255904	21.3769	0.338977	0.0478794	0.291566	47.8037	2.35278	1.66428	0.552493	0.243156	0.675252	9.77722	0.652941	2.00925	0.619201	1.9838	0.770383
69.1847	243.305	0.547693	59.0614	0.65334	7.67874	0.37183	2.14976	0.148739	0.203641	1.50927	349.727	0.6165	13.2576	0.256256	21.1249	0.334981	0.0458078	0.278951	56.8288	2.79698	1.58303	0.525521	0.252289	0.700617	9.81097	0.655195	2.0698	0.637861	1.95829	0.760477
69.3046	257.688	0.580071	60.6757	0.671198	7.5737	0.366744	2.69819	0.186684	0.201703	1.4949	375.215	0.661431	14.2145	0.274751	20.9091	0.331558	0.0384574	0.23419	61.4709	3.02545	1.31282	0.435817	0.319581	0.887488	9.98655	0.666921	2.18189	0.672402	2.03739	0.791194
69.4245	259.806	0.584837	60.6942	0.671403	9.08469	0.43991	2.59674	0.179665	0.204819	1.51799	393.973	0.694497	14.6195	0.28258	20.8985	0.33139	0.0332188	0.202289	59.7273	2.93963	1.33136	0.441974	0.298954	0.830206	10.292	0.687319	2.20038	0.678102	2.1435	0.832402
69.5444	253.308	0.570212	60.73	0.671799	12.1224	0.587006	2.1872	0.151329	0.208557	1.54569	366.617	0.646273	14.6554	0.283273	21.6019	0.342545	0.0365255	0.222426	55.1777	2.71571	1.68003	0.557721	0.239615	0.66542	10.0602	0.671838	2.07582	0.639717	2.1791	0.846228
69.6643	248.776	0.560009	59.4751	0.657917	12.4857	0.604598	1.89822	0.131336	0.206981	1.53402	329.714	0.581221	14.5445	0.28113	22.082	0.350158	0.0404604	0.246388	49.3757	2.43015	1.72658	0.573173	0.251714	0.69902	9.28258	0.619908	1.98001	0.610189	2.15581	0.837184
69.7842	257.523	0.579699	58.0823	0.642509	11.7928	0.571046	1.86117	0.128772	0.200433	1.48548	298.114	0.525516	14.2417	0.275276	22.1494	0.351226	0.0395393	0.240779	46.6425	2.29563	1.56525	0.519618	0.267928	0.744046	9.28545	0.6201	1.9829	0.611079	2.10086	0.815841
69.9041	256.631	0.577691	62.0074	0.685929	10.1261	0.490341	1.88534	0.130444	0.183891	1.36289	316.906	0.558644	14.4675	0.279642	22.042	0.349524	0.0466035	0.283796	47.7335	2.34933	1.44656	0.480215	0.270657	0.751626	9.53277	0.636616	2.03916	0.628417	2.07505	0.805819
70.024	253.276	0.570139	64.4372	0.712808	8.55786	0.4144	1.94501	0.134573	0.177107	1.31261	355.453	0.626593	15.5066	0.299726	21.715	0.344338	0.0583295	0.355203	53.6019	2.63816	1.48946	0.494459	0.254829	0.707669	9.6636	0.645354	2.1572	0.664793	2.19044	0.850631
70.1439	250.184	0.563179	63.1262	0.698305	6.96416	0.337227	2.03569	0.140846	0.178067	1.31973	416.445	0.734111	19.9357	0.385336	22.0883	0.350258	0.0579144	0.352675	59.6943	2.93801	1.59211	0.528534	0.23715	0.658573	9.85479	0.658122	2.17883	0.671459	2.0537	0.797528
70.2638	253.362	0.570333	62.6053	0.692543	5.33644	0.258408	2.3174	0.160338	0.178625	1.32386	379.997	0.669859	21.5764	0.41705	22.7549	0.360828	0.0407731	0.248292	64.3045	3.16491	1.57141	0.521662	0.235569	0.654182	10.0814	0.673256	2.21183	0.681629	1.91837	0.744977
70.3837	261.703	0.589109	63.0101	0.697021	4.28581	0.207533	2.59364	0.179451	0.180408	1.33707	340.29	0.599865	19.1515	0.370178	23.4564	0.371952	0.051293	0.312353	59.5251	2.92968	1.3522	0.448891	0.236505	0.656782	9.84001	0.657135	2.21373	0.682217	1.75462	0.681385
70.5036	263.263	0.592621	63.0619	0.697594	4.90988	0.237753	2.62954	0.181934	0.183404	1.35928	334.456	0.589579	18.8422	0.364201	22.7553	0.360834	0.0624142	0.380077	54.6289	2.6887	1.21258	0.40254	0.22841	0.634303	9.42586	0.629477	2.22786	0.686571	1.72986	0.671769
70.6235	263.159	0.592385	61.3282	0.678416	7.90159	0.382621	2.72224	0.188348	0.187007	1.38598	377.166	0.664868	20.5462	0.397137	21.4043	0.339411	0.0498558	0.303602	48.2492	2.37471	1.57745	0.523668	0.229729	0.637965	9.53499	0.636765	2.21937	0.683954	1.75636	0.682061
70.7434	262.993	0.592013	59.8494	0.662057	8.72223	0.422359	2.52639	0.174797	0.189018	1.40089	402.286	0.70915	19.4363	0.375684	23.0581	0.365636	0.0408115	0.248526	45.5874	2.2437	1.73054	0.574489	0.274299	0.761739	9.75114	0.6512	2.2184	0.683655	1.81956	0.706603
70.8633	259.111	0.583274	59.4031	0.65712	7.87905	0.38153	2.15945	0.14941	0.192265	1.42495	351.331	0.619327	15.3416	0.296537	23.7252	0.376215	0.042741	0.260275	46.5785	2.29248	1.62988	0.541071	0.297759	0.826887	8.99298	0.600568	2.21764	0.683422	1.89192	0.734704
70.9832	258.8	0.582575	60.2803	0.666824	7.66102	0.370972	1.95162	0.13503	0.191757	1.42119	320.162	0.564383	12.9134	0.249603	24.7025	0.39171	0.0427134	0.260108	51.2323	2.52153	1.52255	0.505444	0.243287	0.675616	8.42385	0.562561	2.29878	0.708427	1.90234	0.738752
71.1031	252.626	0.568676	62.8387	0.695125	6.88881	0.333579	1.70623	0.118052	0.212356	1.57386	296.485	0.522644	11.5122	0.22252	25.3449	0.401897	0.0397261	0.241916	53.7681	2.64634	1.52354	0.50577	0.25072	0.696258	8.61461	0.5753	2.33941	0.720946	1.85745	0.721318
71.223	253.903	0.57155	63.6414	0.704005	6.01155	0.291099	1.49464	0.103412	0.20998	1.55625	306.644	0.540553	10.5073	0.203094	24.8304	0.393739	0.0374806	0.228242	53.2848	2.62255	1.4714	0.488461	0.261907	0.727326	8.80642	0.58811	2.37368	0.731509	1.85491	0.720333
71.3429	261.193	0.58796	64.3693	0.712057	5.24743	0.254098	1.43682	0.0994119	0.197922	1.46688	348.496	0.61433	9.91856	0.191715	27.7166	0.439507	0.0392922	0.239274	52.7982	2.5986	1.45421	0.482755	0.25386	0.704979	9.11341	0.608611	2.34601	0.72298	1.89365	0.735377
71.4628	271.604	0.611396	65.0583	0.719679	4.33624	0.209975	1.59288	0.110209	0.193584	1.43473	407.88	0.719012	9.8177	0.189766	27.5672	0.437138	0.0388416	0.23653	48.7032	2.39705	1.36393	0.452786	0.239978	0.666427	9.30829	0.621626	2.31908	0.714682	1.96202	0.761927
71.5827	279.938	0.630157	65.1345	0.720521	4.77021	0.230989	1.79431	0.124146	0.184779	1.36947	377.759	0.665915	9.54406	0.184477	28.7746	0.456284	0.0452685	0.275667	46.253	2.27646	1.13254	0.375972	0.227604	0.632064	9.33949	0.623709	2.29799	0.708182	2.06453	0.801733
71.7026	276.955	0.623442	64.9558	0.718545	8.58236	0.415586	1.6939	0.117199	0.176332	1.30687	323.564	0.57038	9.4928	0.183486	31.7392	0.503293	0.0495912	0.30199	47.9828	2.3616	1.31365	0.436095	0.224679	0.623941	9.42435	0.629376	2.30366	0.70993	2.09453	0.813383
71.8225	278.763	0.627512	64.7528	0.716299	9.42327	0.456306	1.70848	0.118207	0.184163	1.3649	339.258	0.598045	10.6268	0.205405	33.0023	0.523322	0.0561873	0.342158	50.0903	2.46532	1.54794	0.51387	0.222162	0.616951	9.6725	0.645948	2.28214	0.703299	2.12842	0.826547
71.9424	282.737	0.636457	64.265	0.710903	8.99162	0.435403	2.03857	0.141046	0.194797	1.44372	406.108	0.715889	10.7621	0.208019	32.3347	0.512736	0.0658586	0.401053	52.9697	2.60704	1.53854	0.510751	0.238907	0.663453	9.56529	0.638788	2.18171	0.672349	2.09284	0.812728
72.0624	288.019	0.648348	63.5928	0.703467	8.33578	0.403646	2.36741	0.163798	0.207954	1.54123	371.954	0.655681	10.1313	0.195827	35.7106	0.566269	0.0564882	0.343991	52.0836	2.56343	1.37854	0.457634	0.261974	0.727511	8.79127	0.587098	2.06154	0.635313	2.00604	0.779021
72.1823	293.89	0.661563	61.6799	0.682306	7.91303	0.383175	2.23865	0.15489	0.206492	1.53039	334.61	0.589852	9.88032	0.190976	41.0855	0.651499	0.044724	0.272351	46.9456	2.31055	1.37383	0.456073	0.249169	0.691952	8.23232	0.54977	2.01966	0.622409	1.92332	0.746896
72.3022	294.623	0.663213	60.6689	0.671122	6.65225	0.322124	1.78364	0.123407	0.207485	1.53775	297.473	0.524387	9.4159	0.181999	41.0176	0.650422	0.0572776	0.348797	39.5659	1.94734	1.36549	0.453303	0.212631	0.590483	8.29197	0.553753	2.02145	0.622958	1.84886	0.717984
72.4221	300.831	0.677188	59.8869	0.662473	5.67196	0.274655	1.53296	0.106063	0.200247	1.48411	288.227	0.508088	9.82609	0.189928	41.0194	0.650451	0.0613937	0.373863	37.1025	1.82609	1.42442	0.472867	0.203458	0.56501	8.69564	0.580711	2.0138	0.620602	1.89896	0.737436
72.542	304.652	0.68579	60.0178	0.663921	5.90591	0.285983	1.82136	0.126017	0.192917	1.42978	299.645	0.528215	11.0382	0.213357	44.2809	0.702169	0.050256	0.306039	37.7931	1.86008	1.36799	0.454134	0.204708	0.56848	8.85471	0.591334	2.01256	0.620219	2.04979	0.796009
72.6619	309.636	0.697009	59.7381	0.660826	7.03287	0.340555	1.94211	0.134372	0.191275	1.41761	346.43	0.610688	15.3101	0.295928	48.146	0.763458	0.042391	0.258144	41.2114	2.02833	1.23508	0.410011	0.222504	0.617903	9.0451	0.604049	2.02613	0.624403	2.07212	0.804683
72.7818	311.942	0.7022	60.0858	0.664672	8.93715	0.432766	1.68692	0.116715	0.196739	1.45811	394.962	0.69624	17.7721	0.343516	42.1696	0.668689	0.0439712	0.267767	45.1923	2.22426	1.35509	0.449849	0.219501	0.609564	9.06443	0.60534	2.00006	0.616366	2.0616	0.800595
72.9017	309.733	0.697228	59.4242	0.657354	10.6759	0.51696	1.58262	0.109499	0.196167	1.45387	358.72	0.632353	14.8465	0.286967	41.5498	0.658862	0.0465452	0.283442	46.8678	2.30672	1.54642	0.513366	0.218939	0.608002	9.17528	0.612743	1.98291	0.611084	1.99382	0.774275
73.0216	317.328	0.714323	57.6823	0.638084	10.2669	0.497155	1.76989	0.122456	0.191081	1.41618	335.714	0.591798	13.997	0.270547	41.6067	0.659764	0.0402221	0.244937	47.1853	2.32235	1.5252	0.506323	0.22218	0.617002	9.49492	0.634089	2.01634	0.621386	1.95154	0.757858
73.1415	313.383	0.705442	55.4023	0.612863	6.86528	0.332439	2.04219	0.141297	0.189168	1.402	358.881	0.632636	17.3571	0.335494	46.881	0.743398	0.0363222	0.221187	41.9464	2.0645	1.3908	0.461704	0.221286	0.614519	9.16918	0.612335	2.07074	0.63815	1.93341	0.750816
73.2614	303.449	0.683082	54.2949	0.600614	5.65146	0.273662	2.31249	0.159998	0.182002	1.34889	398.018	0.701627	16.5248	0.319408	51.1222	0.810653	0.0344122	0.209556	41.0953	2.02261	1.38104	0.458464	0.214519	0.595726	8.75029	0.584361	2.07611	0.639806	1.9517	0.757919
73.3813	298.84	0.672705	57.0617	0.63122	5.54343	0.268431	2.07	0.14322	0.171613	1.27189	333.231	0.58742	11.9443	0.230871	46.6519	0.739766	0.0353964	0.21555	42.0359	2.0689	1.3955	0.463264	0.210697	0.585113	8.33027	0.556311	1.96295	0.604932	1.99562	0.774974
73.5012	304.163	0.684689	58.6048	0.648289	5.30335	0.256805	1.67432	0.115844	0.165464	1.22632	309.145	0.544962	9.03353	0.174609	42.7768	0.678318	0.0380803	0.231894	41.0001	2.01793	1.44187	0.478658	0.21865	0.607199	8.10651	0.541368	1.80691	0.556844	1.98716	0.771691
73.6211	307.54	0.69229	58.6746	0.649061	5.46498	0.264632	1.48396	0.102673	0.159811	1.18442	280.054	0.49368	7.8587	0.1519	46.03	0.729904	0.0454171	0.276572	41.2223	2.02886	1.39541	0.463237	0.241687	0.671175	8.18138	0.546368	1.71265	0.527795	1.93877	0.752897
73.741	308.418	0.694266	58.5005	0.647136	6.79406	0.32899	1.24991	0.0864798	0.163989	1.21539	277.55	0.489266	7.45427	0.144083	49.5358	0.785496	0.0510805	0.31106	37.9616	1.86838	1.22963	0.408201	0.220083	0.611178	8.404	0.561235	1.71208	0.52762	1.87008	0.726221
73.8609	299.561	0.674328	57.2283	0.633063	8.74035	0.423236	1.63144	0.112877	0.163788	1.2139	318.556	0.561551	7.37664	0.142583	49.157	0.77949	0.0590945	0.359861	36.8433	1.81334	1.3088	0.434484	0.184312	0.511841	8.89886	0.594283	1.79361	0.552744	1.85961	0.722156
73.9808	291.981	0.657267	55.8733	0.618074	10.3619	0.501757	2.02394	0.140034	0.162045	1.20098	375.492	0.661919	7.51278	0.145214	44.3126	0.702671	0.0513074	0.312441	35.6786	1.75602	1.55501	0.516219	0.205795	0.571499	9.2403	0.617085	1.95803	0.603414	1.86238	0.723231
74.1007	290.766	0.654532	56.383	0.623712	9.86746	0.477815	2.25954	0.156335	0.164445	1.21877	377.004	0.664583	7.49671	0.144904	45.9547	0.72871	0.0368593	0.224458	32.9382	1.62114	1.45194	0.482002	0.208137	0.578005	9.23533	0.616753	2.08294	0.64191	1.8419	0.715279
74.2206	290.638	0.654242	56.8457	0.62883	7.21441	0.349345	2.22402	0.153877	0.154923	1.1482	324.707	0.572395	7.26886	0.140499	52.5934	0.833982	0.0555594	0.338335	32.6433	1.60662	1.32233	0.438976	0.186558	0.518079	8.96398	0.598632	2.15182	0.663135	1.85177	0.719114
74.3405	293.865	0.661507	55.1876	0.610488	5.52824	0.267695	2.25841	0.156256	0.148676	1.1019	326.891	0.576244	7.81274	0.151012	66.8749	1.06045	0.0569819	0.346997	32.5281	1.60095	1.35071	0.448396	0.178747	0.496386	8.45503	0.564643	2.1512	0.662944	1.869	0.725805
74.4604	288.743	0.649976	56.0892	0.620462	5.22753	0.253134	2.26205	0.156508	0.145166	1.07588	377.034	0.664637	8.44036	0.163143	63.0731	1.00016	0.0425271	0.258973	32.7738	1.61305	1.35714	0.450532	0.178267	0.495054	7.97559	0.532625	2.0893	0.643868	1.83339	0.711975
74.5803	288.962	0.650469	56.8537	0.628919	5.0539	0.244726	2.0966	0.145061	0.145277	1.0767	348.373	0.614112	8.48651	0.164035	50.8414	0.8062	0.0360744	0.219679	32.0815	1.57898	1.31552	0.436713	0.178178	0.494806	8.00509	0.534595	2.04036	0.628788	1.77406	0.688935
74.7002	287.692	0.64761	57.0864	0.631493	4.88962	0.236771	2.10125	0.145383	0.145545	1.07869	301.542	0.531559	8.50623	0.164417	48.6905	0.772093	0.0370548	0.225649	30.3982	1.49612	1.18636	0.393836	0.186751	0.518615	8.11605	0.542005	2.00407	0.617603	1.7373	0.674658
74.8201	282.582	0.636108	57.1627	0.632337	6.26187	0.30322	2.10839	0.145877	0.151539	1.12311	270.328	0.476535	8.78405	0.169786	49.0711	0.778127	0.0433923	0.264242	28.3415	1.3949	1.14834	0.381215	0.188926	0.524655	8.37072	0.559012	1.99073	0.613494	1.74848	0.679003
74.94	278.351	0.626585	55.7418	0.616619	8.83619	0.427877	1.58762	0.109845	0.150254	1.11359	242.949	0.428271	9.77812	0.189001	49.3085	0.781892	0.039168	0.238517	28.0221	1.37918	1.25159	0.415493	0.181137	0.503025	8.4395	0.563606	1.96052	0.604182	1.80251	0.699981
75.06	273.183	0.614951	55.4036	0.612878	11.004	0.532849	1.21029	0.083738	0.149895	1.11093	253.976	0.447709	12.0418	0.232755	64.7926	1.02743	0.0354777	0.216045	28.75	1.41501	1.37849	0.457617	0.174262	0.483931	8.1387	0.543518	1.91981	0.591638	1.82259	0.707781
75.1799	282.346	0.635577	55.8176	0.617457	9.24042	0.447451	1.31876	0.0912431	0.154176	1.14266	291.92	0.514597	16.6432	0.321697	68.1805	1.08115	0.0348069	0.21196	29.6757	1.46057	1.27719	0.423989	0.177591	0.493175	8.31471	0.555272	1.88345	0.580432	1.92582	0.74787
75.2998	288.86	0.650241	56.151	0.621145	6.53625	0.316507	1.67138	0.11564	0.148866	1.1033	351.96	0.620436	17.7081	0.34228	54.0206	0.856612	0.0346218	0.210833	29.4532	1.44961	1.26171	0.41885	0.197853	0.549444	8.37085	0.559021	1.90453	0.586929	2.09733	0.814471
75.4197	285.397	0.642444	55.907	0.618447	5.17492	0.250586	2.06606	0.142948	0.146587	1.08641	351.624	0.619844	13.7266	0.265321	47.2073	0.748573	0.0362164	0.220543	28.5814	1.40671	1.23199	0.408984	0.187135	0.51968	7.80609	0.521306	1.94675	0.599939	2.1636	0.840208
75.5396	285.761	0.643264	56.4552	0.62451	4.75226	0.23012	2.13092	0.147436	0.143054	1.06023	307.978	0.542905	13.2779	0.256648	46.7498	0.741318	0.0437624	0.266495	27.7856	1.36754	1.12874	0.374709	0.170392	0.473186	7.53344	0.503097	1.97902	0.609884	2.20345	0.855681
75.6595	278.953	0.62794	55.4352	0.613228	4.52119	0.218931	2.10489	0.145635	0.136743	1.01346	309.227	0.545106	16.1718	0.312584	47.0865	0.746658	0.0606876	0.369563	26.5453	1.3065	1.08502	0.360195	0.187906	0.521821	7.44239	0.497017	1.97377	0.608265	2.1461	0.83341
75.7794	269.828	0.607398	53.6388	0.593356	5.22189	0.252861	2.17041	0.150168	0.135976	1.00777	361.87	0.637905	14.4077	0.278487	52.1424	0.826829	0.0663774	0.404212	24.3111	1.19653	1.03964	0.345129	0.170569	0.473676	7.76339	0.518454	1.91938	0.591506	2.12464	0.825078
75.8993	266.188	0.599204	53.0395	0.586726	6.00008	0.290543	2.20578	0.152615	0.135931	1.00743	321.016	0.565889	10.717	0.207149	66.2113	1.04992	0.0447524	0.272524	21.6359	1.06487	1.0487	0.348138	0.15844	0.439994	7.88441	0.526536	1.89097	0.582749	2.10008	0.815541
76.0192	268.925	0.605367	51.7912	0.572917	8.66393	0.419536	2.10877	0.145903	0.134918	0.999933	290.159	0.511493	8.67091	0.1676	55.6743	0.882836	0.0553968	0.337344	20.8	1.02373	1.18367	0.392942	0.159678	0.443432	7.61036	0.508235	1.88939	0.582261	2.03808	0.791465
76.1391	268.481	0.604365	51.2793	0.567255	9.82065	0.475548	1.64868	0.11407	0.139794	1.03606	254.86	0.449268	7.90782	0.15285	46.0813	0.730718	0.0668586	0.407142	21.0193	1.03452	1.26668	0.420502	0.158313	0.439641	7.49932	0.500819	1.88018	0.579425	1.9699	0.764985
76.259	260.622	0.586676	50.7127	0.560987	6.85316	0.331852	1.21811	0.0842797	0.139356	1.03282	245.028	0.431936	7.57144	0.146348	40.2675	0.638528	0.0496843	0.302557	20.8019	1.02382	1.13461	0.376658	0.163325	0.45356	7.76587	0.51862	1.9017	0.586056	1.93564	0.751684
76.3789	259.519	0.584193	49.7145	0.549944	4.89753	0.237154	1.13399	0.0784595	0.134411	0.996172	270.958	0.477645	7.24529	0.140044	39.6325	0.628458	0.0390701	0.237921	20.7208	1.01983	1.00978	0.335218	0.166325	0.46189	7.69984	0.51421	1.91853	0.591243	1.9355	0.751629
76.4988	256.13	0.576563	49.3183	0.545562	4.32043	0.209209	1.40707	0.0973532	0.130671	0.968456	318.474	0.561406	7.15642	0.138326	40.1648	0.636899	0.040386	0.245935	20.6861	1.01812	1.10077	0.365424	0.16653	0.462461	7.45849	0.498092	1.90315	0.586503	1.93903	0.753
76.6187	252.649	0.568728	47.5749	0.526276	4.19319	0.203048	1.5393	0.106502	0.129046	0.95641	371.492	0.654868	7.12279	0.137676	43.4769	0.68942	0.0458249	0.279055	20.1777	0.9931	1.12934	0.374907	0.158711	0.440746	6.84311	0.456996	1.93549	0.596468	1.96495	0.763066
76.7386	258.156	0.581125	47.8849	0.529705	4.35891	0.211073	1.7173	0.118818	0.130164	0.964699	330.543	0.582681	7.0807	0.136862	51.0733	0.809877	0.0444213	0.270508	19.8482	0.976883	1.04183	0.345858	0.14914	0.414167	6.78104	0.452851	1.95643	0.602923	2.0106	0.780791
76.8585	274.81	0.618612	48.9024	0.540962	5.3596	0.259529	1.88299	0.130282	0.132013	0.978396	311.197	0.548579	7.53855	0.145712	43.8746	0.695726	0.0422032	0.257	20.0033	0.984512	1.00827	0.334716	0.171332	0.475797	6.88741	0.459954	1.95644	0.602925	2.0229	0.785569
76.9784	282.233	0.635322	49.2074	0.544335	6.50711	0.315096	1.92892	0.133459	0.131354	0.973516	343.866	0.606168	8.90543	0.172133	35.854	0.568542	0.0422351	0.257195	20.5958	1.01367	1.13015	0.375176	0.167502	0.46516	6.99762	0.467315	1.98642	0.612164	2.0555	0.798229
77.0983	284.915	0.641359	49.3719	0.546154	8.45595	0.409465	1.78724	0.123657	0.131593	0.975284	310.228	0.54687	9.12797	0.176434	34.1394	0.541354	0.0410092	0.24973	20.5464	1.01124	1.33305	0.442532	0.162808	0.452125	7.1645	0.478459	1.99209	0.613911	2.08711	0.810502
77.2182	281.006	0.632561	49.2564	0.544877	8.66173	0.419429	1.72962	0.11967	0.130192	0.9649	278.101	0.490238	9.28738	0.179515	32.4073	0.513887	0.042272	0.257419	19.7537	0.972228	1.28637	0.427037	0.177265	0.49227	7.19011	0.480169	1.93226	0.595474	2.06342	0.801303
77.3381	276.456	0.622319	49.4222	0.546711	5.81271	0.28147	1.69418	0.117218	0.130218	0.965096	245.839	0.433365	9.95299	0.192381	33.1902	0.526302	0.0545975	0.332477	19.298	0.949802	1.1409	0.378746	0.177126	0.491886	7.06861	0.472055	1.8592	0.572958	2.08224	0.808612
77.458	280.193	0.63073	48.0945	0.532024	4.32159	0.209266	1.50559	0.10417	0.130266	0.965455	219.315	0.38661	12.1088	0.23405	41.3369	0.655486	0.0728324	0.44352	19.5814	0.963749	1.10887	0.368112	0.174665	0.485051	7.13727	0.47664	1.79806	0.554118	2.06742	0.802859
77.5779	292.859	0.659242	47.6511	0.527119	4.03927	0.195595	1.22912	0.0850413	0.131016	0.971013	237.113	0.417984	16.6825	0.322456	41.9325	0.66493	0.0659011	0.401311	20.1389	0.991188	1.1393	0.378214	0.166072	0.461188	7.2948	0.487161	1.75955	0.542248	1.93185	0.750211
77.6978	301.09	0.67777	48.2365	0.533595	3.79214	0.183628	1.10944	0.0767609	0.127888	0.947831	283.2	0.499226	15.7472	0.304377	35.6611	0.565484	0.0485153	0.295439	19.2272	0.946317	1.16986	0.388358	0.161644	0.448891	7.2506	0.484209	1.73731	0.535395	1.85884	0.721857
77.8177	301.885	0.679561	46.9788	0.519682	3.68981	0.178673	1.15183	0.0796938	0.126305	0.936093	347.388	0.612376	11.0918	0.214392	32.3119	0.512375	0.0724817	0.441384	17.9135	0.881657	1.13488	0.376747	0.165334	0.459139	6.98831	0.466693	1.75713	0.541502	1.82571	0.708991
77.9376	302.485	0.680911	48.1983	0.533173	5.24955	0.2542	1.27342	0.0881062	0.126929	0.940723	303.962	0.535825	12.2516	0.23681	29.7063	0.471057	0.0717161	0.436722	17.0719	0.840237	1.12698	0.374125	0.168781	0.468711	7.0875	0.473316	1.77149	0.545929	1.76405	0.685047
78.0576	306.634	0.690252	48.4288	0.535722	7.56718	0.366427	1.38693	0.0959597	0.126553	0.937936	272.197	0.479829	15.337	0.296448	32.1227	0.509374	0.0526662	0.320716	16.4396	0.809119	1.26177	0.418869	0.167461	0.465046	7.51212	0.501674	1.78214	0.54921	1.73637	0.674296
78.1775	312.08	0.70251	49.1631	0.543844	8.84501	0.428304	1.1525	0.0797399	0.123739	0.917079	324.486	0.572005	14.5975	0.282154	34.0384	0.539753	0.0445349	0.2712	16.5588	0.814985	1.263	0.419279	0.180052	0.500011	7.29989	0.487501	1.75805	0.541786	1.8334	0.711979
78.2974	307.275	0.691694	49.336	0.545758	7.00198	0.339059	1.08033	0.0747463	0.122927	0.911057	301.835	0.532076	12.2666	0.2371	37.0683	0.587798	0.04205	0.256068	16.8494	0.829289	1.07733	0.357643	0.197461	0.548357	6.92856	0.462702	1.69727	0.523056	1.95029	0.757372
78.4173	307.453	0.692094	48.5386	0.536937	4.52482	0.219107	1.22828	0.0849828	0.124502	0.922736	260.045	0.458409	10.8087	0.20892	34.2214	0.542654	0.0461148	0.28082	16.5353	0.813829	1.02372	0.339845	0.207964	0.577522	6.751	0.450845	1.63223	0.503012	1.96346	0.762486
78.5372	315.255	0.709656	48.017	0.531167	3.77441	0.182769	1.38651	0.0959305	0.123798	0.917516	226.713	0.39965	10.0654	0.194553	30.4737	0.483226	0.0435388	0.265134	15.4434	0.760087	0.99064	0.328864	0.181345	0.5036	6.66682	0.445223	1.6195	0.49909	1.9305	0.749687
78.6571	322.645	0.726293	47.5927	0.526473	3.47978	0.168502	1.48554	0.102783	0.122829	0.910336	211.277	0.372439	9.85702	0.190526	31.4438	0.498608	0.0427098	0.260085	14.3393	0.705747	1.05843	0.351366	0.194514	0.540174	6.76132	0.451534	1.63172	0.502854	1.91495	0.743646
78.777	320.975	0.722533	46.2609	0.51174	3.3359	0.161535	1.43335	0.0991714	0.121687	0.901868	223	0.393105	9.92021	0.191747	31.8385	0.504868	0.0400124	0.24366	13.334	0.656268	1.08806	0.361204	0.221094	0.613986	6.6519	0.444226	1.62427	0.500558	1.94009	0.753411
78.8969	322.066	0.724989	43.4176	0.480288	4.22134	0.204411	1.31115	0.0907169	0.120929	0.896252	259.869	0.458098	9.89876	0.191333	32.4588	0.514704	0.0390125	0.237571	12.6197	0.621113	1.10181	0.365768	0.212946	0.591359	6.46867	0.43199	1.61708	0.498342	1.88514	0.732071
79.0168	326.712	0.735447	43.6398	0.482746	5.03742	0.243928	1.13901	0.0788069	0.120373	0.892128	303.266	0.534599	9.76035	0.188657	34.3109	0.544072	0.0419394	0.255394	12.4188	0.611226	1.18895	0.394697	0.193336	0.536901	6.53213	0.436228	1.58861	0.489571	1.84204	0.715333
79.1367	333.641	0.751045	44.4518	0.491728	6.96113	0.33708	1.02818	0.0711385	0.119717	0.887267	314.558	0.554504	9.91905	0.191725	37.0609	0.587679	0.0526807	0.320804	12.5218	0.616294	1.19402	0.39638	0.19173	0.53244	6.59145	0.440189	1.59257	0.490788	1.76565	0.685667
79.2566	334.955	0.754004	43.1679	0.477525	7.92752	0.383876	1.07231	0.0741917	0.120134	0.890359	263.978	0.465341	10.4908	0.202775	33.9992	0.53913	0.0648804	0.395095	12.7176	0.625929	1.04827	0.347996	0.183902	0.510703	6.50443	0.434378	1.61043	0.496295	1.65746	0.643655
79.3765	331.806	0.746913	41.8415	0.462853	5.63862	0.27304	1.07058	0.0740722	0.119946	0.888969	307.587	0.542216	10.1605	0.196392	33.5067	0.53132	0.0532004	0.323969	13.3353	0.65633	0.981246	0.325745	0.178056	0.494469	6.4099	0.428065	1.61667	0.498216	1.63697	0.635696
79.4964	337.261	0.759194	40.7195	0.450441	3.88832	0.188285	0.99312	0.0687127	0.121434	0.899995	295.552	0.521	10.4148	0.201307	32.747	0.519274	0.0517991	0.315436	13.2149	0.650403	0.975388	0.3238	0.175808	0.488226	6.35315	0.424275	1.60998	0.496156	1.5991	0.620991
79.6163	345.217	0.777103	39.1257	0.43281	3.59349	0.174009	1.01784	0.0704229	0.122019	0.904329	255.528	0.450445	11.6698	0.225565	32.5787	0.516605	0.0710793	0.432844	13.0582	0.642694	1.07013	0.355253	0.175078	0.486199	6.29675	0.420509	1.62392	0.500451	1.54683	0.600691
79.7362	349.443	0.786616	38.3563	0.424299	3.59696	0.174176	1.26636	0.087618	0.120698	0.894536	224.823	0.396319	14.7123	0.284373	33.7369	0.534971	0.0669978	0.40799	13.5654	0.667657	1.10978	0.368416	0.185152	0.514173	6.21388	0.414975	1.58635	0.488874	1.56948	0.609486
79.8561	359.605	0.809492	37.4453	0.414222	4.22993	0.204827	1.46137	0.10111	0.1217	0.901966	214.235	0.377655	15.7574	0.304574	33.3344	0.528588	0.0525486	0.32	13.7499	0.676738	1.11214	0.369197	0.195988	0.544267	5.96978	0.398673	1.52089	0.468699	1.58001	0.613578
79.976	351.351	0.790911	36.0953	0.399289	5.62298	0.272283	1.47144	0.101807	0.116659	0.864609	225.735	0.397926	14.2918	0.276246	31.8639	0.50527	0.0481336	0.293114	13.3772	0.658395	1.14948	0.381593	0.183463	0.509483	5.91412	0.394956	1.46996	0.453005	1.63835	0.636233
80.0959	353.797	0.796417	36.1451	0.399839	6.65591	0.322301	1.44026	0.0996497	0.115359	0.854969	254.384	0.448429	13.0546	0.252332	32.0615	0.508405	0.0461336	0.280935	12.4223	0.611397	1.13216	0.375846	0.167056	0.46392	6.11456	0.408342	1.41132	0.434935	1.78555	0.693395
80.2158	363.281	0.817768	37.7533	0.417629	8.95855	0.433802	1.06942	0.0739917	0.118762	0.880189	300.899	0.530425	15.3346	0.296402	31.9089	0.505985	0.0462544	0.281671	11.4722	0.564634	0.892068	0.296141	0.161084	0.447336	6.23678	0.416504	1.4037	0.432586	1.75496	0.681519
80.3357	370.692	0.83445	39.4929	0.436873	9.20539	0.445755	0.878488	0.0607814	0.119484	0.885545	294.491	0.519129	16.0333	0.309906	31.865	0.505288	0.0505496	0.307827	11.2433	0.553366	0.88698	0.294451	0.172057	0.477809	6.18051	0.412746	1.4362	0.4426	1.64965	0.64062
80.4556	369.388	0.831514	39.337	0.435148	6.27258	0.303739	0.904532	0.0625834	0.120196	0.890821	252.834	0.445696	14.0106	0.27081	33.9928	0.539029	0.0491796	0.299484	10.9445	0.538663	0.943075	0.313073	0.198327	0.550762	6.03888	0.403288	1.44542	0.445443	1.63659	0.635549
80.5755	364.958	0.821542	39.3631	0.435437	3.80943	0.184465	1.2182	0.0842857	0.119871	0.888408	293.219	0.516887	12.8981	0.249307	33.5816	0.532508	0.0511963	0.311765	11.3249	0.557385	1.01461	0.33682	0.184536	0.512464	5.97031	0.398709	1.41398	0.435752	1.60786	0.624391
80.6954	372.889	0.839395	38.5779	0.426751	2.98974	0.144773	1.38592	0.0958899	0.118867	0.880971	265.785	0.468527	11.8064	0.228205	34.7056	0.550332	0.0495943	0.302009	11.4008	0.56112	0.985166	0.327046	0.165766	0.460338	5.74005	0.383332	1.37795	0.42465	1.5511	0.602349
80.8153	395.377	0.890017	38.0764	0.421203	3.61307	0.174957	1.25779	0.087025	0.119165	0.883178	235.764	0.415606	11.6076	0.224364	32.7869	0.519907	0.0551907	0.336089	10.3001	0.506945	0.961114	0.319062	0.158093	0.439031	5.62217	0.375459	1.34033	0.413055	1.54627	0.600473
80.9353	410.997	0.925179	37.645	0.416431	4.41516	0.213797	1.22074	0.0844616	0.121608	0.901281	211.461	0.372763	12.1337	0.234532	32.9448	0.522411	0.0603232	0.367344	9.14945	0.450314	0.993702	0.32988	0.146042	0.405565	5.40354	0.360858	1.31008	0.403734	1.60208	0.622148
81.0552	412.018	0.927477	37.1186	0.410609	5.82852	0.282236	1.40806	0.0974217	0.121896	0.903416	204.483	0.360464	12.4045	0.239767	31.5896	0.500921	0.0509068	0.310002	8.77966	0.432114	0.964243	0.3201	0.151494	0.420706	5.54798	0.370504	1.31744	0.406003	1.66553	0.646788
81.1751	404.685	0.91097	38.9536	0.430907	6.75297	0.327001	1.47424	0.102001	0.122619	0.908775	213.911	0.377083	12.4822	0.241267	30.365	0.481502	0.0532075	0.324012	8.77083	0.431679	0.850987	0.282503	0.155383	0.431504	5.67814	0.379197	1.31528	0.405335	1.64758	0.639818
81.295	403.2	0.907627	37.5279	0.415136	6.08476	0.294644	1.53709	0.106349	0.12164	0.901519	242.957	0.428286	12.4205	0.240076	29.8041	0.472608	0.0732347	0.44597	8.43928	0.415361	0.750496	0.249143	0.151488	0.420688	5.64287	0.376841	1.28966	0.39744	1.58969	0.617337
81.4149	418.526	0.942127	37.6921	0.416952	3.66546	0.177493	1.43283	0.0991359	0.121571	0.901013	292.575	0.515752	12.782	0.247063	30.6428	0.485907	0.0758635	0.461978	7.78795	0.383304	0.805897	0.267534	0.148183	0.411508	5.66125	0.378069	1.25539	0.38688	1.47082	0.571176
81.5348	435.574	0.980503	37.8171	0.418334	3.00816	0.145665	1.16543	0.0806344	0.119554	0.886063	226.095	0.398561	14.1099	0.272729	29.738	0.47156	0.0640385	0.389969	7.7618	0.382017	0.846448	0.280996	0.14513	0.403032	5.57629	0.372395	1.26555	0.390011	1.37968	0.535781
81.6547	438.313	0.986668	38.4429	0.425257	2.9441	0.142563	0.88549	0.0612659	0.11871	0.879809	250.929	0.442338	17.6196	0.340568	30.6893	0.486645	0.0530909	0.323302	7.42705	0.365542	0.789014	0.261929	0.132011	0.3666	5.15048	0.343959	1.28373	0.395614	1.33321	0.517737
81.7746	444.813	1.0013	37.2553	0.41212	3.49347	0.169165	1.04915	0.0725892	0.117791	0.872995	274.24	0.483431	17.1377	0.331255	29.9266	0.47455	0.0481647	0.293304	7.36943	0.362706	0.793672	0.263476	0.129097	0.358506	4.66843	0.311767	1.34203	0.41358	1.29786	0.504007
81.8945	454.779	1.02373	36.163	0.400038	4.4996	0.217885	1.1553	0.0799334	0.116375	0.862501	224.753	0.396195	15.1968	0.293739	29.8105	0.47271	0.0469312	0.285792	7.72629	0.380269	0.824959	0.273862	0.136384	0.378744	4.81175	0.321338	1.36015	0.419165	1.30066	0.505095
82.0144	462.064	1.04013	35.0193	0.387386	4.64434	0.224894	1.1588	0.080176	0.113914	0.844265	194.223	0.342378	16.9402	0.327437	30.9132	0.490195	0.0536982	0.327001	7.04412	0.346695	0.729498	0.242172	0.152816	0.424377	5.00389	0.334169	1.35199	0.416648	1.20735	0.46886
82.1343	466.033	1.04907	34.1242	0.377483	5.49473	0.266073	1.43799	0.0994929	0.112189	0.831476	170.196	0.300021	17.6392	0.340948	31.0553	0.492449	0.0569951	0.347077	6.19441	0.304874	0.7161	0.237724	0.140023	0.388849	5.23547	0.349635	1.32506	0.408349	1.06362	0.413042
82.2542	464.499	1.04561	30.4341	0.336664	6.03288	0.292132	1.83217	0.126765	0.11182	0.828743	183.008	0.322608	16.7391	0.323549	29.9682	0.475211	0.0655837	0.399379	5.71062	0.281063	0.804013	0.266909	0.135166	0.375361	5.39737	0.360447	1.29635	0.399503	1.09088	0.423629
82.3741	473.958	1.06691	29.066	0.32153	4.11355	0.199192	1.65461	0.11448	0.109932	0.814751	211.737	0.37325	16.1661	0.312474	30.8165	0.488662	0.0763678	0.465049	4.81549	0.237007	0.897556	0.297962	0.127524	0.354138	5.38564	0.359663	1.28119	0.39483	1.18069	0.458508
82.494	484.231	1.09003	30.7956	0.340663	2.70799	0.13113	1.30194	0.0900792	0.108756	0.80603	260.268	0.458801	16.2688	0.314459	32.1331	0.509539	0.0673788	0.41031	4.40859	0.21698	0.817605	0.271421	0.12341	0.342714	5.39191	0.360082	1.26765	0.390659	1.2097	0.469772
82.6139	485.83	1.09363	32.3685	0.358062	2.61183	0.126473	1.33472	0.0923474	0.105646	0.782983	188.137	0.331649	16.258	0.314251	31.1915	0.494608	0.0636368	0.387523	4.16862	0.20517	0.761757	0.252881	0.123121	0.341912	5.22377	0.348853	1.25032	0.385316	1.19291	0.463253
82.7338	490.003	1.10303	32.5302	0.359851	3.50999	0.169965	1.10929	0.0767501	0.106936	0.792541	239.792	0.422707	16.5401	0.319704	32.0097	0.507583	0.0766376	0.466692	3.57303	0.175856	0.804036	0.266916	0.120001	0.333248	4.89327	0.326782	1.20722	0.372035	1.11811	0.434204
82.8537	496.576	1.11782	32.2862	0.357152	4.26272	0.206415	1.09066	0.0754615	0.105737	0.783655	268.241	0.472855	17.3217	0.334811	30.8135	0.488614	0.0835517	0.508796	3.16918	0.155979	0.81205	0.269577	0.115681	0.321252	4.76718	0.318361	1.1464	0.353292	1.10666	0.429757
82.9736	500.064	1.12567	33.2272	0.367561	4.19393	0.203084	1.22501	0.0847565	0.103524	0.767254	220.769	0.389172	17.9392	0.346745	29.9651	0.47516	0.0785072	0.478077	3.33631	0.164205	0.686156	0.227784	0.114258	0.317299	4.64858	0.310441	1.09644	0.337896	1.16114	0.450913
83.0935	505.503	1.13792	33.2582	0.367904	4.6051	0.222994	1.04184	0.0720834	0.104195	0.772228	192.548	0.339424	19.2866	0.372789	28.3052	0.44884	0.0717778	0.437098	3.12215	0.153665	0.672552	0.223268	0.11	0.305474	4.56459	0.304832	1.09646	0.337902	1.21196	0.470651
83.2134	521.129	1.17309	32.632	0.360977	4.95952	0.240156	0.869403	0.0601528	0.103762	0.769017	189.146	0.333426	18.9931	0.367118	28.6244	0.453901	0.0654641	0.39865	2.55306	0.125655	0.746933	0.24796	0.109889	0.305167	4.45392	0.297441	1.10431	0.340321	1.17291	0.455485
83.3333	523.136	1.17761	31.0051	0.34298	3.80393	0.184199	1.07593	0.0744419	0.103959	0.770482	221.611	0.390656	17.5598	0.339413	27.0959	0.429664	0.0649708	0.395646	2.53371	0.124703	0.827551	0.274723	0.109469	0.303999	4.48667	0.299628	1.11644	0.344059	1.15759	0.449535
83.4532	522.641	1.1765	28.0188	0.309946	2.71771	0.1316	1.07854	0.0746225	0.101893	0.755168	254.79	0.449144	17.9584	0.347116	29.3654	0.465651	0.0714976	0.435391	2.72547	0.134141	0.630076	0.209167	0.117485	0.326261	4.73677	0.31633	1.14519	0.352919	1.10994	0.431031
83.5731	539.353	1.21411	28.0647	0.310453	2.52592	0.122314	1.13338	0.0784171	0.101429	0.751729	227.171	0.400458	18.366	0.354996	28.1671	0.446649	0.0821288	0.500131	2.60399	0.128162	0.63344	0.210284	0.116334	0.323063	4.79982	0.320541	1.16833	0.360048	1.1174	0.433928
83.693	545.127	1.22711	28.6189	0.316584	2.96432	0.143542	1.27304	0.0880797	0.100448	0.74446	186.344	0.328488	18.1744	0.351292	28.3023	0.448793	0.0782716	0.476643	2.30329	0.113362	0.750836	0.249256	0.108217	0.300522	4.72415	0.315488	1.16562	0.359214	1.08738	0.422269
83.8129	542.568	1.22135	29.0108	0.320919	3.85406	0.186626	1.06782	0.073881	0.0995445	0.737763	265.244	0.467572	18.0596	0.349073	28.6092	0.45366	0.0699792	0.426145	2.32794	0.114576	0.771743	0.256196	0.104522	0.290261	5.00238	0.334068	1.15155	0.354878	0.995168	0.386461
83.9329	536.571	1.20785	29.7793	0.329421	3.70926	0.179615	0.906789	0.0627395	0.0991565	0.734888	228.208	0.402287	17.9208	0.346391	29.2331	0.463554	0.0835029	0.508499	2.3413	0.115233	0.677684	0.224971	0.10278	0.285425	5.19928	0.347217	1.13076	0.348472	0.912333	0.354293
84.0528	530.248	1.19362	29.2031	0.323046	4.40661	0.213383	0.804001	0.0556277	0.0989358	0.733251	183.974	0.32431	17.6424	0.341009	27.9072	0.442529	0.100319	0.610902	2.42429	0.119318	0.754035	0.250318	0.105766	0.293717	5.00325	0.334127	1.10492	0.340508	0.883454	0.343079
84.1727	543.215	1.22281	27.6241	0.305579	4.96519	0.240431	0.869908	0.0601878	0.0993585	0.736384	173.857	0.306475	17.4235	0.336778	25.3623	0.402173	0.10005	0.609261	2.67629	0.13172	0.953278	0.31646	0.106383	0.295428	4.8268	0.322343	1.08236	0.333555	0.960595	0.373035
84.2926	548.374	1.23442	27.138	0.300202	3.63157	0.175852	1.02455	0.0708875	0.0989581	0.733417	180.042	0.317379	18.0153	0.348218	26.785	0.424733	0.0996188	0.606639	2.50117	0.123101	0.777406	0.258076	0.106366	0.295384	4.74031	0.316567	1.06114	0.327015	0.992239	0.385324
84.4125	548	1.23358	27.174	0.3006	2.50974	0.12153	1.09179	0.0755396	0.0956303	0.708753	221.801	0.390991	18.405	0.355749	25.4483	0.403538	0.1004	0.611398	2.86668	0.141091	0.740896	0.245956	0.097042	0.269489	4.95066	0.330614	1.05628	0.325519	0.963132	0.37402
84.5324	539.555	1.21457	27.0144	0.298834	2.51295	0.121685	1.04821	0.072524	0.091971	0.681633	243.725	0.429639	18.1821	0.35144	24.9451	0.395559	0.0969781	0.590558	2.48818	0.122462	0.964124	0.320061	0.0897247	0.249169	4.85212	0.324034	1.06665	0.328713	1.00133	0.388854
84.6523	532.195	1.198	27.4384	0.303525	2.6243	0.127077	1.06365	0.0735927	0.0916313	0.679115	149.532	0.263596	17.6278	0.340727	27.2803	0.432587	0.0946814	0.576571	2.63948	0.129909	0.99234	0.329428	0.0965536	0.268133	4.59128	0.306614	1.08519	0.334429	0.984637	0.382372
84.7722	540.987	1.21779	27.0271	0.298976	2.95376	0.143031	1.26877	0.0877843	0.0910305	0.674662	240.829	0.424534	18.557	0.358687	26.0007	0.412297	0.0958809	0.583876	2.40052	0.118148	0.935632	0.310603	0.100063	0.277878	4.73776	0.316397	1.1042	0.340286	0.933502	0.362514
84.8921	546.91	1.23113	25.8954	0.286457	3.93481	0.190536	1.38766	0.0960106	0.0910527	0.674827	237.274	0.418267	18.9652	0.366577	22.7549	0.360827	0.0848563	0.516741	2.03771	0.100291	0.992277	0.329407	0.114647	0.318378	4.97304	0.332109	1.10423	0.340297	0.998008	0.387564
85.012	538.09	1.21127	25.7569	0.284925	4.61126	0.223292	0.97492	0.0674534	0.0899303	0.666508	186.849	0.329379	19.053	0.368274	22.6614	0.359345	0.0855432	0.520924	2.09717	0.103217	1.08863	0.361394	0.105813	0.293846	4.87235	0.325385	1.07091	0.330029	1.07703	0.418252
85.1319	533.725	1.20145	25.7511	0.284861	4.51126	0.21845	0.513836	0.0355516	0.0885454	0.656245	167.291	0.294901	19.1987	0.371091	24.4071	0.387027	0.0971501	0.591605	2.67254	0.131536	0.962132	0.3194	0.0995911	0.276568	4.65819	0.311083	1.06413	0.327939	1.0513	0.408259
85.2518	533.369	1.20064	26.1789	0.289592	3.28492	0.159067	0.554866	0.0383904	0.0857753	0.635714	202.46	0.356897	19.709	0.380954	20.8891	0.331241	0.0931327	0.567141	2.68806	0.1323	1.19802	0.397707	0.0963504	0.267569	4.63574	0.309583	1.05691	0.325712	0.954977	0.370854
85.3717	526.607	1.18542	25.7112	0.284419	2.35747	0.114156	0.649744	0.0449549	0.086433	0.640588	251.262	0.442925	20.9566	0.405068	23.5016	0.372669	0.0896973	0.546221	2.59076	0.127511	1.08682	0.360791	0.0957719	0.265962	4.63148	0.309299	1.06334	0.327694	0.903538	0.350878
85.4916	526.168	1.18443	24.4968	0.270985	2.41074	0.116736	0.751156	0.0519715	0.0849993	0.629963	235.971	0.41597	22.4803	0.43452	25.9925	0.412167	0.0907433	0.55259	2.32788	0.114572	1.11785	0.371093	0.0941094	0.261345	4.43973	0.296494	1.06718	0.328878	0.913521	0.354754
85.6115	522.848	1.17696	23.7317	0.262521	2.9553	0.143105	0.984491	0.0681157	0.0851948	0.631412	142.459	0.251128	23.1775	0.447998	22.8188	0.361841	0.0962588	0.586178	2.64084	0.129976	1.18414	0.3931	0.0982907	0.272957	4.48266	0.299361	1.07684	0.331854	1.05555	0.409911
85.7314	517.575	1.16509	22.1741	0.245291	3.47809	0.168421	1.19811	0.0828959	0.0845982	0.62699	245.389	0.432572	22.3379	0.431768	21.5187	0.341225	0.0959314	0.584184	2.68216	0.132009	1.27595	0.423576	0.108376	0.300963	4.50259	0.300692	1.0779	0.332182	1.1005	0.427365
85.8513	513.568	1.15607	23.0902	0.255425	3.48476	0.168744	1.43046	0.0989715	0.0819062	0.607039	241.051	0.424926	20.976	0.405444	22.9156	0.363377	0.0910357	0.554371	2.31328	0.113854	1.43475	0.476296	0.119584	0.33209	4.37723	0.292319	1.0532	0.324569	1.03289	0.40111
85.9712	512.22	1.15304	23.6988	0.262158	3.87024	0.18741	1.52583	0.10557	0.0812878	0.602455	184.37	0.325008	20.923	0.40442	18.56	0.294309	0.0962152	0.585912	3.02598	0.148932	1.61689	0.53676	0.124863	0.34675	4.15679	0.277598	1.00042	0.308306	0.996191	0.386858
86.0911	502.92	1.1321	24.069	0.266252	3.99452	0.193428	1.35162	0.093517	0.079454	0.588864	167.882	0.295943	22.1573	0.428277	17.7954	0.282185	0.0837226	0.509837	3.20117	0.157554	1.50393	0.49926	0.155206	0.431013	4.14702	0.276946	0.961	0.296156	0.998301	0.387678
86.211	493.644	1.11122	24.1529	0.267181	2.69265	0.130387	0.959427	0.0663815	0.0789937	0.585453	194.569	0.342986	22.2654	0.430366	18.5407	0.294002	0.0861115	0.524384	3.07187	0.15119	1.65192	0.54839	0.155086	0.430681	4.08963	0.273113	0.958258	0.295311	1.04044	0.40404
86.3309	497.987	1.121	23.7379	0.26259	1.99964	0.0968289	0.742126	0.0513467	0.0786611	0.582988	262.467	0.462677	23.2226	0.448869	18.2786	0.289846	0.100814	0.613919	3.02941	0.1491	1.6831	0.55874	0.147714	0.410207	3.91157	0.261222	0.964649	0.29728	1.08613	0.421786
86.4508	500.485	1.12662	23.72	0.262392	2.10188	0.10178	0.688587	0.0476424	0.0786894	0.583197	235.363	0.414898	23.7368	0.458808	17.9527	0.284679	0.101804	0.619946	3.25443	0.160175	1.74835	0.580402	0.148487	0.412354	3.82689	0.255567	0.961385	0.296275	1.05588	0.410039
86.5707	494.841	1.11392	22.7654	0.251832	2.56983	0.124439	0.636005	0.0440044	0.0778263	0.576801	124.404	0.2193	24.0773	0.46539	16.9785	0.269231	0.103746	0.631774	3.54556	0.174504	1.79983	0.597492	0.131597	0.36545	3.83668	0.256221	0.934673	0.288043	1.00399	0.389885
86.6906	486.2	1.09446	21.9835	0.243183	2.87527	0.13923	0.732902	0.0507085	0.0771979	0.572144	255.048	0.449599	23.9793	0.463496	16.5282	0.26209	0.106028	0.645665	3.15688	0.155374	1.73027	0.5744	0.123751	0.34366	3.80885	0.254362	0.889832	0.274224	0.984504	0.38232
86.8106	469.965	1.05792	21.0647	0.233019	2.81303	0.136216	1.11425	0.0770934	0.0761198	0.564154	239.507	0.422203	24.5061	0.473677	14.873	0.235843	0.109113	0.664457	3.23464	0.159201	1.65565	0.549627	0.122921	0.341357	3.8592	0.257725	0.851225	0.262326	0.936486	0.363673
86.9305	466.548	1.05023	19.1575	0.211921	3.5795	0.173331	1.50519	0.104142	0.0737555	0.54663	203.425	0.358597	25.3806	0.490581	16.0733	0.254876	0.116074	0.706841	3.85834	0.189898	1.72007	0.571012	0.13698	0.3804	3.95647	0.264221	0.837249	0.258019	0.904106	0.351098
87.0504	474.178	1.0674	19.7012	0.217936	3.35395	0.162409	1.4281	0.0988085	0.0723718	0.536376	185.076	0.326252	26.3653	0.509613	15.1392	0.240064	0.111517	0.679091	3.73184	0.183672	1.89829	0.630177	0.122673	0.340668	4.18286	0.279339	0.824162	0.253986	0.908959	0.352983
87.1703	469.634	1.05717	19.0065	0.210251	2.25028	0.108966	1.24696	0.0862756	0.0710338	0.526459	207.917	0.366516	28.1304	0.543731	16.2423	0.257557	0.101437	0.617709	3.92798	0.193326	1.81091	0.601171	0.122115	0.339119	4.10168	0.273918	0.784428	0.241741	0.929091	0.360801
87.2902	462.097	1.04021	18.5638	0.205354	1.7984	0.0870844	1.16962	0.0809245	0.0689372	0.510921	257.078	0.453177	30.9967	0.599133	16.0223	0.254068	0.0959916	0.58455	4.47517	0.220257	1.53626	0.509992	0.113539	0.315303	3.84177	0.256561	0.740155	0.228097	0.942213	0.365897
87.4101	457.661	1.03022	17.9543	0.198612	2.16899	0.10503	1.11514	0.0771552	0.0683371	0.506473	246.325	0.434222	33.9965	0.657117	17.4094	0.276064	0.0930776	0.566805	4.6343	0.228089	1.48349	0.492475	0.112805	0.313264	3.72955	0.249066	0.719658	0.22178	0.865141	0.335967
87.53	452.775	1.01922	16.9302	0.187283	2.60975	0.126373	0.840819	0.0581752	0.0669766	0.49639	227.372	0.400812	33.6206	0.64985	15.8147	0.250775	0.0955106	0.581621	4.50123	0.22154	1.50065	0.498172	0.115517	0.320795	3.71413	0.248036	0.714394	0.220158	0.81421	0.316188
87.6499	444.611	1.00085	16.4416	0.181877	2.71222	0.131335	0.557201	0.038552	0.0666564	0.494016	183.709	0.323842	32.5583	0.629318	16.5533	0.262489	0.0982851	0.598516	4.08381	0.200995	1.41961	0.471269	0.121796	0.338232	3.70843	0.247656	0.688705	0.212242	0.855077	0.332059
87.7698	443.236	0.99775	16.0645	0.177707	2.94	0.142364	0.687484	0.0475661	0.0660292	0.489368	180.045	0.317384	32.2194	0.622768	16.7763	0.266024	0.0955698	0.581982	4.38797	0.215965	1.30972	0.434789	0.132836	0.36889	3.64382	0.243341	0.65123	0.200693	0.938462	0.36444
87.8897	436.354	0.982258	16.1749	0.178928	2.81323	0.136226	1.17826	0.0815223	0.0645037	0.478062	241.483	0.425687	32.188	0.62216	14.8381	0.23529	0.0943509	0.574559	4.6916	0.230909	1.24937	0.414754	0.153139	0.425272	3.7048	0.247414	0.626958	0.193213	0.921628	0.357903
88.0096	430.46	0.968991	16.1868	0.17906	2.35968	0.114264	1.48347	0.102639	0.065191	0.483156	262.991	0.463602	32.8189	0.634355	15.2027	0.241072	0.0980823	0.597282	4.60865	0.226827	1.17996	0.391711	0.200002	0.555414	3.75549	0.250799	0.607937	0.187351	0.88331	0.343023
88.1295	425.758	0.958406	17.802	0.196927	1.76072	0.08526	1.38372	0.0957378	0.0657191	0.48707	252.335	0.444817	33.3698	0.645004	15.5675	0.246856	0.0975344	0.593946	4.3255	0.212891	1.13881	0.378052	0.20699	0.574818	3.67868	0.245669	0.595457	0.183505	0.764953	0.29706
88.2494	422.454	0.950969	17.4922	0.193499	1.70177	0.0824051	1.24707	0.0862833	0.063247	0.468748	197.065	0.347386	34.5323	0.667473	15.0873	0.239241	0.0983744	0.59906	4.78907	0.235706	1.29303	0.429249	0.20191	0.560711	3.54054	0.236444	0.584611	0.180162	0.674894	0.262087
88.3693	419.001	0.943196	16.4072	0.181497	1.94847	0.0943512	1.14646	0.0793219	0.0616831	0.457158	194.117	0.342191	36.0132	0.696097	16.3513	0.259285	0.101434	0.617693	4.77646	0.235086	1.39193	0.462081	0.190245	0.528317	3.51205	0.234542	0.560092	0.172606	0.619211	0.240463
88.4892	415.147	0.934519	15.7847	0.174611	2.15914	0.104553	1.00819	0.0697553	0.0605931	0.449079	226.222	0.398785	37.2113	0.719256	16.8408	0.267047	0.108471	0.660543	4.65578	0.229146	1.51953	0.50444	0.196895	0.546785	3.44157	0.229835	0.548831	0.169136	0.619294	0.240495
88.6091	410.353	0.923727	15.4192	0.170568	2.11192	0.102266	0.8558	0.0592117	0.0606644	0.449607	291.734	0.514269	37.4551	0.723968	16.6218	0.263574	0.117032	0.712676	4.56321	0.22459	1.63439	0.542569	0.215524	0.598518	3.30025	0.220397	0.551156	0.169852	0.650256	0.252519
88.729	402.273	0.905539	15.6581	0.173211	2.57699	0.124786	0.830611	0.0574689	0.0598655	0.443686	304.777	0.537261	38.2546	0.739421	17.3404	0.274969	0.12674	0.771796	4.73555	0.233072	1.84391	0.612124	0.212344	0.589686	3.31046	0.221079	0.547805	0.16882	0.683008	0.265238
88.8489	396.282	0.892055	14.9945	0.16587	2.3393	0.113277	0.81281	0.0562373	0.0591303	0.438238	252.2	0.444579	38.77	0.749383	16.9712	0.269115	0.13851	0.843471	4.60781	0.226785	2.20767	0.73288	0.199516	0.554063	3.45599	0.230797	0.54244	0.167166	0.700634	0.272083
88.9688	394.527	0.888102	14.7703	0.16339	1.53515	0.0743369	0.79174	0.0547794	0.0590714	0.437801	246.335	0.43424	39.7133	0.767617	18.0441	0.286128	0.145321	0.884946	4.79249	0.235875	2.6034	0.864251	0.201481	0.559521	3.46231	0.23122	0.528341	0.162821	0.743899	0.288884
89.0887	396.061	0.891556	13.6199	0.150664	1.40511	0.06804	1.03496	0.0716076	0.0576415	0.427204	282.104	0.497293	40.695	0.786593	17.6253	0.279487	0.150033	0.913638	4.95874	0.244057	2.67823	0.889092	0.190516	0.52907	3.24787	0.216899	0.528583	0.162896	0.812886	0.315674
89.2086	399.927	0.900259	12.7811	0.141385	1.81493	0.0878848	1.2629	0.0873783	0.0569338	0.421959	275.766	0.486121	40.9196	0.790932	18.4834	0.293093	0.153611	0.935428	5.11868	0.251929	2.45052	0.813502	0.184039	0.511084	3.19267	0.213213	0.523287	0.161264	0.881378	0.342272
89.3285	378.738	0.852562	13.0392	0.14424	2.2186	0.107432	1.13269	0.0783697	0.0564255	0.418191	272.904	0.481076	40.8856	0.790275	18.9813	0.300989	0.155359	0.946073	5.35646	0.263632	2.43062	0.806896	0.187883	0.521758	3.25333	0.217263	0.517212	0.159392	0.86111	0.334401
89.4484	371.804	0.836952	13.0949	0.144856	2.3773	0.115117	0.961211	0.0665049	0.0562992	0.417255	255.428	0.450269	41.9255	0.810377	18.3749	0.291374	0.157757	0.960677	4.97998	0.245103	2.41979	0.8033	0.189074	0.525065	3.25718	0.217521	0.507105	0.156277	0.851039	0.33049
89.5683	367.588	0.827461	13.6552	0.151054	2.238	0.108371	0.939245	0.0649851	0.0552492	0.409473	256.996	0.453034	42.3103	0.817813	17.3438	0.275023	0.16224	0.987976	4.52538	0.222728	2.39652	0.795575	0.17431	0.484067	3.27535	0.218734	0.489386	0.150816	0.851006	0.330478
89.6882	359.608	0.809499	13.2563	0.146642	2.12885	0.103086	0.992755	0.0686874	0.0538044	0.398765	250.287	0.441206	42.5229	0.821923	15.1484	0.24021	0.155593	0.947498	4.65479	0.229098	2.40911	0.799754	0.166732	0.463022	3.28137	0.219136	0.478191	0.147366	0.821219	0.31891
89.8082	352.189	0.792797	12.342	0.136528	1.5965	0.0773076	0.903193	0.0624908	0.0530437	0.393127	257.049	0.453126	42.1821	0.815336	16.138	0.255902	0.149984	0.91334	4.85555	0.238979	2.37678	0.789022	0.158679	0.440658	3.10992	0.207687	0.47764	0.147197	0.735506	0.285625
89.9281	348.755	0.785067	11.8501	0.131086	1.30737	0.0633071	0.547262	0.0378643	0.0522217	0.387035	263.904	0.46521	41.7786	0.807537	16.0618	0.254694	0.1576	0.959723	5.07385	0.249723	2.25398	0.748255	0.148974	0.413707	3.06204	0.204489	0.479404	0.14774	0.637931	0.247733
90.048	341.858	0.769542	11.3858	0.12595	1.44039	0.0697486	0.578366	0.0400164	0.0513934	0.380896	266.41	0.469628	42.7125	0.825587	15.6393	0.247995	0.163356	0.994771	4.92624	0.242458	2.29927	0.763291	0.137359	0.38145	3.15024	0.210379	0.488726	0.150613	0.629524	0.244468
90.1679	339.288	0.763758	11.1255	0.12307	1.68342	0.0815165	0.657041	0.0454598	0.050623	0.375187	274.137	0.48325	44.3925	0.85806	13.5248	0.214465	0.1697	1.03341	5.28261	0.259997	2.2162	0.735714	0.129415	0.359389	3.25972	0.217691	0.49714	0.153206	0.626634	0.243346
90.2878	333.134	0.749904	10.2798	0.113715	1.81531	0.0879031	0.582058	0.0402718	0.0513963	0.380918	295.378	0.520692	45.3361	0.8763	13.5085	0.214207	0.173304	1.05535	5.42347	0.26693	2.21857	0.736501	0.119729	0.332492	3.27619	0.21879	0.504749	0.155551	0.649111	0.252074
90.4077	327.276	0.736718	9.01936	0.0997726	1.71917	0.0832476	0.933065	0.0645576	0.0516971	0.383147	304.157	0.536169	44.8803	0.867489	15.0425	0.238531	0.175192	1.06685	5.48154	0.269788	2.16444	0.718532	0.117336	0.325847	3.17799	0.212232	0.499994	0.154086	0.635595	0.246825
90.5276	323.766	0.728816	9.61518	0.106364	2.06718	0.1001	0.976516	0.0675639	0.0514356	0.381209	289.578	0.510469	43.561	0.841989	15.8743	0.251721	0.177485	1.08081	5.71101	0.281082	2.10837	0.699916	0.125138	0.347512	3.17183	0.21182	0.487884	0.150354	0.584194	0.226864
90.6475	315.276	0.709704	10.2106	0.11295	1.92208	0.0930735	1.04041	0.0719846	0.0514662	0.381436	310.187	0.546799	42.8875	0.82897	15.7063	0.249057	0.179812	1.09498	5.76704	0.28384	2.05727	0.682954	0.132787	0.368754	3.09497	0.206688	0.475314	0.14648	0.547284	0.212531
90.7674	308.784	0.695091	10.7591	0.119017	1.19362	0.0577992	1.09261	0.075596	0.0504246	0.373717	321.581	0.566884	42.0339	0.812471	16.2814	0.258177	0.180163	1.09712	6.0437	0.297456	1.99483	0.662225	0.145995	0.405435	2.96891	0.198269	0.458028	0.141153	0.581031	0.225636
90.8873	301.121	0.67784	10.209	0.112933	1.17022	0.0566659	0.66033	0.0456874	0.0499562	0.370245	319.393	0.563028	40.604	0.784834	18.144	0.287713	0.180529	1.09935	5.83613	0.28724	1.87819	0.623505	0.154271	0.428416	2.99877	0.200263	0.446275	0.137531	0.581699	0.225896
91.0072	293.239	0.660098	9.99571	0.110573	1.60066	0.077509	0.689371	0.0476967	0.0494034	0.366148	337.627	0.59517	39.7328	0.767993	17.5837	0.278828	0.181178	1.1033	5.51305	0.271339	1.68663	0.55991	0.1601	0.444602	3.07169	0.205133	0.439615	0.135478	0.577	0.224071
91.1271	289.383	0.651419	10.1296	0.112054	1.60921	0.0779234	0.882584	0.0610648	0.0483372	0.358246	351.823	0.620194	38.7405	0.748813	16.7512	0.265627	0.184035	1.1207	5.41872	0.266696	1.70018	0.56441	0.170995	0.474858	3.13787	0.209553	0.430191	0.132574	0.538269	0.20903
91.247	282.569	0.636079	10.3471	0.11446	1.46778	0.0710746	1.26018	0.0871902	0.0469026	0.347613	371.427	0.654753	36.2335	0.700355	16.4771	0.26128	0.183993	1.12044	5.33194	0.262425	1.81311	0.601899	0.174926	0.485777	3.18612	0.212775	0.422696	0.130264	0.483719	0.187846
91.3669	276.824	0.623147	8.53427	0.0944065	1.83685	0.0889464	1.18067	0.0816892	0.0464993	0.344624	394.287	0.69505	34.9649	0.675835	16.6478	0.263987	0.182761	1.11294	5.56233	0.273764	1.77764	0.590124	0.168759	0.468649	3.09933	0.206979	0.423955	0.130652	0.456138	0.177136
91.4868	271.539	0.611249	8.00729	0.0885771	1.87302	0.0906979	1.12645	0.0779376	0.046454	0.344289	418.977	0.738574	35.3567	0.683408	18.0471	0.286175	0.18365	1.11835	5.27535	0.25964	1.74282	0.578565	0.169364	0.47033	2.80732	0.187478	0.417985	0.128812	0.470391	0.18267
91.6067	267.734	0.602685	8.74229	0.0967077	1.07027	0.0518258	1.02648	0.0710209	0.0471628	0.349542	425.083	0.749338	34.9855	0.676233	17.1328	0.271678	0.193314	1.1772	5.10241	0.251128	1.70553	0.566186	0.157784	0.438171	2.76659	0.184758	0.407197	0.125488	0.492735	0.191348
91.7266	264.282	0.594915	8.63062	0.0954724	0.764337	0.0370117	0.881755	0.0610075	0.047609	0.352849	454.231	0.800721	34.4884	0.666625	15.896	0.252065	0.196195	1.19475	5.32204	0.261938	1.67931	0.557481	0.15259	0.423747	2.88108	0.192404	0.389658	0.120083	0.515167	0.200059
91.8465	258.85	0.582687	9.09985	0.100663	0.810031	0.0392244	0.586458	0.0405762	0.0496315	0.367838	498.52	0.878792	33.409	0.645762	16.5531	0.262486	0.187997	1.14482	5.69026	0.280061	1.67291	0.555358	0.153499	0.426273	2.90989	0.194328	0.377093	0.11621	0.510484	0.19824
91.9664	251.497	0.566133	11.1008	0.122797	1.15755	0.0560524	0.630446	0.0436197	0.0526528	0.39023	540.778	0.953285	32.1349	0.621134	17.0598	0.270519	0.17686	1.077	5.79185	0.285061	1.66664	0.553276	0.15659	0.434857	2.84986	0.190319	0.367877	0.11337	0.462663	0.179669
92.0863	243.198	0.547453	14.0021	0.154892	1.12435	0.0544445	0.900271	0.0622886	0.0554536	0.410988	559.538	0.986355	31.1063	0.601252	17.0937	0.271058	0.173324	1.05548	5.72153	0.2816	1.62413	0.539164	0.169356	0.470308	2.7726	0.18516	0.368214	0.113474	0.420056	0.163124
92.2062	240.09	0.540457	15.5419	0.171926	1.3606	0.0658845	1.03649	0.0717135	0.0584433	0.433146	586.749	1.03432	30.4551	0.588665	16.8555	0.26728	0.176425	1.07436	5.70756	0.280912	1.57704	0.523532	0.191397	0.531517	2.74317	0.183194	0.379318	0.116896	0.40894	0.158807
92.3261	233.71	0.526094	11.455	0.126716	1.42576	0.0690399	1.05297	0.0728535	0.0629036	0.466203	585.078	1.03138	30.4078	0.58775	16.7856	0.266172	0.175238	1.06713	5.78498	0.284723	1.56351	0.519039	0.212558	0.590282	2.67983	0.178964	0.383363	0.118143	0.394742	0.153293
92.446	224.59	0.505564	13.2365	0.146423	0.999888	0.0484179	0.945608	0.0654253	0.0688179	0.510036	582.834	1.02742	29.0775	0.562038	17.5857	0.278858	0.163479	0.995524	5.65658	0.278403	1.55439	0.516011	0.226514	0.629037	2.60152	0.173734	0.381558	0.117586	0.387125	0.150335
92.5659	220.146	0.495561	11.0367	0.122089	0.780229	0.0377812	0.768373	0.0531627	0.0753845	0.558704	573.284	1.01059	28.0398	0.54198	17.2116	0.272927	0.155504	0.946956	5.38194	0.264886	1.49064	0.494847	0.230022	0.638779	2.58056	0.172334	0.380579	0.117285	0.331181	0.12861
92.6859	214.91	0.483775	9.29367	0.102807	0.86834	0.0420478	0.72158	0.0499252	0.0800637	0.593383	563.68	0.993656	28.5724	0.552274	16.3427	0.259148	0.155474	0.946774	4.69336	0.230996	1.37384	0.456075	0.241655	0.671086	2.57877	0.172215	0.368272	0.113492	0.325844	0.126538
92.8058	211.594	0.47631	11.2649	0.124613	0.859218	0.0416061	0.707967	0.0489833	0.0828813	0.614266	562.145	0.99095	28.8081	0.556831	16.9942	0.269479	0.155215	0.9452	4.24968	0.209159	1.2999	0.43153	0.241825	0.671557	2.53837	0.169517	0.374005	0.115259	0.354648	0.137723
92.9257	209.117	0.470734	12.3805	0.136954	0.820248	0.0397191	0.691412	0.0478379	0.0871918	0.646213	557.837	0.983356	28.6346	0.553478	16.5502	0.262438	0.151197	0.920726	4.2836	0.210829	1.34921	0.447897	0.238551	0.662465	2.45006	0.16362	0.385493	0.118799	0.358061	0.139049
93.0456	205.241	0.462008	10.5484	0.116687	1.02298	0.0495358	0.510267	0.0353047	0.0815172	0.604156	552.413	0.973794	28.5703	0.552233	15.3855	0.24397	0.140938	0.858255	4.59363	0.226087	1.39823	0.46417	0.230708	0.640685	2.33419	0.155882	0.394488	0.121571	0.381881	0.148299
93.1655	198.399	0.446608	11.9838	0.132566	1.32224	0.0640273	0.461918	0.0319595	0.0671922	0.497988	538.314	0.948942	28.1501	0.544112	14.8464	0.235421	0.132577	0.80734	4.83461	0.237948	1.38184	0.458729	0.229547	0.63746	2.31865	0.154844	0.395031	0.121739	0.392429	0.152395
93.2854	193.184	0.434869	10.9916	0.121589	0.905458	0.0438452	0.472022	0.0326586	0.0535847	0.397137	517.358	0.912	26.7784	0.517598	14.8706	0.235805	0.130872	0.796955	4.918	0.242052	1.38725	0.460526	0.223487	0.620631	2.35532	0.157293	0.388958	0.119867	0.472407	0.183453
93.4053	188.601	0.424551	9.10065	0.100672	0.62275	0.0301556	0.598002	0.041375	0.0471611	0.349529	503.713	0.887946	25.6332	0.495462	15.722	0.249306	0.126532	0.77053	4.97761	0.244986	1.34506	0.446521	0.213142	0.591904	2.35208	0.157076	0.385853	0.11891	0.518481	0.201346
93.5252	184.096	0.414412	7.8773	0.0871391	0.47589	0.0230442	0.600918	0.0415767	0.0421663	0.312511	492.331	0.867882	24.6536	0.476529	16.0819	0.255013	0.12524	0.762664	4.66071	0.229389	1.29151	0.428745	0.205027	0.569367	2.33431	0.155889	0.380575	0.117284	0.514476	0.199791
93.6451	177.448	0.399445	8.27626	0.0915524	0.521077	0.0252322	0.612687	0.042391	0.0397738	0.294779	485.67	0.856141	24.2912	0.469524	15.6077	0.247494	0.118832	0.72364	4.40495	0.216801	1.26017	0.41834	0.180982	0.502593	2.26636	0.151352	0.368091	0.113436	0.477821	0.185556
93.765	170.084	0.382868	6.8312	0.0755671	0.433833	0.0210076	0.799297	0.0553023	0.0363269	0.269233	476.755	0.840425	23.4811	0.453866	14.7816	0.234394	0.11343	0.69074	4.41883	0.217484	1.2484	0.414431	0.171234	0.475523	2.19806	0.146791	0.363539	0.112033	0.475744	0.184749
93.8849	165.801	0.373229	5.24498	0.0580203	1.00247	0.0485427	0.82433	0.0570343	0.0334285	0.247752	471.248	0.830717	22.5227	0.43534	14.5924	0.231394	0.109729	0.668207	4.62323	0.227544	1.22491	0.406635	0.161753	0.449195	2.1809	0.145644	0.357801	0.110265	0.563791	0.218941
94.0048	159.591	0.359248	4.44131	0.04913	1.44846	0.0701393	0.634108	0.0438731	0.0308868	0.228914	447.891	0.789543	22.2373	0.429825	14.0998	0.223583	0.107763	0.656232	4.68672	0.230669	1.16091	0.385388	0.156027	0.433293	2.16579	0.144636	0.365845	0.112744	0.652376	0.253342
94.1247	155.241	0.349457	4.08391	0.0451765	1.06403	0.0515237	0.474346	0.0328193	0.0300631	0.222809	434.48	0.765902	22.1639	0.428404	13.6995	0.217236	0.102589	0.624728	4.44039	0.218545	1.09029	0.361943	0.152133	0.422478	2.09174	0.13969	0.378524	0.116652	0.644756	0.250383
94.2446	151.357	0.340714	4.88716	0.0540621	0.562463	0.0272363	0.54785	0.037905	0.0293978	0.217878	414.903	0.731392	21.3551	0.412772	13.4193	0.212792	0.0961565	0.585554	4.25832	0.209584	1.01304	0.336301	0.146859	0.407834	2.05021	0.136917	0.390477	0.120335	0.596032	0.231462
94.3645	146.474	0.329722	4.49676	0.0497434	0.548469	0.0265587	0.575096	0.0397901	0.028591	0.211899	398.99	0.703341	21.0579	0.407028	13.5639	0.215085	0.0897759	0.546699	4.23694	0.208532	0.94896	0.315027	0.140698	0.390724	2.05548	0.137269	0.397582	0.122525	0.592033	0.229909
94.4844	144.278	0.324778	4.10204	0.045377	0.272175	0.0131796	0.662021	0.0458044	0.0282288	0.209215	397.788	0.701223	20.6271	0.398701	13.9372	0.221004	0.0903995	0.550496	4.49708	0.221335	0.912593	0.302954	0.135784	0.377077	2.04376	0.136486	0.400476	0.123417	0.582991	0.226397
94.6043	140.742	0.316818	3.78748	0.0418973	0.267503	0.0129534	0.903437	0.0625076	0.0270272	0.200309	395.893	0.697882	20.1642	0.389752	14.2913	0.226619	0.087097	0.530386	4.69381	0.231018	0.975944	0.323985	0.127672	0.35455	1.98169	0.132341	0.399897	0.123238	0.578414	0.22462
94.7242	135.455	0.304917	2.34402	0.0259297	0.699344	0.0338645	0.77038	0.0533015	0.0265597	0.196844	383.537	0.6761	19.9776	0.386146	14.3976	0.228304	0.0806994	0.491427	4.49161	0.221066	1.01881	0.338215	0.123032	0.341665	1.91837	0.128113	0.401839	0.123837	0.605598	0.235177
94.8441	130.231	0.293158	1.69873	0.0187915	0.859077	0.0415993	0.722422	0.0499834	0.0261925	0.194123	370.258	0.652693	19.4821	0.376568	14.5921	0.231388	0.0774551	0.471671	4.37271	0.215214	0.942316	0.312821	0.120373	0.334279	1.83545	0.122575	0.405051	0.124826	0.588433	0.228511
94.964	128.464	0.28918	1.89961	0.0210136	0.628973	0.0304569	0.743839	0.0514653	0.0257801	0.191066	359.561	0.633835	18.8979	0.365276	13.9937	0.2219	0.0770696	0.469323	4.69899	0.231273	0.855391	0.283965	0.122169	0.339269	1.7477	0.116715	0.396841	0.122296	0.54593	0.212005
95.0839	124.346	0.27991	2.24074	0.0247872	0.274398	0.0132872	0.732341	0.0506697	0.0257667	0.190967	355.392	0.626486	17.8384	0.344798	14.1541	0.224444	0.0739851	0.450539	5.47248	0.269342	0.824184	0.273605	0.118539	0.329187	1.66396	0.111122	0.378341	0.116595	0.536268	0.208253
95.2038	122.739	0.276293	1.5012	0.0166063	0.140857	0.00682075	0.600337	0.0415366	0.0262184	0.194315	350.3	0.61751	17.0737	0.330018	16.5296	0.262112	0.0691049	0.420821	6.27845	0.30901	0.769073	0.25531	0.1142	0.317137	1.66512	0.1112	0.347966	0.107234	0.496202	0.192694
95.3237	119.655	0.269351	1.48201	0.0163941	0.0624426	0.00302367	0.43754	0.0302728	0.0256163	0.189852	349.308	0.615761	16.5175	0.319267	22.7538	0.360811	0.0648764	0.395071	6.22622	0.30644	0.767779	0.25488	0.109529	0.304166	1.64914	0.110133	0.3057	0.0942089	0.496358	0.192755
95.4436	116.79	0.262901	1.78318	0.0197256	0.160135	0.00775424	0.400067	0.0276801	0.024648	0.182676	332.706	0.586494	15.9836	0.308946	21.375	0.338947	0.0613334	0.373496	5.65059	0.278108	0.741731	0.246233	0.1087	0.301865	1.57394	0.105111	0.275238	0.0848215	0.517581	0.200996
95.5635	115.019	0.258915	1.94509	0.0215167	0.532315	0.0257764	0.442706	0.0306302	0.0243565	0.180516	326.566	0.575672	15.752	0.304469	21.5981	0.342484	0.0612195	0.372802	5.67807	0.279461	0.741861	0.246276	0.103455	0.287299	1.5273	0.101996	0.2605	0.0802794	0.502749	0.195236
95.6835	112.024	0.252173	1.29617	0.0143383	1.15128	0.0557489	0.523773	0.0362391	0.0234702	0.173947	319.296	0.562857	15.4133	0.297924	22.7276	0.360394	0.0595848	0.362847	6.01914	0.296247	0.708677	0.23526	0.101168	0.280948	1.48375	0.0990875	0.256394	0.079014	0.500892	0.194515
95.8034	109.978	0.247567	0.951045	0.0105205	0.560527	0.0271425	0.696877	0.048216	0.0229718	0.170253	318.392	0.561262	15.1939	0.293682	23.1046	0.366374	0.0545839	0.332394	6.42795	0.316368	0.6537	0.217009	0.0988675	0.274559	1.47174	0.0982853	0.256046	0.0789069	0.518476	0.201344
95.9233	107.083	0.241049	1.01046	0.0111778	0.0538003	0.00260519	0.870132	0.0602033	0.0222885	0.165189	313.953	0.553438	15.0322	0.290556	23.5215	0.372984	0.0524358	0.319313	6.93274	0.341213	0.655216	0.217513	0.0968927	0.269075	1.477	0.0986366	0.252661	0.0778636	0.530925	0.206178
96.0432	101.472	0.228419	0.936481	0.0103594	0.01574	0.000762181	0.817425	0.0565566	0.0214694	0.159118	300.537	0.529788	14.3749	0.277851	23.4619	0.372039	0.0512868	0.312316	7.21856	0.35528	0.533029	0.17695	0.0949468	0.263671	1.47458	0.0984754	0.256595	0.079076	0.521006	0.202326
96.1631	96.9372	0.218211	0.474781	0.00525205	0	0	0.585165	0.0404868	0.0206795	0.153264	291.331	0.51356	13.8917	0.268512	21.7332	0.344627	0.0528437	0.321797	6.75904	0.332664	0.491861	0.163284	0.0920128	0.255523	1.42327	0.0950487	0.255795	0.0788297	0.507068	0.196914
96.283	94.5618	0.212864	0.541642	0.00599168	0	0	0.477592	0.0330439	0.0202474	0.150062	284.724	0.501913	13.2603	0.256308	21.4578	0.34026	0.0516947	0.3148	5.90022	0.290394	0.474397	0.157486	0.0884297	0.245573	1.3809	0.092219	0.259176	0.0798715	0.518861	0.201493
96.4029	90.7874	0.204368	0.927654	0.0102618	0.336411	0.0162901	0.52736	0.0364874	0.0193704	0.143562	279.547	0.492786	12.2909	0.23757	23.2751	0.369077	0.0483705	0.294557	5.13509	0.252737	0.502354	0.166767	0.0892859	0.24795	1.39494	0.0931571	0.256965	0.0791902	0.554006	0.215141
96.5228	86.5931	0.194926	0.922215	0.0102016	0.574082	0.0277989	0.55764	0.0385823	0.0188545	0.139738	267.052	0.47076	12.0332	0.232589	23.009	0.364856	0.0442298	0.269342	4.6889	0.230777	0.563393	0.18703	0.0882742	0.245141	1.34153	0.0895898	0.262497	0.0808948	0.589127	0.22878
96.6427	85.0816	0.191524	1.00132	0.0110767	0.449981	0.0217896	0.593419	0.0410579	0.0190122	0.140907	247.456	0.436217	11.6532	0.225244	20.5437	0.325765	0.0433986	0.26428	4.71421	0.232022	0.580044	0.192558	0.0837857	0.232676	1.29925	0.0867665	0.26798	0.0825848	0.577793	0.224379
96.7626	85.0264	0.191399	0.863091	0.00954756	0.236227	0.0114389	0.681226	0.0471331	0.0188545	0.139738	223.113	0.393304	10.957	0.211788	20.2021	0.320348	0.041937	0.255379	4.86361	0.239375	0.580789	0.192805	0.0789354	0.219207	1.2927	0.0863292	0.241175	0.0743239	0.537236	0.208629
96.8825	78.6391	0.177021	0.682067	0.00754507	0	0	0.777783	0.0538138	0.0181213	0.134304	208.339	0.367261	10.436	0.201716	19.6546	0.311666	0.0393229	0.23946	4.70702	0.231668	0.620238	0.205901	0.077613	0.215534	1.29485	0.0864726	0.184051	0.0567198	0.518307	0.201278
97.0024	75.1797	0.169234	0.576885	0.00638153	0	0	0.77613	0.0536994	0.0171293	0.126952	194.333	0.342571	9.72994	0.18807	19.9892	0.316971	0.0376567	0.229314	5.00013	0.246094	0.538315	0.178705	0.0784426	0.217838	1.27514	0.0851565	0.142046	0.0437749	0.507796	0.197196
97.1223	71.2064	0.16029	0.288517	0.00319159	0	0	0.701972	0.0485685	0.0158107	0.117179	172.261	0.303662	9.14871	0.176835	17.6254	0.279489	0.0355957	0.216763	6.85077	0.337178	0.393222	0.130538	0.0765977	0.212715	1.26582	0.0845341	0.127758	0.0393718	0.484092	0.187991
97.2422	69.2751	0.155942	0.170168	0.00188241	0.429816	0.0208131	0.495591	0.0342893	0.0150914	0.111848	157.827	0.278218	8.80777	0.170245	15.132	0.239951	0.0326185	0.198634	9.078	0.446797	0.30793	0.102224	0.0714915	0.198534	1.24431	0.0830972	0.105858	0.0326227	0.438089	0.170126
97.3621	66.9014	0.150599	0.370653	0.00410018	0.698908	0.0338434	0.296316	0.0205017	0.0141778	0.105077	158.748	0.279842	8.36717	0.161729	12.6176	0.200079	0.0306424	0.1866	10.7595	0.529558	0.286396	0.0950751	0.067136	0.186439	1.22713	0.0819503	0.0828722	0.0255391	0.365045	0.141761
97.482	58.6486	0.132021	0.215016	0.00237852	0.246864	0.011954	0.313877	0.0217168	0.0137041	0.101566	164.614	0.290183	7.76501	0.150089	11.6852	0.185294	0.0328794	0.200222	12.9648	0.638094	0.289672	0.0961625	0.0677568	0.188163	1.25073	0.0835263	0.0637044	0.0196321	0.352276	0.136802
97.6019	51.9807	0.117012	0.110169	0.0012187	0.044914	0.00217488	0.363124	0.0251241	0.0129147	0.0957159	156.337	0.275592	6.8315	0.132046	10.4063	0.165015	0.0308967	0.188149	15.1306	0.744692	0.307789	0.102177	0.0671902	0.18659	1.22643	0.081903	0.0539093	0.0166135	0.355583	0.138086
97.7218	48.6758	0.109572	0.131516	0.00145484	0	0	0.445268	0.0308075	0.0125527	0.0930327	142.889	0.251885	5.85522	0.113175	10.6835	0.169409	0.0311529	0.189709	16.3637	0.805382	0.341259	0.113288	0.067257	0.186775	1.15248	0.0769651	0.0401793	0.0123822	0.274338	0.106536
97.8417	49.5283	0.111491	0.220068	0.0024344	0	0	0.564057	0.0390264	0.0122467	0.0907653	120.076	0.211671	5.51547	0.106608	10.5219	0.166848	0.0307416	0.187204	15.7728	0.776301	0.338017	0.112212	0.0624327	0.173378	1.06344	0.0710188	0.0277246	0.00854403	0.220241	0.085528
97.9616	49.9251	0.112384	0.221896	0.00245462	0	0	0.513709	0.0355429	0.0110556	0.0819373	97.1339	0.171228	4.94844	0.0956482	8.69605	0.137895	0.0304034	0.185145	14.9447	0.735543	0.185868	0.0617027	0.0570692	0.158483	1.00464	0.067092	0.0190133	0.00585943	0.210477	0.0817361
98.0815	43.8955	0.0988114	0.162289	0.00179525	0.580297	0.0280999	0.397278	0.0274871	0.0106145	0.0786682	89.0775	0.157026	4.52815	0.0875245	7.77179	0.123238	0.0298169	0.181573	14.1255	0.695222	0.175277	0.0581867	0.0541355	0.150336	1.00562	0.0671574	0.0159075	0.00490228	0.196777	0.0764159
98.2014	35.0982	0.0790082	0.162496	0.00179754	0.584913	0.0283234	0.397069	0.0274727	0.0101361	0.0751229	84.1738	0.148382	4.40717	0.0851859	6.75504	0.107116	0.0284739	0.173394	14.5959	0.718374	0.179568	0.0596115	0.0526568	0.14623	0.93292	0.0623021	0.0104806	0.00322986	0.160047	0.0621521
98.3213	28.6021	0.064385	0.0962666	0.00106491	0.100891	0.00488547	0.45176	0.0312567	0.00901667	0.0668261	75.2658	0.132679	4.3199	0.0834992	5.90831	0.0936889	0.0296978	0.180848	14.5232	0.714799	0.177921	0.0590645	0.0516112	0.143326	0.91294	0.0609679	0.00686513	0.00211566	0.114971	0.0446475
98.4412	19.9741	0.0449629	0.215166	0.00238018	0.152428	0.00738104	0.515238	0.0356486	0.00892577	0.0661523	67.4204	0.118849	4.01153	0.0775387	5.75302	0.0912264	0.0277682	0.169097	13.8417	0.681253	0.212179	0.0704372	0.0508119	0.141106	0.864379	0.0577248	0.00875263	0.00269734	0.0875083	0.0339828
98.5612	13.7687	0.0309941	0.471272	0.00521323	0.712851	0.0345186	0.45275	0.0313252	0.00846002	0.0627005	58.9664	0.103946	3.48663	0.0673929	4.7327	0.0750472	0.0293421	0.178682	13.5015	0.664513	0.208149	0.0690995	0.0478546	0.132894	0.745943	0.0498155	0.00714782	0.00220278	0.0794617	0.030858
98.6811	11.5834	0.0260748	0.490617	0.00542723	1.5705	0.0760488	0.261182	0.0180708	0.00801816	0.0594257	49.7446	0.08769	3.21721	0.0621853	3.71549	0.0589171	0.0281647	0.171512	12.6069	0.62048	0.190251	0.0631577	0.0483606	0.134299	0.596659	0.039846	0.00473061	0.00145786	0.0742329	0.0288274
98.801	7.97959	0.0179625	0.305247	0.00337666	0	0	0.211307	0.01462	0.00707388	0.0524273	40.7538	0.0718409	3.0578	0.0591041	4.19544	0.0665277	0.0243081	0.148027	10.3504	0.509419	0.20188	0.0670182	0.0463615	0.128748	0.528537	0.0352967	0	0	0.0655267	0.0254465
98.9209	4.32614	0.00973839	0.142378	0.00157499	0	0	0.268879	0.0186034	0.00600868	0.0445327	24.2823	0.042805	2.74385	0.0530357	3.59906	0.0570708	0.0220821	0.134471	7.74895	0.381385	0.212016	0.0703832	0.0429672	0.119322	0.433777	0.0289685	0	0	0.050011	0.0194212
99.0408	2.51512	0.00566168	0.116644	0.00129032	0.389014	0.0188373	0.214862	0.014866	0.00541077	0.0401013	15.0648	0.0265563	2.43325	0.0470323	3.15389	0.0500117	0.0193226	0.117667	5.24648	0.258219	0.195675	0.0649583	0.0403329	0.112006	0.34874	0.0232895	0	0	0.0208381	0.00809223
99.1607	2.34277	0.00527371	0	0	0.17021	0.00824211	0.180653	0.0124991	0.00437447	0.0324209	12.7071	0.0224001	2.00804	0.0388134	2.69076	0.0426677	0.014393	0.0876474	3.52	0.173246	0.179847	0.059704	0.0390947	0.108567	0.268746	0.0179474	0	0	0	0
99.2806	1.28797	0.0028993	0	0	0	0	0.229694	0.0158922	0.00381536	0.0282771	9.25245	0.0163103	1.34968	0.0260879	2.42956	0.0385258	0.00958094	0.0583441	2.60069	0.128	0.172682	0.0573254	0.0345838	0.0960405	0.137234	0.00916475	0	0	0	0
99.4005	1.2517	0.00281764	0.112928	0.00124921	0	0	0.272216	0.0188343	0.00354048	0.0262399	9.40703	0.0165827	1.0782	0.0208404	1.82585	0.0289528	0.00761485	0.0463714	1.54768	0.076173	0.17492	0.0580683	0.0286831	0.079654	0.0480276	0.00320737	0.0640804	0.019748	0	0
99.5204	0.766929	0.0017264	0.275338	0.00304581	0	0	0.239639	0.0165803	0.00276809	0.0205154	10.6317	0.0187416	0.999989	0.0193287	0.917361	0.0145467	0.00628398	0.0382669	1.07143	0.052733	0.167647	0.0556538	0.0274501	0.0762298	0.0480999	0.0032122	0.0479289	0.0147705	0.0252089	0.00978956
99.6403	0.609461	0.00137193	0.113591	0.00125655	0	0	0.255267	0.0176616	0.00219542	0.0162711	11.809	0.0208169	0.865091	0.0167213	1.04207	0.0165242	0.00558187	0.0339913	0.994034	0.0489239	0.135188	0.0448784	0.021372	0.0593507	0.0424469	0.00283468	0.0313489	0.00966094	0.0426856	0.0165764
99.7602	0	0	0.0941396	0.00104138	0	0	0.405608	0.0280635	0.00126925	0.00940692	11.2142	0.0197684	0.614285	0.0118735	1.47438	0.0233795	0.00461505	0.0281038	1.00814	0.0496184	0.0874563	0.0290329	0.0138315	0.0384106	0.0248301	0.0016582	0.0166519	0.00513171	0.0284336	0.0110418
99.8801	0	0	0.133642	0.00147835	0.141143	0.00683461	0.301307	0.020847	0.000880767	0.00652771	8.45867	0.014911	0.196089	0.0037902	1.32617	0.0210292	0.00354618	0.0215948	0.604067	0.0297307	0.0498603	0.0165522	0.014759	0.0409863	0.00856199	0.000571786	0.0139527	0.00429987	0.00898825	0.00349048
100	0	0	0.169174	0.00187142	0.0923175	0.00447031	0.230339	0.0159368	0.000258095	0.00191284	1.94546	0.00342947	0.0603866	0.00116721	0.943947	0.0149683	0.00191425	0.011657	0.091867	0.00452147	0.0331223	0.0109956	0.0144853	0.0402263	0.00925596	0.00061813	0.00937392	0.0028888	0.00798666	0.00310152
