# Supplementary material for: Buoyancy and hydrostatic balance in a West Indian Ocean coelacanth Latimeria chalumnae
Source: BMC Biol. 2022 Aug 19;20:180. doi: 10.1186/s12915-022-01354-8 (PMC9389698; doi:10.1186/s12915-022-01354-8)
Supplement: Supplementary file 9 — Additional file 9. Calculations of buoyancy, center of gravity andcenter of buoyancy for individual body segments (main body, fatty organ,pectoral fins, pelvic fins, dorsal fins, anal fin and 26 caudal fin segments)and combined. First tab contains combined measurements and all calculationsleading to Figs. 2d, 3e, f and 4d. Second tab contains calculations leading toTable 1. Subsequent tabs represent each of the 35 body segments. Each segment has three tabs representingcalculations in the transversal, coronal and sagittal planes except for thetail segments that only have a tab each for the transversal plane since tailbend was assumed not to contain a dorsoventral component (coronal plane) andhydrostatic balance in left/right axis (sagittal plane) is of less interestsince the specimen is not fixed in a posture with perfect bilateral symmetry. [file 12915_2022_1354_MOESM9_ESM.xlsx]

## Sheet: Segmental GOB and COG
Structure	Mass, sea water, 0 m (mg)	Mass, sea water, 190 m (mg)	Mass, sea water, 400 m (mg)	Mass, sea water, 1000 m (mg)	Mass, muscle (mg)	Mass, lipid (mg)	Mass, bone mineral (mg)	Mass, all tissues (mg)	Absolute buoyancy, 0 m (g)	Absolute buoyancy, 190 m (g)	Absolute buoyancy, 400 m (g)	Absolute buoyancy, 1000 m (g)	Relative mass, sea water, 0 m (mg)	Relative mass, sea water, 190 m (mg)	Relative mass, sea water, 400 m (mg)	Relative mass, sea water, 1000 m (mg)	Relative mass, all tissues (mg)	COB-transversal, sea water, 0 m (mm)	COB-transversal, sea water, 190 m (mm)	COB-transversal, sea water, 400 m (mm)	COB-transversal, sea water, 1000 m (mm)	COG-transversal, muscle (mm)	COG-transversal, lipid (mm)	COG-transversal, bone mineral (mm)	COG-transversal, all tissues (mm)	COB-coronal, sea water, 0 m (mm)	COB-coronal, sea water, 190 m (mm)	COB-coronal, sea water, 400 m (mm)	COB-coronal, sea water, 1000 m (mm)	COG-coronal, muscle (mm)	COG-coronal, lipid (mm)	COG-coronal, bone mineral (mm)	COG-coronal, all tissues (mm)	COB-sagittal, sea water, 0 m (mm)	COB-sagittal, sea water, 190 m (mm)	COB-sagittal, sea water, 400 m (mm)	COB-sagittal, sea water, 1000 m (mm)	COG-sagittal, muscle (mm)	COG-sagittal, lipid (mm)	COG-sagittal, bone mineral (mm)	COG-sagittal, all tissues (mm)	Start segment, sagittal (slice #)	Start segment, coronal (slice #)	Start segment, transversal (slice #)	End segment, sagittal (slice #)	End segment, coronal (slice #)	End segment, transversal (slice #)	Start segment, sagittal (mm)	Start segment, coronal (mm)
Main body	2.10552e+07	2.09804e+07	2.09648e+07	2.09305e+07	1.56813e+07	4.93407e+06	343137	2.09585e+07	96.6376	21.8295	6.29037	-28.0317	0.806071	0.806073	0.806073	0.806074	0.805446	468.799	468.868	468.879	468.904	476.463	449.073	259.66	466.465	229.289	229.303	229.306	229.311	230.875	225.209	231.369	229.549	82.6582	82.664	82.6649	82.667	83.2946	81.0145	92.2229	82.9044	59	150	1	34	169	574	82.36	211.58
Fatty organ	193991	191680	191288	190385	10757.9	153749	0	164507	29.4846	27.173	26.7808	25.8779	0.00742672	0.00736441	0.00735479	0.00733208	0.00632207	621.122	621.11	621.108	621.104	604.235	622.078	#DIV/0!	620.912	269.229	269.228	269.228	269.228	268.186	269.288	#DIV/0!	269.216	82.4853	82.4862	82.4863	82.4866	83.9067	82.4137	#DIV/0!	82.5011	67	183	284	50	188	561	93.72	258.44
Left pectoral fin	223165	222525	222384	222076	178839	42066.7	4246.66	225153	-1.98802	-2.62766	-2.76884	-3.07719	0.00854359	0.0085495	0.00855041	0.00855256	0.00865272	399.2	399.204	399.205	399.207	399.654	397.634	424.167	399.739	302.315	302.322	302.323	302.325	302.975	300.045	333.915	303.013	34.1138	34.1116	34.1112	34.1104	33.8829	34.896	24.4167	33.8947	24	190	239	18	302	371	32.66	268.38
Right pectoral fin	175831	175428	175333	175126	149256	26383.2	3873.33	179513	-3.68165	-4.08432	-4.18001	-4.38633	0.00673147	0.00674002	0.00674134	0.00674446	0.00689875	395.284	395.281	395.28	395.279	394.96	396.768	424.962	395.873	298.711	298.704	298.703	298.7	297.98	302.06	358.352	299.386	111.692	111.711	111.714	111.721	132.758	131.933	125.432	132.546	94	183	245	60	302	341	132.06	258.44
Left pelvic fin	190693	190131	190007	189738	151485	37024.7	1737.49	190247	0.445899	-0.116827	-0.239947	-0.509278	0.00730045	0.00730488	0.00730557	0.00730718	0.00731129	567.835	567.856	567.859	567.867	569.97	560.764	621.78	568.651	371.748	371.744	371.743	371.742	371.335	373.118	391.635	371.867	108.293	108.295	108.295	108.296	108.483	107.638	111.565	108.35	33	263	396	29	271	529	45.44	372.04
Right pelvic fin	227177	226476	226325	225993	177921	46170.8	2686.92	226779	0.398573	-0.302715	-0.454132	-0.786168	0.00869721	0.0087013	0.00870193	0.00870342	0.00871521	573.165	573.191	573.195	573.204	575.86	564.755	636.501	574.318	382.041	382.039	382.038	382.037	381.77	382.891	373.364	381.898	50.5606	50.5594	50.5592	50.5587	50.4324	50.949	31.3692	50.3134	79	258	396	56	271	473	110.76	364.94
1st dorsal fin	59870	59660.4	59616.7	59520.2	44845	13823.1	12337.9	71006.1	-11.136	-11.3456	-11.3893	-11.4858	0.00229205	0.00229218	0.00229219	0.00229224	0.00272879	531.71	531.697	531.695	531.691	530.301	535.411	521.582	529.781	84.5404	84.5609	84.5641	84.5716	86.7966	78.636	76.8034	83.4676	71.2578	71.262	71.2626	71.2642	71.7036	69.9524	64.5539	69.7013	52	68	353	47	41	415	72.42	95.14
2nd dorsal fin	154759	154467	154392	154233	136495	19070.6	2306.68	157872	-3.11283	-3.40505	-3.47974	-3.63884	0.00592476	0.00593468	0.0059362	0.00593982	0.00606709	790.97	790.97	790.97	790.97	790.982	790.897	804.672	791.172	84.5368	84.5574	84.5605	84.568	86.7966	78.636	89.6042	85.0447	71.2578	71.262	71.2626	71.2642	71.7036	69.9524	39.3216	69.7411	48	87	537	16	69	635	66.74	122.12
Anal fin	201717	201248	201137	200898	170679	30713.5	2258.34	203650	-1.93365	-2.40229	-2.5131	-2.7522	0.00772248	0.00773203	0.0077335	0.00773698	0.00782638	835.206	835.221	835.223	835.229	836.668	828.626	874.722	835.877	329.657	329.662	329.663	329.665	330.132	327.514	344.377	329.896	55.1374	55.1345	55.134	55.133	54.8569	56.4042	30.9689	54.8342	46	231	569	18	250	718	63.9	326.6
Caudal fin combined	3.63836e+06	3.62589e+06	3.62327e+06	3.6175e+06	2.74688e+06	822547	73020.4	3.64245e+06	-4.08823	-16.5647	-19.1808	-24.9487	0.13929	0.139308	0.139311	0.139317	0.139981	927.696	927.687	927.686	927.683	926.747	930.262	978.563	928.579	225.001	225	224.999	224.995	222.954	225.199	215.241	223.306	56.8686	56.8724	56.873	56.8744	57.2904	55.7627	42.6875	56.6549	6	64	576	95	251	835	7.1	89.46
Caudal fin segment 1	281521	280676	280492	280090	222502	55579.3	2154.21	280236	1.28512	0.44059	0.256714	-0.145884	0.0107777	0.0107837	0.0107846	0.0107868	0.0107696	822.88	822.88	822.88	822.881	822.888	822.856	823.036	822.883																	6	64	576	95	251	585	7.1	89.46
Caudal fin segment 2	281728	280891	280708	280308	223342	55072.4	2299.16	280714	1.01405	0.177107	-0.00564538	-0.405571	0.0107856	0.0107919	0.0107929	0.0107952	0.010788	837.074	837.074	837.074	837.074	837.069	837.091	837.201	837.074																	6	64	586	95	251	595	7.1	89.46
Caudal fin segment 3	276234	275363	275176	274766	214815	57377	2549.49	274742	1.49258	0.621339	0.434383	0.0239495	0.0105753	0.0105796	0.0105802	0.0105818	0.0105585	851.256	851.256	851.256	851.256	851.229	851.339	851.436	851.254																	6	64	596	95	251	605	7.1	89.46
Caudal fin segment 4	266956	266080	265895	265486	204829	57693.7	2600.24	265123	1.83307	0.957469	0.771634	0.362829	0.0102201	0.0102229	0.0102233	0.0102244	0.0101888	865.437	865.437	865.437	865.437	865.428	865.462	865.412	865.435																	6	64	606	95	251	615	7.1	89.46
Caudal fin segment 5	250028	249217	249045	248665	192615	53408.3	2427.64	248451	1.5773	0.766623	0.594013	0.214528	0.00957201	0.00957502	0.00957548	0.00957658	0.00954807	879.578	879.578	879.578	879.578	879.592	879.537	879.673	879.581																	6	64	616	95	251	625	7.1	89.46
Caudal fin segment 6	230544	229836	229683	229347	180849	46618.8	2457.42	229926	0.618326	-0.089815	-0.242933	-0.578609	0.00882609	0.00883037	0.00883103	0.0088326	0.00883614	893.796	893.796	893.796	893.796	893.827	893.698	893.8	893.801																	6	64	626	95	251	635	7.1	89.46
Caudal fin segment 7	226825	226021	225854	225485	169119	53003.1	2567.72	224690	2.13447	1.33083	1.16378	0.794849	0.0086837	0.00868381	0.00868383	0.00868387	0.00863495	908.159	908.159	908.159	908.158	908.083	908.356	908.265	908.15																	6	64	636	95	251	645	7.1	89.46
Caudal fin segment 8	223019	222200	222031	221658	163902	54041.2	2964.23	220907	2.11172	1.29269	1.12401	0.750824	0.00853801	0.00853701	0.00853686	0.00853649	0.00848957	922.234	922.234	922.234	922.234	922.21	922.294	922.398	922.233																	6	64	646	95	251	655	7.1	89.46
Caudal fin segment 9	211296	210468	210300	209928	150988	54681.9	3299.69	208969	2.32708	1.49894	1.33112	0.958695	0.00808921	0.00808626	0.00808581	0.00808473	0.00803078	936.424	936.423	936.423	936.423	936.394	936.49	936.649	936.423																	6	64	656	95	251	665	7.1	89.46
Caudal fin segment 10	199356	198549	198387	198026	140328	53314.4	3749.79	197392	1.96357	1.15642	0.994128	0.633411	0.0076321	0.00762832	0.00762774	0.00762636	0.00758588	950.607	950.607	950.607	950.607	950.598	950.625	950.919	950.612																	6	64	666	95	251	675	7.1	89.46
Caudal fin segment 11	184668	183917	183767	183431	129761	49570.7	4405.73	183738	0.92998	0.179541	0.0287796	-0.306359	0.00706978	0.00706617	0.00706561	0.0070643	0.00706112	964.786	964.786	964.786	964.786	964.797	964.763	965.082	964.795																	6	64	676	95	251	685	7.1	89.46
Caudal fin segment 12	169114	168441	168305	168003	119988	44459.3	5020.24	169468	-0.353804	-1.02701	-1.16292	-1.46476	0.00647431	0.00647155	0.00647112	0.00647011	0.00651271	978.975	978.975	978.975	978.975	978.988	978.947	979.213	978.984																	6	64	686	95	251	695	7.1	89.46
Caudal fin segment 13	149846	149267	149149	148888	107783	38206.7	5404.39	151394	-1.54845	-2.12717	-2.24486	-2.50588	0.00573666	0.00573489	0.00573462	0.00573398	0.00581815	993.137	993.137	993.137	993.137	993.149	993.108	993.284	993.144																	6	64	696	95	251	705	7.1	89.46
Caudal fin segment 14	130628	130137	130037	129814	95115.9	32370.4	5295.85	132782	-2.15431	-2.64478	-2.74523	-2.9677	0.00500093	0.00499993	0.00499977	0.00499941	0.00510288	1007.32	1007.32	1007.32	1007.32	1007.35	1007.25	1007.41	1007.33																	6	64	706	95	251	715	7.1	89.46
Caudal fin segment 15	111277	110879	110796	110614	82625.4	26279.7	4887.27	113792	-2.51536	-2.91377	-2.99636	-3.17885	0.0042601	0.00426	0.00425998	0.00425994	0.00437309	1021.48	1021.48	1021.48	1021.48	1021.49	1021.46	1021.57	1021.49																	6	64	716	95	251	725	7.1	89.46
Caudal fin segment 16	92726.3	92403.5	92336.1	92187.4	69615.2	21279.9	4451.63	95346.7	-2.62045	-2.94317	-3.01057	-3.15929	0.00354991	0.00355018	0.00355022	0.00355032	0.00366422	1035.68	1035.68	1035.68	1035.68	1035.7	1035.63	1035.76	1035.69																	6	64	726	95	251	735	7.1	89.46
Caudal fin segment 17	77412.1	77152.5	77097.7	76977.1	58928.2	17109.2	4007.02	80044.5	-2.6324	-2.89198	-2.94674	-3.06734	0.00296363	0.00296423	0.00296432	0.00296454	0.00307614	1049.88	1049.88	1049.88	1049.88	1049.91	1049.82	1049.98	1049.89																	6	64	736	95	251	745	7.1	89.46
Caudal fin segment 18	65713.3	65498.3	65452.6	65352.2	50462.6	14167.5	3438.53	68068.6	-2.35529	-2.57031	-2.61598	-2.71642	0.00251575	0.00251647	0.00251658	0.00251684	0.00261591	1064.1	1064.1	1064.1	1064.1	1064.12	1064.06	1064.12	1064.11																	6	64	746	95	251	755	7.1	89.46
Caudal fin segment 19	55229.5	55056.8	55019.7	54938.2	43073.5	11371.4	2851.52	57296.4	-2.06693	-2.23962	-2.27676	-2.35828	0.00211439	0.0021153	0.00211544	0.00211578	0.00220193	1078.3	1078.3	1078.3	1078.3	1078.32	1078.21	1078.27	1078.3																	6	64	756	95	251	765	7.1	89.46
Caudal fin segment 20	45980.9	45845.7	45816.1	45751.3	36562.6	8898.64	2297.14	47758.4	-1.77747	-1.91272	-1.94234	-2.00713	0.00176032	0.00176141	0.00176158	0.00176197	0.00183538	1092.44	1092.44	1092.44	1092.44	1092.46	1092.36	1092.41	1092.44																	6	64	766	95	251	775	7.1	89.46
Caudal fin segment 21	37101	36995.5	36972.2	36921.3	29806.9	6932.87	1798.69	38538.4	-1.43744	-1.54287	-1.56621	-1.61714	0.00142036	0.00142138	0.00142154	0.00142191	0.00148105	1106.62	1106.62	1106.62	1106.62	1106.64	1106.55	1106.54	1106.62																	6	64	776	95	251	785	7.1	89.46
Caudal fin segment 22	28972.1	28894.2	28876.6	28838.5	23641.1	5118.26	1350.46	30109.9	-1.13779	-1.21569	-1.23323	-1.2714	0.00110916	0.00111012	0.00111027	0.00111063	0.00115714	1120.78	1120.78	1120.78	1120.78	1120.8	1120.69	1120.79	1120.78																	6	64	786	95	251	795	7.1	89.46
Caudal fin segment 23	21109.6	21060.1	21048.4	21023.2	17822.8	3245.45	1045.32	22113.6	-1.00399	-1.0535	-1.06517	-1.09036	0.000808154	0.000809135	0.000809287	0.000809644	0.000849834	1134.89	1134.89	1134.89	1134.89	1134.94	1134.67	1134.94	1134.9																	6	64	796	95	251	805	7.1	89.46
Caudal fin segment 24	14411.1	14382.8	14375.6	14360.4	12618.8	1849.97	714.21	15183	-0.771868	-0.80019	-0.807315	-0.822532	0.000551711	0.000552592	0.000552727	0.000553048	0.000583488	1148.89	1148.89	1148.89	1148.89	1148.92	1148.74	1148.89	1148.9																	6	64	806	95	251	815	7.1	89.46
Caudal fin segment 25	5922.68	5911.09	5908.17	5901.94	5190.12	757.031	298.314	6245.46	-0.322779	-0.33437	-0.337291	-0.343527	0.000226743	0.000227106	0.000227162	0.000227295	0.000240016	1162.03	1162.03	1162.03	1162.03	1162.01	1162.17	1161.6	1162.01																	6	64	816	95	251	825	7.1	89.46
Caudal fin segment 26	745.031	742.906	742.436	741.41	597.917	139.737	12.1853	749.84	-0.00480956	-0.00693445	-0.00740417	-0.0084298	2.85226e-05	2.85427e-05	2.85458e-05	2.85532e-05	2.88167e-05	1174.78	1174.77	1174.77	1174.77	1174.38	1176.14	1174.1	1174.71																	6	64	826	95	251	835	7.1	89.46
Full body	2.61207e+07	2.60279e+07	2.60086e+07	2.5966e+07	1.94485e+07	6.12561e+06	446933	2.6021e+07	99.6986	6.82563	-12.4623	-55.066	1	1	1	1	1
[truncated: 68 more columns]

## Sheet: Table 1
Structure	All tissues	Bone mineral	Tissue lipid	Tissue water	Displaced seawater	Bone mineral fraction (%)	Lipid fraction (%)	Water fraction (%)		Structure	No	Area (mm^2)	F-fraction (%)
Complete body, total	26.021	0.446933	6.12561	19.4485	26.1207	1.71758	23.541	74.7414		Ventral muscle	1	8.071	0.143
Main body	80.5446	76.776	80.5481	80.6301	80.6071	1.63722	23.542	74.8207		Ventral muscle	2	8.071	0.12
Fatty organ	0.632207	0	2.50994	0.0553146	0.742672	0	93.4605	6.53946		Ventral muscle	3	8.071	0.12
Left pectoral fin	0.865272	0.95018	0.686734	0.919555	0.854359	1.88613	18.6836	79.4303		Ventral muscle	4	8.071	0.16
Right pectoral fin	0.689875	0.866647	0.430703	0.767443	0.673147	2.15769	14.6971	83.1452		Ventral muscle	5	8.071	0.109
Left pelvic fin	0.731129	0.388758	0.604424	0.778905	0.730045	0.913277	19.4613	79.6254		Ventral muscle	6	8.071	0.114
Right pelvic fin	0.871521	0.601191	0.753733	0.914833	0.869721	1.18482	20.3594	78.4558		Dorsal muscle	7	8.071	0.118
1st dorsal fin	0.272879	2.76058	0.225661	0.230583	0.229205	17.3759	19.4676	63.1566		Dorsal muscle	8	8.071	0.119
2nd dorsal fin	0.606709	0.516113	0.311325	0.701827	0.592476	1.46111	12.0798	86.4591		Dorsal muscle	9	8.071	0.096
Anal fin	0.782638	0.505298	0.501395	0.877593	0.772248	1.10893	15.0815	83.8096		Dorsal muscle	10	8.071	0.093
Caudal fin combined	13.9981	16.3381	13.428	14.1239	13.929	2.00471	22.5822	75.4131		Dorsal muscle	11	8.071	0.086
										Dorsal muscle	12	8.071	0.097
Structure	All tissues	Bone mineral	Tissue lipid	Tissue water	Displaced seawater	Bone mineral fraction (%)	Lipid fraction (%)	Water fraction (%)		Intermuscular fat	13	8.071	0.466
Complete body, total	26.021	0.446933	6.12561	19.4485	26.1207	1.71758	23.541	74.7414		Intermuscular fat	14	8.071	0.762
Main body	80.5446	76.776	80.5481	80.6301	80.6071	1.63722	23.542	74.8207		Intermuscular fat	15	8.071	0.522
Fatty organ	0.632207	0	2.50994	0.0553146	0.742672	0	93.4605	6.53946		Intermuscular fat	16	8.071	0.7
Pectoral fins	0.777574	0.908414	0.558719	0.843499	0.763753	2.02191	16.6904	81.2877		Intermuscular fat	17	8.071	0.927
Pelvic fins	0.801325	0.494974	0.679078	0.846869	0.799883	1.04905	19.9104	79.0406		Intermuscular fat	18	8.071	0.711
1st dorsal fin	0.272879	2.76058	0.225661	0.230583	0.229205	17.3759	19.4676	63.1566		Fatty organ, anterior	19	8.071	0.951
2nd dorsal fin	0.606709	0.516113	0.311325	0.701827	0.592476	1.46111	12.0798	86.4591		Fatty organ, anterior	20	8.071	0.949
Anal fin	0.782638	0.505298	0.501395	0.877593	0.772248	1.10893	15.0815	83.8096		Fatty organ, anterior	21	8.071	0.94
Caudal fin combined	13.9981	16.3381	13.428	14.1239	13.929	2.00471	22.5822	75.4131		Fatty organ, posterior	22	8.071	0.965
Ventral muscle	-	-	-	-	-	-	12.7667	87.2333		Fatty organ, posterior	23	8.071	0.967
Dorsal muscle	-	-	-	-	-	-	10.15	89.85		Fatty organ, posterior	24	8.071	0.968
Intermusculat fat	-	-	-	-	-	-	68.1333	31.8667		Pericardial	25	0	0.781
Fatty organ, anterior	-	-	-	-	-	-	94.6667	5.33333		Pericardial	26	0	0.932
Fatty organ, posterior	-	-	-	-	-	-	96.6667	3.33333		Pericardial	27	0	1
Pericardial	-	-	-	-	-	-	83.6833	16.3167		Pericardial	28	0	0.78
Pericerebral	-	-	-	-	-	-	89.7556	10.2444		Pericardial	29	0	0.76
Perivertebral	-	-	-	-	-	-	89.7	10.3		Pericardial	30	0	0.768
Postocular	-	-	-	-	-	-	84.0333	15.9667		Pericerebral	31	8.071	0.931
Liver	-	-	-	-	-	-	14.4833	85.5167		Pericerebral	32	8.071	0.907
Spleen	-	-	-	-	-	-	13.4833	86.5167		Pericerebral	33	8.071	0.748
Notochord, medulla	-	-	-	-	-	-	9.52222	90.4778		Pericerebral	34	8.071	0.953
Notochord, cortex	-	-	-	-	-	-	2.35556	97.6444		Pericerebral	35	8.071	0.94
Vestigial lung	-	1.32393e-05	-	-	-	0.00296226	5.83333	94.1667		Pericerebral	36	8.071	0.898
										Pericerebral	37	8.071	0.954
										Pericerebral	38	8.071	0.852
										Pericerebral	39	8.071	0.895
										Perivertebral	40	8.071	0.867
										Perivertebral	41	8.071	0.836
										Perivertebral	42	8.071	0.854
										Perivertebral	43	8.071	0.894
										Perivertebral	44	8.071	0.939
										Perivertebral	45	8.071	0.943
										Perivertebral	46	8.071	0.897
										Perivertebral	47	8.071	0.908
										Perivertebral	48	8.071	0.935
										Postocular	49	8.071	0.828
										Postocular	50	8.071	0.864
										Postocular	51	8.071	0.847
										Postocular	52	8.071	0.891
										Postocular	53	8.071	0.786
										Postocular	54	8.071	0.826
										Liver	55	8.071	0.147
										Liver	56	8.071	0.155
										Liver	57	8.071	0.153
										Liver	58	8.071	0.148
										Liver	59	8.071	0.131
										Liver	60	8.071	0.135
										Spleen	61	8.071	0.135
										Spleen	62	8.071	0.131
										Spleen	63	8.071	0.134
										Spleen	64	8.071	0.138
										Spleen	65	8.071	0.136
										Spleen	66	8.071	0.135
										Notochord, medulla	67	8.071	0.074
										Notochord, medulla	68	8.071	0.091
										Notochord, medulla	69	8.071	0.112
										Notochord, medulla	70	8.071	0.078
										Notochord, medulla	71	8.071	0.107
										Notochord, medulla	72	8.071	0.084
										Notochord, medulla	73	8.071	0.104
										Notochord, medulla	74	8.071	0.098
										Notochord, medulla	75	8.071	0.109
										Notochord, cortex	76	8.071	0.031
										Notochord, cortex	77	8.071	0.015
										Notochord, cortex	78	8.071	0.035
										Notochord, cortex	79	8.071	0.028
										Notochord, cortex	80	8.071	0.025
										Notochord, cortex	81	8.071	0.029
										Notochord, cortex	82	8.071	0.02
										Notochord, cortex	83	8.071	0.004
										Notochord, cortex	84	8.071	0.025
										Vestigial lung	1	8.071	0.121
										Vestigial lung	2	8.071	0.021
										Vestigial lung	3	8.071	0.033

## Sheet: Main body - Transversal
Slice #	z distance (mm)	Area, soft tissue (mm^2)	Area, calcified tissue (mm^2)	Muscle-fraction (%)	Lipid-fraction (%)	Voxel density, muscle (mg/mm^3)	Voxel density, lipid (mg/mm^3)	Voxel density, bone mineral (mg/mm^3)	Slice mass, sea water, 0 m (mg)	Slice mass, sea water, 190 m (mg)	Slice mass, sea water, 400 m (mg)	Slice mass, sea water, 1000 m (mg)	Slice mass, muscle (mg)	Slice mass, lipid (mg)	Slice mass, bone mineral (mg)	Slice mass, all tissues (mg)	Segment mass, sea water, 0 m (mg)	Segment mass, sea water, 190 m (mg)	Segment mass, sea water, 400 m (mg)	Segment mass, sea water, 1000 m (mg)	Segment mass, muscle (mg)	Segment mass, lipid (mg)	Segment mass, bone mineral (mg)	Segment mass, all tissues (mg)	Mass, sea water, 0 m (mg)	Mass, sea water, 190 m (mg)	Mass, sea water, 400 m (mg)	Mass, sea water, 1000 m (mg)	Mass, muscle (mg)	Mass, lipid (mg)	Mass, bone mineral (mg)	Mass, all tissues (mg)	COB, sea water, 0 m (mm)	COB, sea water, 190 m (mm)	COB, sea water, 400 m (mm)	COB, sea water, 1000 m (mm)	COG, muscle (mm)	COG, lipid (mm)	COG, bone mineral (mm)	COG, all tissues (mm)	Buoyancy, 0 m (g)	Buoyancy, 190 m (g)	Buoyancy, 400 m (g)	Buoyancy, 1000 m (g)		Slice thicknes (mm)	Number of slices		Depth (m)
1	0	64.5661	0	0.80253	0.19747	0.850682	0.171601	0	94.2049	93.9652	93.9102	93.791	77.9938	15.7331	0	93.7269	0	0	0	0	0	0	0	0	2.10552e+07	2.09804e+07	2.09648e+07	2.09305e+07	1.56813e+07	4.93407e+06	343137	2.09585e+07	468.799	468.868	468.879	468.904	476.463	449.073	259.66	466.465	96.6376	21.8295	6.29037	-28.0317		1.42	835		1000
2	1.42	219.928	6.49388	0.79778	0.20222	0.845647	0.175729	0	320.904	320.068	319.878	319.465	264.094	54.8799	0	318.974	320.904	320.068	319.878	319.465	264.094	54.8799	0	318.974	Mass, sea water, 0 m (kg)	Mass, sea water, 190 m (kg)	Mass, sea water, 400 m (kg)	Mass, sea water, 1000 m (kg)	Mass, muscle (kg)	Mass, lipid (kg)	Mass, bone mineral (kg)	Mass, all tissues (kg)	COB, sea water, 0 m (slice)	COB, sea water, 190 m (slice)	COB, sea water, 400 m (slice)	COB, sea water, 1000 m (slice)	COG, muscle (slice)	COG, lipid (slice)	COG, bone mineral (slice)	COG, all tissues (slice)	Buoyancy/segment mass fraction, 0 m (%)	Buoyancy/segment mass fraction, 190 m (%)	Buoyancy/segment mass fraction, 400 m (%)	Buoyancy/segment mass fraction, 1000 m (%)					400
3	2.84	373.273	52.3137	0.78032	0.21968	0.827139	0.190902	0.283	544.771	543.232	542.891	542.146	438.423	101.187	21.0228	560.633	1089.54	1086.46	1085.78	1084.29	876.846	202.374	42.0455	1121.27	21.0552	20.9804	20.9648	20.9305	15.6813	4.93407	0.343137	20.9585	330.14	330.189	330.196	330.214	335.537	316.249	182.859	328.497	0.461089	0.104156	0.0300134	-0.133748					190
4	4.26	466.087	118.441	0.76003	0.23997	0.805632	0.208534	0.56091	680.397	678.301	677.848	676.855	533.202	138.017	94.3376	765.556	2041.19	2034.9	2033.54	2030.57	1599.61	414.05	283.013	2296.67									COB, sea water, 0 m (% segment length)	COB, sea water, 190 m (% segment length)	COB, sea water, 400 m (% segment length)	COB, sea water, 1000 m (% segment length)	COG, muscle (% segment length)	COG, lipid (% segment length)	COG, bone mineral (% segment length)	COG, all tissues (% segment length)									0
5	5.68	583.113	215.027	0.71432	0.28568	0.757179	0.248256	0.58033	851.712	848.597	847.954	846.534	626.96	205.561	177.197	1009.72	3406.85	3394.39	3391.82	3386.13	2507.84	822.244	708.788	4038.87									39.5377	39.5436	39.5445	39.5466	40.1841	37.8741	21.8993	39.3409
6	7.1	686.015	325.806	0.65954	0.34046	0.699112	0.29586	0.61431	1002.69	998.33	997.467	995.545	681.034	288.209	284.208	1253.45	5013.45	4991.65	4987.34	4977.72	3405.17	1441.05	1421.04	6267.25
7	8.52	867.607	420.468	0.64908	0.35092	0.688025	0.304949	0.58243	1268.27	1262.59	1261.47	1258.98	847.648	375.698	347.749	1571.1	7609.63	7575.53	7568.84	7553.88	5085.89	2254.19	2086.49	9426.57
8	9.94	974.545	494.244	0.60439	0.39561	0.640653	0.343785	0.5489	1425.38	1418.19	1416.81	1413.72	886.571	475.748	385.232	1747.55	9977.63	9927.32	9917.67	9896.03	6205.99	3330.24	2696.63	12232.9
9	11.36	1077.45	622.165	0.55129	0.44871	0.584367	0.389929	0.56531	1576.91	1567.91	1566.22	1562.42	894.067	596.582	499.437	1990.09	12615.3	12543.2	12529.8	12499.4	7152.54	4772.65	3995.5	15920.7
10	12.78	1226.76	702.845	0.49421	0.50579	0.523863	0.439532	0.58885	1796.69	1785.15	1783.03	1778.23	912.565	765.661	587.696	2265.92	16170.2	16066.3	16047.2	16004.1	8213.09	6890.95	5289.26	20393.3
11	14.2	1370.01	684.967	0.4511	0.5489	0.478166	0.476994	0.59858	2007.57	1993.58	1991.04	1985.29	930.232	927.953	582.211	2440.4	20075.7	19935.8	19910.4	19852.9	9302.32	9279.53	5822.11	24404
12	15.62	1521.34	637.457	0.4211	0.5789	0.446366	0.503064	0.5924	2230.13	2213.76	2210.82	2204.12	964.285	1086.77	536.234	2587.29	24531.5	24351.3	24319	24245.4	10607.1	11954.5	5898.57	28460.2
13	17.04	1616.17	599.631	0.395	0.605	0.4187	0.525745	0.58915	2369.91	2351.73	2348.48	2341.09	960.901	1206.56	501.647	2669.11	28438.9	28220.8	28181.8	28093.1	11530.8	14478.8	6019.77	32029.4
14	18.46	1719.07	543.547	0.39948	0.60052	0.423449	0.521852	0.58542	2520.66	2501.47	2498.04	2490.23	1033.67	1273.88	451.849	2759.41	32768.6	32519.1	32474.5	32373	13437.8	16560.5	5874.04	35872.3
15	19.88	1773.55	560.032	0.41588	0.58412	0.440833	0.5076	0.5918	2600.02	2580.76	2577.3	2569.44	1110.21	1278.36	470.626	2859.2	36400.3	36130.6	36082.2	35972.1	15543	17897.1	6588.77	40028.8
16	21.3	1973.3	591.651	0.46225	0.53775	0.489985	0.467305	0.58979	2891.21	2871.47	2867.88	2859.74	1372.98	1309.43	495.509	3177.92	43368.1	43072	43018.2	42896.2	20594.7	19641.4	7432.63	47668.8
17	22.72	2221.48	602.363	0.499	0.501	0.52894	0.435369	0.5635	3253.36	3232.65	3228.84	3220.23	1668.54	1373.37	481.993	3523.9	52053.7	51722.3	51661.4	51523.6	26696.6	21973.9	7711.88	56382.5
18	24.14	2415.18	634.92	0.52946	0.47054	0.561228	0.408899	0.54619	3535.71	3514.55	3510.62	3501.75	1924.76	1402.34	492.437	3819.54	60107	59747.3	59680.5	59529.7	32720.9	23839.8	8371.44	64932.1
19	25.56	2588.7	715.701	0.56232	0.43768	0.596059	0.380344	0.53523	3788.21	3767.1	3763.13	3754.19	2191.08	1398.13	543.952	4133.16	68187.7	67807.8	67736.3	67575.4	39439.5	25166.3	9791.13	74396.9
20	26.98	2778.36	759.63	0.58183	0.41817	0.61674	0.36339	0.51966	4064.78	4043.13	4039.02	4029.79	2433.21	1433.67	560.544	4427.42	77230.8	76819.4	76741.4	76566	46230.9	27239.8	10650.3	84121
21	28.4	2913.55	741.234	0.59966	0.40034	0.63564	0.347895	0.5169	4261.62	4239.88	4235.72	4226.38	2629.79	1439.33	544.064	4613.18	85232.4	84797.5	84714.4	84527.7	52595.8	28786.5	10881.3	92263.6
22	29.82	3036.63	726.175	0.61066	0.38934	0.6473	0.338336	0.50971	4441.05	4419	4414.76	4405.26	2791.16	1458.91	525.597	4775.67	93262	92799.1	92710	92510.4	58614.4	30637.1	11037.5	100289
23	31.24	3187.95	717.795	0.62217	0.37783	0.6595	0.328334	0.51078	4661.7	4639.24	4634.89	4625.16	2985.49	1486.33	520.622	4992.44	102557	102063	101968	101753	65680.7	32699.3	11453.7	109834
24	32.66	3407.88	734.81	0.6288	0.3712	0.666528	0.322573	0.49318	4982.89	4959.3	4954.72	4944.46	3225.46	1560.99	514.599	5301.05	114607	114064	113958	113723	74185.5	35902.8	11835.8	121924
25	34.08	3678.25	791.651	0.64788	0.35212	0.686753	0.305992	0.4709	5376.96	5352.79	5348.04	5337.45	3586.99	1598.23	529.36	5714.58	129047	128467	128353	128099	86087.8	38357.6	12704.6	137150
26	35.5	3916.34	864.586	0.66517	0.33483	0.70508	0.290967	0.44574	5723.78	5699.3	5694.44	5683.61	3921.09	1618.13	547.241	6086.46	143095	142483	142361	142090	98027.3	40453.2	13681	152162
27	36.92	4116.09	937.253	0.67038	0.32962	0.710603	0.28644	0.44392	6015.34	5990	5984.95	5973.72	4153.37	1674.2	590.813	6418.37	156399	155740	155609	155317	107987	43529.1	15361.1	166878
28	38.34	4356.2	1067.95	0.67495	0.32505	0.715447	0.282468	0.44496	6365.88	6339.43	6334.14	6322.38	4425.61	1747.29	674.775	6847.68	171879	171165	171022	170704	119491	47176.9	18218.9	184887
29	39.76	4551.91	1194.94	0.68022	0.31978	0.721033	0.277889	0.45214	6651.45	6624.26	6618.81	6606.68	4660.55	1796.19	767.199	7223.94	186241	185479	185327	184987	130495	50293.4	21481.6	202270
30	41.18	4741.57	1288.35	0.69013	0.30987	0.731538	0.269277	0.46692	6927.75	6900.3	6894.75	6882.43	4925.47	1813.05	854.211	7592.73	200905	200109	199948	199590	142839	52578.5	24772.1	220189
31	42.6	4939.31	1358.4	0.69683	0.30317	0.73864	0.263455	0.46996	7216.06	7188.07	7182.38	7169.77	5180.68	1847.82	906.521	7935.03	216482	215642	215471	215093	155421	55434.7	27195.6	238051
32	44.02	5157.22	1426.58	0.69879	0.30121	0.740717	0.261751	0.47411	7534.23	7505.19	7499.29	7486.19	5424.46	1916.87	960.428	8301.76	233561	232661	232478	232072	168158	59423	29773.3	257355
33	45.44	5413.47	1507.64	0.70117	0.29883	0.74324	0.259683	0.47207	7908.35	7878.11	7871.95	7858.28	5713.38	1996.22	1010.63	8720.22	253067	252100	251902	251465	182828	63878.9	32340.1	279047
34	46.86	5611.2	1556.97	0.70041	0.29959	0.742435	0.260344	0.47441	8197.29	8165.87	8159.47	8145.27	5915.65	2074.39	1048.87	9038.91	270511	269474	269262	268794	195216	68455	34612.7	298284
35	48.28	5802.88	1610.12	0.70139	0.29861	0.743473	0.259492	0.46921	8477.21	8444.82	8438.22	8423.58	6126.29	2138.24	1072.79	9337.31	288225	287124	286899	286402	208294	72700.1	36474.7	317469
36	49.7	5954.21	1679.96	0.70144	0.29856	0.743526	0.259449	0.47428	8698.27	8665.04	8658.27	8643.25	6286.5	2193.63	1131.41	9611.54	304440	303277	303039	302514	220027	76777.1	39599.5	336404
37	51.12	6111.59	1735.97	0.69678	0.30322	0.738587	0.263498	0.47527	8928.7	8894.06	8887.02	8871.42	6409.79	2286.76	1171.58	9868.13	321433	320186	319933	319371	230752	82323.2	42176.9	355253
38	52.54	6345.64	1772.03	0.69125	0.30875	0.732725	0.268304	0.47282	9271.27	9234.65	9227.25	9210.81	6602.44	2417.63	1189.75	10209.8	343037	341682	341408	340800	244290	89452.4	44020.8	377764
39	53.96	6503.02	1803.28	0.68683	0.31317	0.72804	0.272145	0.46738	9501.72	9463.67	9456	9438.96	6722.93	2513.06	1196.8	10432.8	361065	359620	359328	358680	255471	95496.4	45478.5	396446
40	55.38	6680.58	1815.02	0.68871	0.31129	0.730033	0.270511	0.46634	9760.93	9722.07	9714.23	9696.8	6925.39	2566.18	1201.91	10693.5	380676	379161	378855	378175	270090	100081	46874.7	417046
41	56.8	6771.37	1770.29	0.69106	0.30894	0.732524	0.268469	0.45959	9893.3	9854.21	9846.31	9828.75	7043.47	2581.42	1155.32	10780.2	395732	394169	393852	393150	281739	103257	46212.9	431208
42	58.22	6882.34	1763.91	0.69446	0.30554	0.736128	0.265514	0.45179	10055	10015.7	10007.8	9990.07	7194.12	2594.85	1131.62	10920.6	412256	410645	410318	409593	294959	106389	46396.4	447744
43	59.64	6975.16	1770.5	0.69684	0.30316	0.73865	0.263446	0.44666	10190.3	10150.8	10142.8	10125	7316.13	2609.36	1122.95	11048.4	427993	426334	425996	425248	307277	109593	47164	464035
44	61.06	7138.59	1754.62	0.69904	0.30096	0.740982	0.261534	0.44224	10428.8	10388.6	10380.5	10362.4	7511.19	2651.12	1101.87	11264.2	448439	446712	446360	445581	322981	113998	47380.4	484360
45	62.48	7213.25	1729.99	0.70348	0.29652	0.745689	0.257676	0.43709	10537.3	10497.3	10489.1	10471	7637.95	2639.32	1073.75	11351	463641	461882	461522	460726	336070	116130	47244.9	499445
46	63.9	7235.44	1703.31	0.71067	0.28933	0.75331	0.251428	0.42209	10568.8	10529.6	10521.6	10503.8	7739.75	2583.25	1020.91	11343.9	475595	473833	473471	472670	348289	116246	45940.9	510476
47	65.32	7207.19	1681.11	0.72361	0.27639	0.767027	0.240183	0.41234	10525.8	10488.6	10480.8	10463.7	7849.91	2458.08	984.33	11292.3	484189	482474	482118	481331	361096	113072	45279.2	519447
48	66.74	7249.56	1678.93	0.73555	0.26445	0.779683	0.229807	0.41045	10586.2	10550.3	10542.7	10526.1	8026.35	2365.72	978.544	11370.6	497550	495863	495508	494727	377239	111189	45991.6	534419
49	68.16	7459.4	1677.59	0.73661	0.26339	0.780807	0.228886	0.41509	10892.4	10855.7	10847.9	10830.9	8270.58	2424.44	988.815	11683.8	522837	521072	520700	519881	396988	116373	47463.1	560824
50	69.58	7661.17	1628.86	0.74022	0.25978	0.784633	0.225749	0.41646	11186.6	11149.3	11141.4	11124.1	8535.92	2455.89	963.261	11955.1	548142	546316	545930	545081	418260	120339	47199.8	585799
51	71	7967.86	1616	0.74094	0.25906	0.785396	0.225123	0.41531	11634.3	11595.6	11587.5	11569.5	8886.26	2547.13	953.022	12386.4	581714	579782	579373	578474	444313	127356	47651.1	619320
52	72.42	8248.32	1627.64	0.73874	0.26126	0.783064	0.227035	0.40779	12044.1	12003.8	11995.3	11976.5	9171.73	2659.17	942.506	12773.4	614251	612193	611759	610803	467758	135618	48067.8	651444
53	73.84	8591.33	1632.88	0.73937	0.26063	0.783732	0.226487	0.40485	12544.9	12503	12494.1	12474.6	9561.29	2763.08	938.721	13263.1	652334	650154	649694	648680	497187	143680	48813.5	689680
54	75.26	8855.65	1665.15	0.73702	0.26298	0.781241	0.22853	0.39943	12931.2	12887.6	12878.4	12858.2	9824.12	2873.76	944.456	13642.3	685354	683044	682557	681485	520678	152309	50056.1	723044
55	76.68	9134.09	1692.53	0.73208	0.26792	0.776005	0.232822	0.39392	13338.6	13292.8	13283.2	13262	10065.1	3019.8	946.744	14031.6	720285	717812	717293	716150	543515	163069	51124.2	757709
56	78.1	9329.8	1719.01	0.72496	0.27504	0.768458	0.23901	0.39807	13625.6	13577.6	13567.6	13545.5	10180.8	3166.48	971.689	14318.9	749409	746768	746218	745004	559943	174156	53442.9	787542
57	79.52	9487.18	1728.39	0.7245	0.2755	0.76797	0.23941	0.40032	13855.5	13806.6	13796.5	13774	10345.9	3225.28	982.513	14553.7	775910	773171	772601	771343	579373	180616	55020.8	815009
58	80.94	9666.76	1743.9	0.72941	0.27059	0.773175	0.235143	0.40242	14116.9	14068	14057.8	14035.2	10613.2	3227.76	996.529	14837.5	804666	801875	801292	800005	604953	183982	56802.1	845737
59	82.36	9719.22	1711.7	0.7324	0.2676	0.776344	0.232544	0.4142	14193	14144.3	14134.1	14111.6	10714.5	3209.41	1006.76	14930.7	823196	820372	819780	818475	621444	186146	58392	865982
60	83.78	9864.49	1765.16	0.72748	0.27252	0.771129	0.23682	0.40839	14406	14355.7	14345.2	14322.1	10801.6	3317.27	1023.64	15142.6	849957	846989	846369	845003	637297	195719	60394.9	893411
61	85.2	10038	1766.12	0.72747	0.27253	0.771118	0.236829	0.41146	14659.5	14608.3	14597.6	14574	10991.5	3375.75	1031.89	15399.1	879567	876496	875855	874440	659490	202545	61913.7	923949
62	86.62	10116.7	1750.5	0.73009	0.26991	0.773895	0.234552	0.41538	14773.9	14722.8	14712.1	14688.5	11117.6	3369.5	1032.52	15519.6	901208	898090	897438	896000	678171	205540	62983.4	946695
63	88.04	10322.5	1751.41	0.72737	0.27263	0.771012	0.236915	0.41703	15074.9	15022.3	15011.3	14987	11301.5	3472.7	1037.16	15811.3	934647	931382	930701	929197	700691	215307	64303.7	980302
64	89.46	10477.9	1762.58	0.72522	0.27478	0.768733	0.238784	0.41866	15302.2	15248.4	15237.2	15212.4	11437.7	3552.76	1047.85	16038.3	964041	960647	959941	958381	720572	223824	66014.5	1.01041e+06
65	90.88	10352.8	1811.83	0.73155	0.26845	0.775443	0.233283	0.41994	15118.4	15066.4	15055.5	15031.4	11399.7	3429.48	1080.42	15909.6	967576	964247	963549	962011	729583	219487	69146.9	1.01822e+06
66	92.3	10407.3	1835.98	0.73312	0.26688	0.777107	0.231919	0.42097	15197.6	15145.6	15134.7	15110.7	11484.3	3427.36	1097.51	16009.2	987846	984467	983758	982195	746481	222779	71338.1	1.0406e+06
67	93.72	10360.8	1864.52	0.73087	0.26913	0.774722	0.233874	0.42083	15130.3	15078.1	15067.2	15043.1	11398	3440.85	1114.2	15953.1	998599	995154	994433	992843	752269	227096	73537	1.0529e+06
68	95.14	10540.4	1920.59	0.72632	0.27368	0.769899	0.237828	0.42225	15393.4	15339.4	15328.2	15303.3	11523.4	3559.66	1151.58	16234.6	1.03136e+06	1.02774e+06	1.02699e+06	1.02532e+06	772067	238497	77155.6	1.08772e+06
69	96.56	10621.1	2054.32	0.72584	0.27416	0.76939	0.238245	0.4133	15511.3	15456.9	15445.5	15420.4	11603.9	3593.21	1205.65	16402.8	1.05477e+06	1.05107e+06	1.05029e+06	1.04859e+06	789068	244338	81984.4	1.11539e+06
70	97.98	10661.5	2110.3	0.72552	0.27448	0.769051	0.238523	0.39925	15570.3	15515.6	15504.2	15479	11642.9	3611.07	1196.4	16450.4	1.07435e+06	1.07058e+06	1.06979e+06	1.06805e+06	803360	249164	82551.8	1.13508e+06
71	99.4	10810.8	2145.82	0.72523	0.27477	0.768744	0.238775	0.39686	15788.4	15732.9	15721.3	15695.7	11801.2	3665.51	1209.26	16676	1.10519e+06	1.1013e+06	1.10049e+06	1.0987e+06	826086	256586	84648	1.16732e+06
72	100.82	10843.1	2204.73	0.7265	0.2735	0.77009	0.237672	0.39496	15835.3	15779.9	15768.3	15742.8	11857.2	3659.47	1236.51	16753.2	1.12431e+06	1.12037e+06	1.11955e+06	1.11774e+06	841861	259822	87792.2	1.18948e+06
73	102.24	10833	2236.84	0.73016	0.26984	0.77397	0.234491	0.39561	15819.9	15765.2	15753.7	15728.5	11905.8	3607.14	1256.58	16769.6	1.13903e+06	1.13509e+06	1.13427e+06	1.13245e+06	857221	259714	90474	1.20741e+06
74	103.66	10980.3	2233.66	0.73487	0.26513	0.778962	0.230398	0.3973	16034.1	15979.6	15968.1	15942.9	12145.6	3592.36	1260.16	16998.1	1.17049e+06	1.16651e+06	1.16567e+06	1.16383e+06	886627	262243	91991.5	1.24086e+06
75	105.08	11196.2	2214.68	0.73728	0.26272	0.781517	0.228304	0.39644	16348.8	16293.8	16282.2	16256.6	12425	3629.7	1246.74	17301.4	1.20981e+06	1.20574e+06	1.20488e+06	1.20299e+06	919449	268598	92258.9	1.28031e+06
76	106.5	11303.1	2200.82	0.74023	0.25977	0.784644	0.22574	0.39865	16504.4	16449.4	16437.8	16412.2	12593.9	3623.22	1245.85	17462.9	1.23783e+06	1.23371e+06	1.23283e+06	1.23092e+06	944539	271742	93438.4	1.30972e+06
77	107.92	11529.1	2235.25	0.74218	0.25782	0.786711	0.224046	0.4008	16834	16778.3	16766.5	16740.6	12879.5	3667.92	1272.16	17819.6	1.27938e+06	1.27515e+06	1.27426e+06	1.27228e+06	978841	278762	96684.1	1.35429e+06
78	109.34	11726.8	2342.79	0.74012	0.25988	0.784527	0.225836	0.39071	17123.1	17066.1	17054	17027.4	13064	3760.64	1299.8	18124.4	1.31848e+06	1.31409e+06	1.31316e+06	1.31111e+06	1.00593e+06	289569	100085	1.39558e+06
79	110.76	12102.1	2450	0.73402	0.26598	0.778061	0.231137	0.38257	17672.4	17612.2	17599.5	17571.6	13371	3972.08	1330.96	18674	1.37845e+06	1.37375e+06	1.37276e+06	1.37059e+06	1.04294e+06	309822	103815	1.45657e+06
80	112.18	12449.2	2536.18	0.73741	0.26259	0.781655	0.228191	0.3747	18178.4	18117.2	18104.3	18075.9	13817.9	4033.91	1349.44	19201.3	1.4361e+06	1.43126e+06	1.43024e+06	1.428e+06	1.09162e+06	318679	106606	1.5169e+06
81	113.6	12705.4	2567.37	0.73335	0.26665	0.777351	0.231719	0.37468	18553.6	18490.1	18476.8	18447.5	14024.7	4180.6	1365.96	19571.3	1.48428e+06	1.47921e+06	1.47815e+06	1.4758e+06	1.12198e+06	334448	109277	1.5657e+06
82	115.02	12899.1	2577.59	0.73346	0.26654	0.777468	0.231623	0.3772	18836.4	18772	18758.5	18728.7	14240.7	4242.58	1380.62	19863.9	1.52575e+06	1.52053e+06	1.51944e+06	1.51703e+06	1.15349e+06	343649	111830	1.60897e+06
83	116.44	13155.3	2592.91	0.72985	0.27015	0.773641	0.23476	0.3771	19211.4	19144.9	19131	19100.3	14452.1	4385.46	1388.46	20226	1.57534e+06	1.56988e+06	1.56874e+06	1.56623e+06	1.18507e+06	359608	113853	1.65853e+06
84	117.86	13357.1	2673.5	0.72191	0.27809	0.765225	0.24166	0.36942	19508	19438.5	19424.1	19392.2	14514.1	4583.59	1402.45	20500.1	1.61916e+06	1.6134e+06	1.6122e+06	1.60955e+06	1.20467e+06	380438	116404	1.70151e+06
85	119.28	13583.1	2734.28	0.71703	0.28297	0.760052	0.245901	0.36108	19839.2	19767.3	19752.5	19719.6	14659.9	4742.94	1401.96	20804.8	1.66649e+06	1.66046e+06	1.65921e+06	1.65645e+06	1.23143e+06	398407	117765	1.7476e+06
86	120.7	13861.5	2804.19	0.71489	0.28511	0.757783	0.247761	0.35364	20246.4	20172.5	20157.3	20123.6	14915.7	4876.77	1408.18	21200.7	1.72095e+06	1.71466e+06	1.71337e+06	1.7105e+06	1.26784e+06	414525	119695	1.80206e+06
87	122.12	13958.4	2822.49	0.71575	0.28425	0.758695	0.247013	0.35369	20387.7	20313.5	20298.2	20264.3	15038	4896.03	1417.57	21351.6	1.75334e+06	1.74696e+06	1.74564e+06	1.74273e+06	1.29327e+06	421058	121911	1.83624e+06
88	123.54	14012.9	2774.75	0.71851	0.28149	0.761621	0.244615	0.35812	20466.6	20392.8	20377.5	20343.8	15154.9	4867.41	1411.04	21433.4	1.78059e+06	1.77417e+06	1.77284e+06	1.76991e+06	1.31848e+06	423465	122761	1.8647e+06
89	124.96	14085.5	2627.98	0.71978	0.28022	0.762967	0.243511	0.37323	20572.3	20498.5	20483.2	20449.4	15260.4	4870.57	1392.8	21523.8	1.81037e+06	1.80387e+06	1.80252e+06	1.79955e+06	1.34292e+06	428610	122566	1.89409e+06
90	126.38	14285.3	2571.55	0.72233	0.27767	0.76567	0.241295	0.37581	20863.4	20789.2	20773.8	20739.8	15531.7	4894.69	1372.31	21798.7	1.85684e+06	1.85024e+06	1.84887e+06	1.84584e+06	1.38232e+06	435627	122135	1.94008e+06
91	127.8	14515.3	2564.96	0.72282	0.27718	0.766189	0.240869	0.37801	21199.2	21124	21108.3	21073.8	15792.4	4964.72	1376.8	22134	1.90793e+06	1.90116e+06	1.89975e+06	1.89664e+06	1.42132e+06	446825	123912	1.99206e+06
92	129.22	14856.3	2569.23	0.72074	0.27926	0.763984	0.242677	0.3802	21697.8	21620.2	21604.1	21568.5	16116.9	5119.49	1387.09	22623.5	1.9745e+06	1.96744e+06	1.96597e+06	1.96274e+06	1.46664e+06	465873	126225	2.05874e+06
93	130.64	15181.1	2553.61	0.71609	0.28391	0.759055	0.246718	0.37888	22173.5	22092.9	22076.2	22039.4	16363.1	5318.54	1373.87	23055.5	2.03996e+06	2.03255e+06	2.03101e+06	2.02763e+06	1.5054e+06	489306	126396	2.12111e+06
94	132.06	15463.6	2575.18	0.70276	0.29724	0.744926	0.258302	0.37279	22589.8	22503.9	22486.3	22447.5	16357.3	5671.86	1363.2	23392.4	2.10085e+06	2.09286e+06	2.09123e+06	2.08761e+06	1.52123e+06	527483	126778	2.17549e+06
95	133.48	15693.6	2664.77	0.69126	0.30874	0.732736	0.268295	0.36997	22929.1	22838.5	22820.2	22779.5	16328.9	5978.93	1399.96	23707.8	2.15533e+06	2.14682e+06	2.1451e+06	2.14128e+06	1.53492e+06	562020	131596	2.22854e+06
96	134.9	15893.4	2702.97	0.68625	0.31375	0.727425	0.272649	0.36928	23222.3	23129.2	23110.4	23068.7	16416.9	6153.29	1417.38	23987.6	2.20612e+06	2.19727e+06	2.19549e+06	2.19153e+06	1.55961e+06	584563	134651	2.27882e+06
97	136.32	15990.2	2640.68	0.68449	0.31551	0.725559	0.274178	0.37718	23364.4	23270.1	23251.1	23209	16474.6	6225.51	1414.34	24114.5	2.24298e+06	2.23393e+06	2.23211e+06	2.22806e+06	1.58156e+06	597649	135776	2.31499e+06
98	137.74	16161.7	2612.28	0.68503	0.31497	0.726132	0.273709	0.38109	23614.8	23519.7	23500.5	23458	16664.5	6281.52	1413.63	24359.6	2.29063e+06	2.28141e+06	2.27955e+06	2.27543e+06	1.61645e+06	609307	137122	2.36288e+06
99	139.16	16218.2	2591.92	0.68366	0.31634	0.72468	0.274899	0.38515	23697.7	23601.9	23582.6	23539.8	16689.3	6330.89	1417.56	24437.7	2.32238e+06	2.31299e+06	2.3111e+06	2.3069e+06	1.63555e+06	620427	138921	2.3949e+06
100	140.58	16234.3	2632.38	0.68431	0.31569	0.725369	0.274335	0.38666	23721.1	23625.4	23606.1	23563.3	16721.8	6324.17	1445.33	24491.3	2.34839e+06	2.33891e+06	2.33701e+06	2.33277e+06	1.65545e+06	626093	143087	2.42463e+06
101	142	16409.9	2686.45	0.68447	0.31553	0.725538	0.274196	0.38991	23977.6	23880.8	23861.4	23818.1	16906.5	6389.31	1487.42	24783.2	2.39776e+06	2.38808e+06	2.38614e+06	2.38181e+06	1.69065e+06	638931	148742	2.47832e+06
102	143.42	16567.3	2729.87	0.68874	0.31126	0.730064	0.270485	0.39246	24206.3	24109.9	24090.5	24047.3	17175.1	6363.3	1521.34	25059.8	2.44483e+06	2.4351e+06	2.43314e+06	2.42877e+06	1.73469e+06	642693	153655	2.53104e+06
103	144.84	16694.4	2772.48	0.69424	0.30576	0.735894	0.265705	0.39566	24390.3	24294.9	24275.6	24232.7	17445.1	6298.82	1557.68	25301.6	2.48782e+06	2.47808e+06	2.47611e+06	2.47173e+06	1.7794e+06	642479	158884	2.58077e+06
104	146.26	16781.1	2817.47	0.69488	0.30512	0.736573	0.265149	0.39944	24516.9	24421.2	24401.8	24358.7	17552	6318.3	1598.08	25468.3	2.52524e+06	2.51539e+06	2.51339e+06	2.50895e+06	1.80785e+06	650785	164603	2.62324e+06
105	147.68	16956.7	2937.68	0.69274	0.30726	0.734304	0.267009	0.40115	24774	24676.7	24656.9	24613.2	17680.9	6429.17	1673.4	25783.5	2.5765e+06	2.56637e+06	2.56432e+06	2.55977e+06	1.83882e+06	668634	174034	2.68148e+06
106	149.1	17122.1	2999.4	0.69141	0.30859	0.732895	0.268165	0.40694	25016.2	24917.4	24897.4	24853.1	17819.2	6520	1733.22	26072.4	2.6267e+06	2.61633e+06	2.61423e+06	2.60958e+06	1.87101e+06	684600	181988	2.7376e+06
107	150.52	17348.1	3054.92	0.70209	0.29791	0.744215	0.258884	0.40741	25343	25246.4	25226.7	25183	18333.2	6377.42	1767.34	26478	2.68636e+06	2.67612e+06	2.67403e+06	2.6694e+06	1.94332e+06	676007	187338	2.80667e+06
108	151.94	17578.1	3293.65	0.7115	0.2885	0.75419	0.250706	0.40093	25676	25581.2	25561.7	25518.5	18825.3	6257.87	1875.14	26958.3	2.74734e+06	2.73719e+06	2.7351e+06	2.73048e+06	2.01431e+06	669592	200640	2.88454e+06
109	153.36	17729.5	3562.12	0.70752	0.29248	0.749971	0.254165	0.38907	25898.3	25801.4	25781.5	25737.5	18881.1	6398.82	1968	27248	2.79702e+06	2.78655e+06	2.7844e+06	2.77965e+06	2.03916e+06	691072	212544	2.94278e+06
110	154.78	17977.6	3631.38	0.70468	0.29532	0.746961	0.256633	0.38402	26261.8	26162.5	26142.2	26097.3	19068.6	6551.39	1980.22	27600.2	2.86253e+06	2.85172e+06	2.8495e+06	2.8446e+06	2.07848e+06	714101	215844	3.00842e+06
111	156.2	18564.8	3641.14	0.70601	0.29399	0.748371	0.255477	0.37901	27119.1	27017	26996.1	26949.9	19728.5	6734.89	1959.64	28423.1	2.9831e+06	2.97187e+06	2.96957e+06	2.96448e+06	2.17014e+06	740838	215561	3.12654e+06
112	157.62	18835.1	3650.56	0.71007	0.28993	0.752674	0.251949	0.37846	27512.6	27410.5	27389.5	27343.1	20131	6738.61	1961.86	28831.4	3.0539e+06	3.04257e+06	3.04024e+06	3.03509e+06	2.23454e+06	747986	217767	3.20029e+06
113	159.04	19127.7	3672.85	0.71523	0.28477	0.758144	0.247465	0.3743	27938.2	27836.3	27815.3	27768.8	20592.2	6721.49	1952.14	29265.8	3.12908e+06	3.11767e+06	3.11531e+06	3.11011e+06	2.30633e+06	752807	218640	3.27777e+06
114	160.46	19361.8	3732.61	0.71812	0.28188	0.761207	0.244954	0.35618	28279.1	28177	28155.9	28109.2	20928.4	6734.69	1887.86	29551	3.19553e+06	3.184e+06	3.18161e+06	3.17634e+06	2.36491e+06	761019	213328	3.33926e+06
115	161.88	19630.1	3854.49	0.71925	0.28075	0.762405	0.243972	0.34425	28670.6	28567.5	28546.2	28499	21251.9	6800.66	1884.21	29936.7	3.26845e+06	3.2567e+06	3.25426e+06	3.24888e+06	2.42271e+06	775275	214800	3.41279e+06
116	163.3	19801.6	3994.88	0.71567	0.28433	0.75861	0.247083	0.35087	28922.4	28817.1	28795.3	28747.3	21330.8	6947.55	1990.39	30268.8	3.32607e+06	3.31396e+06	3.31146e+06	3.30594e+06	2.45305e+06	798968	228895	3.48091e+06
117	164.72	19833.9	4206.64	0.71122	0.28878	0.753893	0.25095	0.36073	28971.1	28864	28842	28793.2	21232.8	7067.79	2154.79	30455.3	3.36065e+06	3.34822e+06	3.34567e+06	3.34002e+06	2.463e+06	819863	249956	3.53282e+06
118	166.14	19823.8	4353.92	0.71146	0.28854	0.754148	0.250741	0.37435	28956.3	28849.3	28827.3	28778.6	21229.1	7058.32	2314.44	30601.9	3.38789e+06	3.37537e+06	3.3728e+06	3.3671e+06	2.48381e+06	825823	270790	3.58042e+06
119	167.56	19771.4	4317.03	0.71095	0.28905	0.753607	0.251184	0.36898	28879.8	28773	28751	28702.4	21157.8	7052.09	2261.91	30471.8	3.40782e+06	3.39521e+06	3.39262e+06	3.38688e+06	2.49662e+06	832146	266906	3.59567e+06
120	168.98	19753.2	4335.01	0.70538	0.29462	0.747703	0.256025	0.36676	28855.3	28746.5	28724.2	28674.9	20972.7	7181.38	2257.67	30411.8	3.43378e+06	3.42083e+06	3.41818e+06	3.41232e+06	2.49575e+06	854584	268663	3.619e+06
121	170.4	19763.3	4559.2	0.70124	0.29876	0.743314	0.259622	0.36581	28871.5	28761.1	28738.6	28688.7	20860.3	7286.01	2368.28	30514.6	3.46458e+06	3.45134e+06	3.44864e+06	3.44265e+06	2.50323e+06	874321	284193	3.66175e+06
122	171.82	19795.6	4749.35	0.69706	0.30294	0.738884	0.263255	0.36765	28920.2	28808.1	28785.3	28734.8	20769.8	7400.02	2479.46	30649.3	3.49934e+06	3.48578e+06	3.48302e+06	3.47691e+06	2.51315e+06	895402	300015	3.70856e+06
123	173.24	19850	4775.4	0.69026	0.30974	0.731676	0.269164	0.36643	29002.2	28887.3	28864.1	28812.5	20623.8	7586.94	2484.79	30695.5	3.53826e+06	3.52425e+06	3.52142e+06	3.51512e+06	2.5161e+06	925607	303144	3.74485e+06
124	174.66	19985.2	4723.08	0.68655	0.31345	0.727743	0.272388	0.36155	29201	29084	29060.4	29008	20652.6	7730.11	2424.83	30807.6	3.59172e+06	3.57733e+06	3.57443e+06	3.56798e+06	2.54027e+06	950803	298255	3.78933e+06
125	176.08	20011.5	4684.32	0.68695	0.31305	0.728167	0.27204	0.36425	29239.2	29122.2	29098.6	29046.1	20691.8	7730.38	2422.89	30845.1	3.62566e+06	3.61115e+06	3.60822e+06	3.60172e+06	2.56578e+06	958567	300439	3.82479e+06
126	177.5	20063.9	4725.26	0.68887	0.31113	0.730202	0.270372	0.3597	29315.2	29198.5	29175	29122.7	20804	7703.1	2413.54	30920.7	3.66439e+06	3.64981e+06	3.64687e+06	3.64033e+06	2.6005e+06	962888	301692	3.86508e+06
127	178.92	20035.7	4817.73	0.68673	0.31327	0.727934	0.272232	0.35597	29274.7	29157.4	29133.7	29081.2	20710.2	7745.17	2435.25	30890.6	3.68861e+06	3.67383e+06	3.67085e+06	3.66423e+06	2.60948e+06	975891	306842	3.89222e+06
128	180.34	20035.7	4967.73	0.68498	0.31502	0.726079	0.273752	0.35249	29275.3	29157.4	29133.6	29080.9	20657.4	7788.43	2486.53	30932.4	3.71796e+06	3.70299e+06	3.69997e+06	3.69327e+06	2.62349e+06	989131	315789	3.92841e+06
129	181.76	20114.4	5016.34	0.68176	0.31824	0.722666	0.276551	0.35345	29391.4	29271.8	29247.8	29194.4	20641.1	7898.95	2517.69	31057.7	3.7621e+06	3.7468e+06	3.74372e+06	3.73689e+06	2.64206e+06	1.01107e+06	322265	3.97539e+06
130	183.18	20253.6	5001.98	0.67852	0.32148	0.719231	0.279366	0.35982	29596	29474.4	29450.1	29395.9	20685.2	8034.59	2555.73	31275.5	3.81789e+06	3.8022e+06	3.79906e+06	3.79206e+06	2.66838e+06	1.03646e+06	329690	4.03454e+06
131	184.6	20348.4	4688.76	0.67521	0.32479	0.715723	0.282243	0.36059	29735.8	29612.4	29587.7	29532.8	20680.6	8155.33	2400.82	31236.8	3.86566e+06	3.84961e+06	3.8464e+06	3.83927e+06	2.68848e+06	1.06019e+06	312107	4.06078e+06
132	186.02	20296	4259.55	0.683	0.317	0.72398	0.275473	0.35324	29656.3	29536.1	29512	29458.3	20865.3	7939.2	2136.59	30941.1	3.88498e+06	3.86923e+06	3.86607e+06	3.85903e+06	2.73335e+06	1.04004e+06	279894	4.05328e+06
133	187.44	20031.6	4063.56	0.69094	0.30906	0.732396	0.268573	0.34137	29267.2	29151.6	29128.2	29076.2	20833	7639.54	1969.79	30442.3	3.86328e+06	3.84801e+06	3.84492e+06	3.83806e+06	2.74995e+06	1.00842e+06	260013	4.01838e+06
134	188.86	19545.4	4045.43	0.68875	0.31125	0.730075	0.270476	0.33803	28557.6	28443.9	28420.9	28370	20262.8	7506.91	1941.82	29711.5	3.79815e+06	3.78304e+06	3.77998e+06	3.77321e+06	2.69495e+06	998420	258262	3.95164e+06
135	190.28	19129.7	4030.49	0.68906	0.31094	0.730404	0.270207	0.33632	27950.2	27839	27816.6	27766.7	19840.8	7339.96	1924.86	29105.7	3.74532e+06	3.73043e+06	3.72742e+06	3.72074e+06	2.65867e+06	983554	257931	3.90016e+06
136	191.7	19018.8	3836.11	0.6889	0.3111	0.730234	0.270346	0.33712	27788.1	27677.5	27655.2	27605.6	19721.2	7301.13	1836.39	28858.7	3.75139e+06	3.73646e+06	3.73345e+06	3.72676e+06	2.66236e+06	985653	247912	3.89592e+06
137	193.12	18831.1	3478.53	0.68562	0.31438	0.726757	0.273196	0.32665	27515	27404.4	27382.1	27332.6	19433.6	7305.32	1613.49	28352.4	3.74204e+06	3.727e+06	3.72397e+06	3.71724e+06	2.64297e+06	993523	219435	3.85593e+06
138	194.54	18752.4	3191.92	0.68337	0.31663	0.724372	0.275151	0.32899	27400.8	27289.9	27267.6	27218	19288.9	7326.85	1491.16	28106.9	3.75391e+06	3.73871e+06	3.73566e+06	3.72886e+06	2.64258e+06	1.00378e+06	204288	3.85065e+06
139	195.96	18722.2	3089.43	0.68988	0.31012	0.731273	0.269494	0.33448	27354.4	27245.9	27224	27175.3	19441.2	7164.63	1467.36	28073.2	3.7749e+06	3.75993e+06	3.75691e+06	3.75019e+06	2.68289e+06	988719	202495	3.8741e+06
140	197.38	18689.9	3016.41	0.69649	0.30351	0.738279	0.26375	0.33273	27305	27199	27177.4	27129.7	19593.7	6999.83	1425.18	28018.7	3.79539e+06	3.78066e+06	3.77766e+06	3.77102e+06	2.72352e+06	972976	198101	3.89459e+06
141	198.8	18595	2945.18	0.70781	0.29219	0.750279	0.253913	0.33023	27162.7	27061.1	27040.2	26994.1	19811.1	6704.57	1381.07	27896.7	3.80277e+06	3.78855e+06	3.78563e+06	3.77918e+06	2.77355e+06	938639	193350	3.90554e+06
142	200.22	18570.8	2991.27	0.71551	0.28449	0.758441	0.247222	0.32772	27124.7	27025.9	27005.5	26960.4	20000.5	6519.38	1392.03	27911.9	3.82459e+06	3.81065e+06	3.80778e+06	3.80142e+06	2.82007e+06	919233	196276	3.93558e+06
143	201.64	18671.7	3197	0.72042	0.27958	0.763645	0.242955	0.32417	27270.4	27172.8	27152.5	27107.8	20247.2	6441.67	1471.65	28160.5	3.8724e+06	3.85853e+06	3.85566e+06	3.84931e+06	2.8751e+06	914717	208974	3.99879e+06
144	203.06	18792.8	3346.05	0.71503	0.28497	0.757932	0.247639	0.31536	27449.1	27348.9	27328.2	27282.5	20226	6608.43	1498.4	28332.8	3.92522e+06	3.91089e+06	3.90794e+06	3.9014e+06	2.89231e+06	945005	214271	4.05159e+06
145	204.48	19008.7	3407.88	0.71082	0.28918	0.753469	0.251297	0.30403	27765.8	27663	27641.9	27595.2	20337.9	6783.1	1471.26	28592.2	3.99828e+06	3.98348e+06	3.98044e+06	3.9737e+06	2.92865e+06	976766	211861	4.11728e+06
146	205.9	19238.7	3409.7	0.70514	0.29486	0.747448	0.256233	0.28867	28103.8	27997.7	27976	27928	20419.5	7000.02	1397.68	28817.2	4.07505e+06	4.05967e+06	4.05653e+06	4.04956e+06	2.96083e+06	1.015e+06	202663	4.17849e+06
147	207.32	19450.5	3464.32	0.69591	0.30409	0.737665	0.264254	0.27471	28416.5	28306	28283.5	28233.7	20374.1	7298.64	1351.39	29024.2	4.14881e+06	4.13267e+06	4.12939e+06	4.12212e+06	2.97462e+06	1.0656e+06	197303	4.23753e+06
148	208.74	19545.4	3586.16	0.68885	0.31115	0.730181	0.270389	0.26712	28557.5	28443.9	28420.9	28370	20265.8	7504.5	1360.27	29130.5	4.19796e+06	4.18125e+06	4.17788e+06	4.17039e+06	2.97907e+06	1.10316e+06	199959	4.28219e+06
149	210.16	19660.4	3621.16	0.68439	0.31561	0.725453	0.274265	0.26252	28727.1	28611.2	28587.9	28536	20253	7656.86	1349.89	29259.8	4.25162e+06	4.23446e+06	4.23101e+06	4.22333e+06	2.99745e+06	1.13322e+06	199784	4.33045e+06
150	211.58	19644.2	3658.05	0.67808	0.32192	0.718765	0.279748	0.25634	28705.8	28587.7	28564	28511.4	20049.8	7803.53	1331.54	29184.9	4.27716e+06	4.25956e+06	4.25604e+06	4.24819e+06	2.98742e+06	1.16273e+06	198400	4.34855e+06
151	213	19630.1	3610.36	0.67671	0.32329	0.717313	0.280939	0.25563	28685.6	28567.1	28543.4	28490.6	19994.9	7831.11	1310.54	29136.6	4.30284e+06	4.28506e+06	4.28151e+06	4.27359e+06	2.99924e+06	1.17467e+06	196581	4.37049e+06
152	214.42	19771.4	3636.36	0.67821	0.32179	0.718903	0.279636	0.25558	28891.5	28772.6	28748.8	28695.9	20183.4	7850.86	1319.72	29354	4.36261e+06	4.34467e+06	4.34107e+06	4.33308e+06	3.0477e+06	1.18548e+06	199278	4.43245e+06
153	215.84	19876.3	3659.84	0.67622	0.32378	0.716793	0.281365	0.25951	29045.5	28925.3	28901.3	28847.8	20231	7941.33	1348.67	29521	4.41492e+06	4.39665e+06	4.39299e+06	4.38486e+06	3.07511e+06	1.20708e+06	204997	4.48719e+06
154	217.26	19963	3696.36	0.67651	0.32349	0.717101	0.281113	0.26179	29172.2	29051.6	29027.4	28973.7	20328	7968.85	1374.09	29671	4.46334e+06	4.44489e+06	4.4412e+06	4.43298e+06	3.11019e+06	1.21923e+06	210236	4.53966e+06
155	218.68	20108.3	3683.32	0.68123	0.31877	0.722104	0.277011	0.26668	29382.8	29263	29239	29185.5	20618.8	7909.72	1394.82	29923.3	4.52495e+06	4.50651e+06	4.50281e+06	4.49457e+06	3.1753e+06	1.2181e+06	214802	4.6082e+06
156	220.1	20207.2	3779.79	0.68427	0.31573	0.725326	0.274369	0.28229	29526.1	29406.9	29383	29329.7	20812.6	7872.81	1515.13	30200.6	4.57655e+06	4.55808e+06	4.55436e+06	4.5461e+06	3.22596e+06	1.22029e+06	234846	4.68109e+06
157	221.52	20326.2	3871.45	0.68826	0.31174	0.729556	0.270902	0.30091	29698.6	29580.2	29556.3	29503.3	21057.3	7819.11	1654.24	30530.7	4.63299e+06	4.61452e+06	4.61079e+06	4.60251e+06	3.28494e+06	1.21978e+06	258061	4.76279e+06
158	222.94	20695.5	3806.11	0.68867	0.31133	0.72999	0.270546	0.30383	30238	30117.6	30093.3	30039.3	21452.6	7950.68	1642.1	31045.4	4.74736e+06	4.72846e+06	4.72464e+06	4.71617e+06	3.36806e+06	1.24826e+06	257810	4.87413e+06
159	224.36	20939.6	3807.22	0.69493	0.30507	0.736626	0.265106	0.31088	30592.3	30472.9	30448.7	30395	21903	7882.72	1680.7	31466.4	4.83359e+06	4.81472e+06	4.8109e+06	4.80241e+06	3.46067e+06	1.24547e+06	265550	4.97169e+06
160	225.78	21159.5	3891.89	0.70476	0.29524	0.747046	0.256564	0.33805	30909.9	30793.1	30769.2	30716.3	22446.1	7708.84	1868.23	32023.2	4.91467e+06	4.8961e+06	4.8923e+06	4.88389e+06	3.56893e+06	1.22571e+06	297048	5.09169e+06
161	227.2	21488.4	3947.24	0.70958	0.29042	0.752155	0.252375	0.3532	31388.5	31271.8	31247.8	31194.8	22950.9	7700.85	1979.72	32631.5	5.02215e+06	5.00348e+06	4.99965e+06	4.99116e+06	3.67215e+06	1.23214e+06	316755	5.22104e+06
162	228.62	21774.9	3938.54	0.71289	0.28711	0.755663	0.249499	0.35664	31805.7	31688.8	31664.7	31611.4	23365.4	7714.59	1994.59	33074.6	5.12071e+06	5.10189e+06	5.09801e+06	5.08944e+06	3.76183e+06	1.24205e+06	321129	5.32501e+06
163	230.04	21910.1	3867.49	0.71662	0.28338	0.759617	0.246257	0.36589	32001.7	31885.5	31861.5	31808.5	23633.5	7661.64	2009.41	33304.5	5.18427e+06	5.16546e+06	5.16157e+06	5.15298e+06	3.82862e+06	1.24119e+06	325524	5.39533e+06
164	231.46	22039.2	3759.32	0.71692	0.28308	0.759935	0.245997	0.36806	32190.2	32073.5	32049.3	31996	23782.7	7698.64	1964.79	33446.2	5.247e+06	5.22797e+06	5.22404e+06	5.21535e+06	3.87658e+06	1.25488e+06	320261	5.45172e+06
165	232.88	22174.4	3571.91	0.71459	0.28541	0.757465	0.248021	0.36663	32388.5	32270.2	32245.8	32191.8	23850.8	7809.62	1859.59	33520	5.31172e+06	5.29231e+06	5.2883e+06	5.27945e+06	3.91154e+06	1.28078e+06	304973	5.49729e+06
166	234.3	22122	3403.26	0.71176	0.28824	0.754466	0.250481	0.36577	32313	32193.8	32169.3	32115	23700.2	7868.39	1767.63	33336.2	5.33165e+06	5.31198e+06	5.30793e+06	5.29897e+06	3.91053e+06	1.29828e+06	291659	5.50047e+06
167	235.72	22124	3294.67	0.70545	0.29455	0.747777	0.255964	0.35703	32318.5	32196.7	32171.7	32116.5	23492.2	8041.38	1670.34	33203.9	5.36487e+06	5.34465e+06	5.34051e+06	5.33134e+06	3.89971e+06	1.33487e+06	277276	5.51185e+06
168	237.14	22243	3207.64	0.70464	0.29536	0.746918	0.256668	0.34608	32492.7	32369.9	32344.8	32289.1	23591.5	8106.88	1576.34	33274.7	5.42628e+06	5.40577e+06	5.40158e+06	5.39229e+06	3.93978e+06	1.35385e+06	263249	5.55688e+06
169	238.56	22117.9	3144.91	0.70695	0.29305	0.749367	0.25466	0.33788	32309.1	32187.9	32163	32108.1	23535.7	7998.24	1508.89	33042.8	5.42792e+06	5.40756e+06	5.40339e+06	5.39415e+06	3.954e+06	1.3437e+06	253494	5.5512e+06
170	239.98	22113.9	3111.62	0.71236	0.28764	0.755102	0.249959	0.3332	32301	32182.1	32157.6	32103.4	23711.5	7849.15	1472.24	33032.9	5.45887e+06	5.43877e+06	5.43463e+06	5.42548e+06	4.00724e+06	1.32651e+06	248809	5.58256e+06
171	241.4	22182.5	3156.37	0.71032	0.28968	0.752939	0.251732	0.32006	32402	32281.9	32257.2	32202.5	23716.9	7929.34	1434.52	33080.8	5.50834e+06	5.48792e+06	5.48372e+06	5.47443e+06	4.03188e+06	1.34799e+06	243869	5.62374e+06
172	242.82	22259.2	3180.74	0.70592	0.29408	0.748275	0.255556	0.31108	32515.8	32393.4	32368.3	32312.9	23651.5	8077.6	1405.04	33134.1	5.5602e+06	5.53927e+06	5.53499e+06	5.5255e+06	4.04441e+06	1.38127e+06	240262	5.66594e+06
173	244.24	22408.5	3180.59	0.69827	0.30173	0.740166	0.262203	0.30195	32737	32610.6	32584.9	32527.9	23552.1	8343.32	1363.74	33259.2	5.63076e+06	5.60902e+06	5.6046e+06	5.5948e+06	4.05096e+06	1.43505e+06	234563	5.72058e+06
174	245.66	22531.6	3308.94	0.69276	0.30724	0.734326	0.266992	0.29722	32919	32789.6	32763.4	32705.3	23494.6	8542.34	1396.55	33433.5	5.69499e+06	5.67261e+06	5.66808e+06	5.65802e+06	4.06457e+06	1.47783e+06	241603	5.784e+06
175	247.08	22743.4	3352.33	0.68222	0.31778	0.723153	0.276151	0.28964	33232.9	33097.8	33070.7	33010.4	23354.7	8918.47	1378.78	33651.9	5.78252e+06	5.75902e+06	5.7543e+06	5.74381e+06	4.06372e+06	1.55181e+06	239907	5.85544e+06
176	248.5	22757.5	3201.28	0.6722	0.3278	0.712532	0.284858	0.28443	33257.6	33118.3	33090.5	33028.6	23026	9205.39	1292.97	33524.3	5.82008e+06	5.7957e+06	5.79083e+06	5.78001e+06	4.02955e+06	1.61094e+06	226269	5.86676e+06
177	249.92	22943.2	3013.46	0.66941	0.33059	0.709575	0.287283	0.27919	33530	33388.4	33360.2	33297.4	23117.4	9359.47	1194.69	33671.6	5.90128e+06	5.87635e+06	5.87139e+06	5.86034e+06	4.06867e+06	1.64727e+06	210265	5.9262e+06
178	251.34	23134.8	2957.32	0.66794	0.33206	0.708016	0.28856	0.27837	33810.8	33667.3	33638.8	33575.2	23259.4	9479.63	1168.98	33908	5.9845e+06	5.95911e+06	5.95406e+06	5.94282e+06	4.11691e+06	1.67789e+06	206910	6.00172e+06
179	252.76	23391.1	2842.01	0.66677	0.33323	0.706776	0.289577	0.27947	34185.7	34040.2	34011.3	33946.8	23475.8	9618.4	1127.85	34222.1	6.08506e+06	6.05916e+06	6.05401e+06	6.04254e+06	4.1787e+06	1.71207e+06	200757	6.09153e+06
180	254.18	23540.4	2783.22	0.66857	0.33143	0.708684	0.288013	0.28	34403.2	34257.5	34228.5	34164	23689.4	9627.51	1106.61	34423.6	6.15817e+06	6.13209e+06	6.1269e+06	6.11535e+06	4.24041e+06	1.72332e+06	198083	6.16182e+06
181	255.6	23530.3	2664.03	0.6713	0.3287	0.711578	0.28564	0.28295	34387.3	34242.9	34214.1	34150	23776	9544.11	1070.38	34390.5	6.18971e+06	6.16371e+06	6.15853e+06	6.14699e+06	4.27968e+06	1.71794e+06	192668	6.19029e+06
182	257.02	23552.5	2568.57	0.67267	0.32733	0.71303	0.28445	0.28866	34419.1	34275.2	34246.4	34182.5	23847	9513.3	1052.85	34413.1	6.22987e+06	6.20381e+06	6.19861e+06	6.18703e+06	4.3163e+06	1.72191e+06	190566	6.22878e+06
183	258.44	23274.1	2425.36	0.67688	0.32312	0.717493	0.280791	0.29919	34010.5	33870	33841.9	33779.4	23712.5	9279.92	1030.41	34022.9	6.18991e+06	6.16434e+06	6.15923e+06	6.14784e+06	4.31568e+06	1.68895e+06	187535	6.19216e+06
184	259.86	23235.7	2258.34	0.68534	0.31466	0.72646	0.27344	0.3083	33950.9	33814.3	33786.8	33725.7	23969.4	9022.07	988.671	33980.1	6.21302e+06	6.18802e+06	6.18299e+06	6.1718e+06	4.38639e+06	1.65104e+06	180927	6.21836e+06
185	261.28	23316.4	2119.01	0.69202	0.30798	0.733541	0.267635	0.30838	34066.1	33931.9	33904.7	33844.4	24287.1	8861.21	927.915	34076.2	6.26815e+06	6.24346e+06	6.23846e+06	6.22737e+06	4.46882e+06	1.63046e+06	170736	6.27002e+06
186	262.7	23387.1	2036.89	0.70371	0.29629	0.745933	0.257476	0.30878	34164.3	34034.8	34008.3	33949.7	24772.1	8550.68	893.11	34215.9	6.3204e+06	6.29643e+06	6.29154e+06	6.28069e+06	4.58285e+06	1.58188e+06	165225	6.32995e+06
187	264.12	23385	2024.5	0.72015	0.27985	0.763359	0.24319	0.30365	34154.5	34032	34006.7	33950.6	25348.7	8075.54	872.93	34297.1	6.35273e+06	6.32996e+06	6.32524e+06	6.31481e+06	4.71485e+06	1.50205e+06	162365	6.37927e+06
188	265.54	23681.6	1972.1	0.73629	0.26371	0.780467	0.229164	0.29836	34580.8	34463.9	34439.3	34385	26245.5	7706.31	835.523	34787.3	6.4666e+06	6.44474e+06	6.44014e+06	6.43e+06	4.90791e+06	1.44108e+06	156243	6.50523e+06
189	266.96	24157.8	1838.45	0.74426	0.25574	0.788916	0.222238	0.29758	35272.6	35156.9	35132.4	35078.4	27063	7623.68	776.864	35463.6	6.63126e+06	6.6095e+06	6.60489e+06	6.59473e+06	5.08785e+06	1.43325e+06	146050	6.66715e+06
190	268.38	24244.6	1722.96	0.74713	0.25287	0.791958	0.219744	0.29633	35398.1	35283.2	35258.8	35205	27265	7565.19	725.004	35555.2	6.69023e+06	6.66853e+06	6.66391e+06	6.65375e+06	5.15308e+06	1.42982e+06	137026	6.71993e+06
191	269.8	24256.7	1730.86	0.75372	0.24628	0.798943	0.214017	0.29131	35412.9	35300.9	35276.9	35224.2	27519.2	7371.72	715.988	35606.9	6.72844e+06	6.70718e+06	6.70262e+06	6.6926e+06	5.22865e+06	1.40063e+06	136038	6.76531e+06
192	271.22	24583.5	1683.44	0.76058	0.23942	0.806215	0.208056	0.2869	35887	35776.7	35752.9	35700.6	28143.9	7262.95	685.83	36092.6	6.85442e+06	6.83335e+06	6.8288e+06	6.81881e+06	5.37548e+06	1.38722e+06	130994	6.89369e+06
193	272.64	24884.2	1718.05	0.76655	0.23345	0.812543	0.202868	0.27908	36323.2	36214.3	36190.6	36138.7	28711.6	7168.45	680.853	36561	6.97406e+06	6.95315e+06	6.94859e+06	6.93862e+06	5.51264e+06	1.37634e+06	130724	7.0197e+06
194	274.06	19967.1	1751.75	0.62945	0.37055	0.667217	0.322008	0.27652	29195	29057	29030.2	28970.2	18917.8	9129.97	687.839	28735.6	5.63463e+06	5.60799e+06	5.60282e+06	5.59124e+06	3.65113e+06	1.76208e+06	132753	5.54597e+06
195	275.48	21040.5	1760.47	0.63924	0.36076	0.677594	0.3135	0.27692	30760.8	30619.1	30591.5	30529.6	20244.8	9366.6	692.264	30303.7	5.96759e+06	5.94011e+06	5.93475e+06	5.92275e+06	3.92749e+06	1.81712e+06	134299	5.87891e+06
196	276.9	21823.3	1718.31	0.65269	0.34731	0.691851	0.301812	0.28009	31900	31758.6	31730.7	31668.5	21439.9	9352.91	683.422	31476.2	6.22051e+06	6.19292e+06	6.18749e+06	6.17536e+06	4.18078e+06	1.82382e+06	133267	6.13786e+06
197	278.32	22781.8	1656.02	0.65389	0.34611	0.693123	0.30077	0.27993	33300.5	33153.3	33124.3	33059.6	22422.6	9729.92	658.27	32810.8	6.52689e+06	6.49805e+06	6.49236e+06	6.47968e+06	4.39483e+06	1.90706e+06	129021	6.43092e+06
198	279.74	23514.2	1612.01	0.66165	0.33835	0.701349	0.294026	0.28086	34367.8	34219.3	34189.8	34124.3	23418.1	9817.57	642.904	33878.6	6.77045e+06	6.74119e+06	6.7354e+06	6.72248e+06	4.61337e+06	1.93406e+06	126652	6.67408e+06
199	281.16	24222.4	1521.19	0.67248	0.32752	0.712829	0.284615	0.27974	35398.2	35250	35220.5	35154.7	24518.3	9789.55	604.264	34912.1	7.00884e+06	6.9795e+06	6.97365e+06	6.96062e+06	4.85462e+06	1.93833e+06	119644	6.9126e+06
200	282.58	24767.2	1436.29	0.67582	0.32418	0.716369	0.281712	0.28387	36192.8	36042.9	36012.9	35946.1	25194.2	9907.65	578.963	35680.9	7.20237e+06	7.17253e+06	7.16656e+06	7.15328e+06	5.01366e+06	1.97162e+06	115214	7.10049e+06
201	284	25342.2	1376.35	0.67883	0.32117	0.71956	0.279097	0.28176	37031.8	36879.7	36849.3	36781.5	25894	10043.6	550.677	36488.3	7.40635e+06	7.37595e+06	7.36985e+06	7.3563e+06	5.17881e+06	2.00871e+06	110135	7.29765e+06
202	285.42	25661	1342.21	0.68351	0.31649	0.724521	0.27503	0.2779	37495.4	37343.7	37313.2	37245.4	26400.5	10021.7	529.66	36951.9	7.53659e+06	7.50609e+06	7.49996e+06	7.48633e+06	5.30651e+06	2.01436e+06	106462	7.42733e+06
203	286.84	26020.1	1326.67	0.69046	0.30954	0.731888	0.26899	0.26884	38017	37866.5	37836.1	37768.5	27042.2	9938.81	506.459	37487.5	7.67943e+06	7.64903e+06	7.64288e+06	7.62924e+06	5.46253e+06	2.00764e+06	102305	7.57247e+06
204	288.26	26569	1298.6	0.69444	0.30556	0.736106	0.265532	0.26133	38816.9	38665.2	38634.4	38566.2	27771.8	10018	481.897	38271.6	7.87984e+06	7.84904e+06	7.84279e+06	7.82893e+06	5.63767e+06	2.03365e+06	97825.1	7.76914e+06
205	289.68	26897.8	1282.89	0.69558	0.30442	0.737315	0.264541	0.25797	39296.9	39143.8	39112.8	39043.9	28161.7	10104.1	469.945	38735.8	8.01656e+06	7.98534e+06	7.97901e+06	7.96495e+06	5.74498e+06	2.06124e+06	95868.9	7.90209e+06
206	291.1	27144	1225.87	0.69523	0.30477	0.736944	0.264845	0.25878	39656.7	39502.1	39470.7	39401.1	28405.1	10208.3	450.469	39063.9	8.12962e+06	8.09792e+06	8.09149e+06	8.07722e+06	5.82305e+06	2.09271e+06	92346.1	8.0081e+06
207	292.52	27577.8	1152.28	0.69861	0.30139	0.740527	0.261908	0.25995	40288.8	40133.4	40101.8	40031.7	28999.4	10256.4	425.339	39681.2	8.29949e+06	8.26748e+06	8.26097e+06	8.24653e+06	5.97387e+06	2.11283e+06	87619.8	8.17432e+06
208	293.94	27971.3	1107.29	0.6984	0.3016	0.740304	0.26209	0.25087	40863.7	40706	40673.9	40602.8	29404.3	10410	394.457	40208.7	8.45878e+06	8.42614e+06	8.4195e+06	8.40478e+06	6.08668e+06	2.15487e+06	81652.6	8.32321e+06
209	295.36	28326.4	1082.42	0.70306	0.29694	0.745244	0.258041	0.24777	41380.1	41222.8	41190.7	41119.6	29976.3	10379.3	380.83	40736.4	8.60706e+06	8.57435e+06	8.56767e+06	8.55287e+06	6.23506e+06	2.15889e+06	79212.6	8.47317e+06
210	296.78	28794.5	1087.01	0.7061	0.2939	0.748466	0.255399	0.24807	42062.3	41904.1	41871.7	41800	30603.4	10442.8	382.908	41429.1	8.79103e+06	8.75796e+06	8.75119e+06	8.7362e+06	6.39611e+06	2.18254e+06	80027.7	8.65868e+06
211	298.2	29282.8	1040.19	0.70838	0.29162	0.750883	0.253418	0.25216	42774.4	42614.7	42582	42509.5	31222.8	10537.5	372.457	42132.8	8.98263e+06	8.94909e+06	8.94222e+06	8.92699e+06	6.5568e+06	2.21287e+06	78216	8.84789e+06
212	299.62	29720.6	982.787	0.70569	0.29431	0.748031	0.255755	0.24949	43415.4	43251.9	43218.4	43144.3	31569.3	10793.7	348.178	42711.2	9.16065e+06	9.12615e+06	9.11908e+06	9.10344e+06	6.66113e+06	2.27747e+06	73465.5	9.01207e+06
213	301.04	29837.6	955.86	0.70153	0.29847	0.743622	0.25937	0.25226	43588.6	43422.1	43388.2	43312.9	31506.8	10989.4	342.398	42838.6	9.24078e+06	9.20549e+06	9.19829e+06	9.18234e+06	6.67945e+06	2.32975e+06	72588.4	9.08178e+06
214	302.46	29942.5	946.185	0.70037	0.29963	0.742392	0.260378	0.26001	43742.5	43574.8	43540.6	43464.9	31565.3	11070.9	349.345	42985.6	9.31715e+06	9.28143e+06	9.27415e+06	9.25802e+06	6.72342e+06	2.3581e+06	74410.5	9.15592e+06
215	303.88	30160.4	956.199	0.69886	0.30114	0.740792	0.261691	0.25885	44061.7	43891.9	43857.3	43780.7	31726.5	11207.6	351.467	43285.6	9.42919e+06	9.39286e+06	9.38547e+06	9.36908e+06	6.78947e+06	2.39844e+06	75214	9.26312e+06
216	305.3	30144.3	1030.06	0.70075	0.29925	0.742795	0.260048	0.27191	44037	43868.4	43834.1	43757.9	31795.3	11131.3	397.718	43324.3	9.46797e+06	9.43171e+06	9.42432e+06	9.40794e+06	6.83598e+06	2.39324e+06	85509.3	9.31473e+06
217	306.72	30194.7	1122.82	0.70118	0.29882	0.743251	0.259675	0.28328	44110.5	43941.8	43907.5	43831.2	31868	11133.9	451.661	43453.6	9.52787e+06	9.49144e+06	9.48401e+06	9.46755e+06	6.88349e+06	2.40493e+06	97558.8	9.38598e+06
218	308.14	30364.2	1168.29	0.70035	0.29965	0.742371	0.260396	0.28695	44358.6	44188.5	44153.8	44077	32009	11227.5	476.044	43712.6	9.62581e+06	9.5889e+06	9.58138e+06	9.56471e+06	6.94595e+06	2.43638e+06	103301	9.48562e+06
219	309.56	30354.1	1237.87	0.70062	0.29938	0.742657	0.260161	0.29327	44343.7	44173.8	44139.2	44062.4	32010.7	11213.7	515.501	43739.9	9.66692e+06	9.62989e+06	9.62234e+06	9.60561e+06	6.97833e+06	2.44459e+06	112379	9.53529e+06
220	310.98	30366.3	1319.69	0.70276	0.29724	0.744926	0.258302	0.30551	44360.2	44191.5	44157	44080.7	32121.2	11138	572.512	43831.7	9.71488e+06	9.67793e+06	9.67038e+06	9.65367e+06	7.03455e+06	2.43922e+06	125380	9.59915e+06
221	312.4	30334	1435.57	0.70253	0.29747	0.744682	0.258501	0.32463	44313.2	44144.5	44110	44033.7	32076.6	11134.8	661.761	43873.1	9.74889e+06	9.71178e+06	9.70421e+06	9.68742e+06	7.05685e+06	2.44965e+06	145587	9.65208e+06
222	313.82	30622.5	1553.55	0.70149	0.29851	0.743579	0.259405	0.33428	44735.2	44564.3	44529.5	44452.3	32333.8	11280	737.437	44351.2	9.88648e+06	9.84872e+06	9.84102e+06	9.82395e+06	7.14576e+06	2.49287e+06	162974	9.80161e+06
223	315.24	30798	1607.15	0.7019	0.2981	0.744014	0.259049	0.35426	44991.4	44819.8	44784.8	44707.2	32538.1	11329	808.474	44675.6	9.9881e+06	9.95e+06	9.94222e+06	9.925e+06	7.22346e+06	2.51505e+06	179481	9.91799e+06
224	316.66	31064.4	1612.1	0.70029	0.29971	0.742307	0.260448	0.36384	45381.4	45207.4	45171.9	45093.3	32744.2	11488.7	832.894	45065.8	1.01201e+07	1.00812e+07	1.00733e+07	1.00558e+07	7.30196e+06	2.56199e+06	185735	1.00497e+07
225	318.08	31254	1661.78	0.69706	0.30294	0.738884	0.263255	0.3579	45660.3	45483.3	45447.4	45367.6	32792.2	11683.4	844.544	45320.2	1.02279e+07	1.01883e+07	1.01802e+07	1.01623e+07	7.34545e+06	2.61709e+06	189178	1.01517e+07
226	319.5	31284.3	1655.26	0.69526	0.30474	0.736976	0.264819	0.35457	45705.5	45527.4	45491.2	45411	32739.2	11764.2	833.404	45336.8	1.02837e+07	1.02437e+07	1.02355e+07	1.02175e+07	7.36632e+06	2.64695e+06	187516	1.02008e+07
227	320.92	31340.8	1700.2	0.69427	0.30573	0.735926	0.265679	0.34434	45788.6	45609.6	45573.2	45492.7	32751.6	11823.8	831.335	45406.7	1.03482e+07	1.03078e+07	1.02996e+07	1.02813e+07	7.40186e+06	2.67217e+06	187882	1.02619e+07
228	322.34	31389.2	1625.48	0.69312	0.30688	0.734707	0.266679	0.35563	45860	45680	45643.5	45562.6	32747.9	11886.6	820.859	45455.3	1.04102e+07	1.03694e+07	1.03611e+07	1.03427e+07	7.43377e+06	2.69826e+06	186335	1.03184e+07
229	323.76	31540.5	1470.07	0.69406	0.30594	0.735704	0.265862	0.31785	46080.6	45900.2	45863.7	45782.6	32950.4	11907.3	663.511	45521.2	1.05064e+07	1.04653e+07	1.04569e+07	1.04384e+07	7.51269e+06	2.71487e+06	151281	1.03788e+07
230	325.18	31730.2	1274.41	0.69562	0.30438	0.737357	0.264506	0.29952	46356.8	46176.3	46139.6	46058.4	33223	11917.8	542.03	45682.9	1.06157e+07	1.05744e+07	1.0566e+07	1.05474e+07	7.60807e+06	2.72918e+06	124125	1.04614e+07
231	326.6	31899.7	1141.2	0.69499	0.30501	0.736689	0.265054	0.2724	46604.8	46422.9	46386	46304.2	33370.2	12006.3	441.425	45818	1.07191e+07	1.06773e+07	1.06688e+07	1.065e+07	7.67516e+06	2.76145e+06	101528	1.05381e+07
232	328.02	32153.9	1018.98	0.69466	0.30534	0.73634	0.26534	0.25391	46976.4	46792.9	46755.7	46673.1	33620.2	12115.1	367.394	46102.7	1.08515e+07	1.08092e+07	1.08006e+07	1.07815e+07	7.76627e+06	2.79858e+06	84868	1.06497e+07
233	329.44	32418.2	907.013	0.69601	0.30399	0.737771	0.264167	0.21115	47361.7	47177.6	47140.2	47057.2	33962.5	12160.7	271.952	46395.1	1.09879e+07	1.09452e+07	1.09365e+07	1.09173e+07	7.87929e+06	2.82127e+06	63093	1.07637e+07
234	330.86	32609.9	826.031	0.69722	0.30278	0.739053	0.263116	0.19386	47641.1	47456.5	47419	47335.8	34222.7	12183.9	227.391	46633.9	1.11004e+07	1.10574e+07	1.10486e+07	1.10293e+07	7.97388e+06	2.83884e+06	52982.1	1.08657e+07
235	332.28	32835.9	805.423	0.69537	0.30463	0.737092	0.264723	0.18141	47972.3	47785.4	47747.4	47663.3	34368.4	12343.3	207.479	46919.1	1.12255e+07	1.11818e+07	1.11729e+07	1.11532e+07	8.0422e+06	2.88832e+06	48550	1.09791e+07
236	333.7	33023.6	755.744	0.69433	0.30567	0.73599	0.265627	0.16371	48247.1	48058.4	48020.2	47935.3	34513.1	12456.2	175.687	47145	1.13381e+07	1.12937e+07	1.12847e+07	1.12648e+07	8.11058e+06	2.9272e+06	41286.3	1.10791e+07
237	335.12	33088.1	697.815	0.6953	0.3047	0.737018	0.264784	0.15102	48340.8	48152.4	48114.2	48029.3	34628.9	12440.9	149.645	47219.5	1.14084e+07	1.1364e+07	1.13549e+07	1.13349e+07	8.17242e+06	2.93606e+06	35316.3	1.11438e+07
238	336.54	33114.3	656.496	0.70032	0.29968	0.742339	0.260422	0.14523	48376.2	48190.7	48152.9	48069.1	34906.6	12245.7	135.387	47287.6	1.14652e+07	1.14212e+07	1.14122e+07	1.13924e+07	8.27285e+06	2.90222e+06	32086.7	1.12072e+07
239	337.96	33356.5	539.315	0.69998	0.30002	0.741979	0.260717	0.13924	48730.1	48543	48504.9	48420.4	35144.7	12349.2	106.634	47600.5	1.15978e+07	1.15532e+07	1.15442e+07	1.15241e+07	8.36444e+06	2.93911e+06	25378.8	1.13289e+07
240	339.38	30737.5	557.434	0.69186	0.30814	0.733372	0.267774	0.14028	44908.6	44731.6	44695.7	44616.2	32009.7	11687.6	111.04	43808.3	1.07331e+07	1.06908e+07	1.06823e+07	1.06633e+07	7.65031e+06	2.79333e+06	26538.5	1.04702e+07
241	340.8	30915.1	574.936	0.68986	0.31014	0.731252	0.269512	0.14581	45169.1	44989.9	44953.7	44873.3	32101.5	11831.4	119.041	44051.9	1.08406e+07	1.07976e+07	1.07889e+07	1.07696e+07	7.70436e+06	2.83954e+06	28569.7	1.05725e+07
242	342.22	31143.1	548.242	0.69002	0.30998	0.731421	0.269373	0.14263	45502.1	45321.7	45285.3	45204.3	32345.7	11912.5	111.038	44369.3	1.0966e+07	1.09225e+07	1.09138e+07	1.08942e+07	7.79533e+06	2.87091e+06	26760.1	1.0693e+07
243	343.64	31197.5	536.882	0.69182	0.30818	0.733329	0.267808	0.13922	45580.7	45401	45364.7	45284	32486.9	11864	106.137	44457	1.10305e+07	1.09871e+07	1.09783e+07	1.09587e+07	7.86182e+06	2.8711e+06	25685.3	1.07586e+07
244	345.06	31312.5	530.826	0.69294	0.30706	0.734516	0.266835	0.14294	45748.1	45568.4	45532	45451.3	32659.4	11864.5	107.744	44631.7	1.11168e+07	1.10731e+07	1.10643e+07	1.10447e+07	7.93624e+06	2.88308e+06	26181.9	1.08455e+07
245	346.48	31558.7	533.081	0.69049	0.30951	0.731919	0.268964	0.14524	46109.1	45926.6	45889.7	45807.8	32799.8	12053.2	109.943	44962.9	1.12506e+07	1.12061e+07	1.11971e+07	1.11771e+07	8.00314e+06	2.94098e+06	26826.1	1.09709e+07
246	347.9	31667.7	522.299	0.68886	0.31114	0.730192	0.270381	0.14858	46269.3	46085.1	46048	45965.4	32835.3	12158.5	110.197	45104	1.1336e+07	1.12909e+07	1.12818e+07	1.12615e+07	8.04465e+06	2.97883e+06	26998.1	1.10505e+07
247	349.32	29163.7	499.163	0.68084	0.31916	0.72169	0.27735	0.14805	42615	42441.1	42406.2	42328.6	29887	11485.7	104.939	41477.7	1.04833e+07	1.04405e+07	1.04319e+07	1.04128e+07	7.3522e+06	2.82549e+06	25815.1	1.02035e+07
248	350.74	29446.2	508.861	0.67822	0.32178	0.718913	0.279627	0.14652	43029.1	42852.1	42816.7	42737.8	30060.3	11692.2	105.873	41858.4	1.06282e+07	1.05845e+07	1.05757e+07	1.05562e+07	7.4249e+06	2.88797e+06	26150.6	1.0339e+07
249	352.16	29547.1	560.188	0.67677	0.32323	0.717376	0.280887	0.14459	43177.3	42998.9	42963.2	42883.8	30098.8	11785.1	115.017	41999	1.0708e+07	1.06637e+07	1.06549e+07	1.06352e+07	7.46451e+06	2.92271e+06	28524.1	1.04157e+07
250	353.58	29831.6	596.382	0.67502	0.32498	0.715521	0.282408	0.14818	43594	43412.9	43376.7	43296.2	30310.1	11963	125.488	42398.6	1.08549e+07	1.08098e+07	1.08008e+07	1.07808e+07	7.54721e+06	2.97879e+06	31246.5	1.05572e+07
251	355	30027.3	590.908	0.67292	0.32708	0.713295	0.284233	0.1529	43881.1	43697.7	43661.1	43579.6	30414	12119.3	128.297	42661.6	1.09703e+07	1.09244e+07	1.09153e+07	1.08949e+07	7.6035e+06	3.02983e+06	32074.2	1.06654e+07
252	356.42	30142.3	560.619	0.67228	0.32772	0.712617	0.284789	0.15607	44049.5	43865.1	43828.2	43746.3	30501.5	12189.5	124.244	42815.2	1.10564e+07	1.10101e+07	1.10009e+07	1.09803e+07	7.65587e+06	3.05957e+06	31185.3	1.07466e+07
253	357.84	30255.3	558.565	0.66985	0.33015	0.710041	0.2869	0.15188	44216	44029.4	43992.3	43909.6	30505.1	12326	120.465	42951.6	1.11424e+07	1.10954e+07	1.10861e+07	1.10652e+07	7.68729e+06	3.10614e+06	30357.3	1.08238e+07
254	359.26	30491.3	589.863	0.67139	0.32861	0.711673	0.285562	0.147	44560.1	44373	44335.7	44252.7	30813.8	12364.2	123.128	43301.1	1.12737e+07	1.12264e+07	1.12169e+07	1.11959e+07	7.7959e+06	3.12814e+06	31151.4	1.09552e+07
255	360.68	30580.1	603.508	0.67057	0.32943	0.710804	0.286275	0.14734	44690.3	44502.2	44464.7	44381.3	30865.8	12431.1	126.268	43423.2	1.13513e+07	1.13036e+07	1.1294e+07	1.12728e+07	7.83991e+06	3.15751e+06	32072	1.10295e+07
256	362.1	30721.4	577.007	0.66948	0.33052	0.709649	0.287222	0.14377	44897.3	44707.7	44670	44585.9	30958	12529.9	117.798	43605.6	1.14488e+07	1.14005e+07	1.13908e+07	1.13694e+07	7.89428e+06	3.19512e+06	30038.5	1.11194e+07
257	363.52	30862.6	582.438	0.66819	0.33181	0.708281	0.288343	0.14556	45104.5	44913.2	44875.2	44790.5	31040.4	12636.6	120.387	43797.3	1.15467e+07	1.14978e+07	1.14881e+07	1.14664e+07	7.94633e+06	3.23497e+06	30819.1	1.12121e+07
258	364.94	30911	608.689	0.66738	0.33262	0.707423	0.289047	0.14331	45175.7	44983.7	44945.5	44860.5	31051.4	12687.3	123.868	43862.6	1.16101e+07	1.15608e+07	1.1551e+07	1.15291e+07	7.9802e+06	3.26064e+06	31834.2	1.12727e+07
259	366.36	30987.7	621.852	0.66734	0.33266	0.70738	0.289082	0.14288	45287.8	45095.3	45057	44971.8	31126.5	12720.3	126.167	43973	1.16842e+07	1.16346e+07	1.16247e+07	1.16027e+07	8.03064e+06	3.28184e+06	32551.2	1.1345e+07
260	367.78	31022	615.278	0.66765	0.33235	0.707709	0.288812	0.14514	45337.7	45145.2	45106.9	45021.6	31175.5	12722.5	126.808	44024.8	1.17425e+07	1.16926e+07	1.16827e+07	1.16606e+07	8.07444e+06	3.29514e+06	32843.3	1.14024e+07
261	369.2	31100.7	612.482	0.66853	0.33147	0.708642	0.288047	0.14737	45452.2	45259.7	45221.4	45136.1	31295.7	12721	128.171	44144.9	1.18176e+07	1.17675e+07	1.17576e+07	1.17354e+07	8.13689e+06	3.30747e+06	33324.5	1.14777e+07
262	370.62	31191.5	611.941	0.66824	0.33176	0.708334	0.288299	0.14677	45585.1	45391.9	45353.4	45267.8	31373.5	12769.3	127.537	44270.4	1.18977e+07	1.18473e+07	1.18372e+07	1.18149e+07	8.18848e+06	3.3328e+06	33287.1	1.15546e+07
263	372.04	31264.1	616.339	0.6658	0.3342	0.705748	0.29042	0.14604	45692.6	45497.5	45458.8	45372.4	31331.7	12893.2	127.814	44352.7	1.19715e+07	1.19203e+07	1.19102e+07	1.18876e+07	8.20891e+06	3.37802e+06	33487.4	1.16204e+07
264	373.46	31334.7	638.988	0.66393	0.33607	0.703766	0.292045	0.14865	45796.9	45600.3	45561.3	45474.3	31314.3	12994.6	134.88	44443.8	1.20446e+07	1.19929e+07	1.19826e+07	1.19598e+07	8.23566e+06	3.41759e+06	35473.3	1.16887e+07
265	374.88	31369	658.907	0.66387	0.33613	0.703702	0.292097	0.14794	45847	45650.2	45611.1	45524.1	31345.7	13011.2	138.42	44495.3	1.21036e+07	1.20516e+07	1.20413e+07	1.20184e+07	8.27528e+06	3.43495e+06	36542.8	1.17468e+07
266	376.3	31502.2	653.564	0.66494	0.33506	0.704836	0.291167	0.14487	46041.1	45844	45804.9	45717.7	31529.5	13024.8	134.448	44688.8	1.22009e+07	1.21487e+07	1.21383e+07	1.21152e+07	8.35533e+06	3.45158e+06	35628.8	1.18425e+07
267	377.72	31663.6	669.837	0.66586	0.33414	0.705812	0.290368	0.14284	46276.4	46078.9	46039.7	45952.2	31734.9	13055.6	135.865	44926.4	1.23095e+07	1.2257e+07	1.22466e+07	1.22233e+07	8.4415e+06	3.47279e+06	36140	1.19504e+07
268	379.14	31867.4	676.081	0.66733	0.33267	0.70737	0.28909	0.14516	46573.4	46375.5	46336.1	46248.5	32009.7	13081.8	139.359	45230.9	1.24351e+07	1.23823e+07	1.23717e+07	1.23483e+07	8.54659e+06	3.49285e+06	37208.8	1.20766e+07
269	380.56	32032.9	677.355	0.66837	0.33163	0.708472	0.288186	0.14879	46814.6	46616.3	46576.8	46488.9	32226	13108.6	143.113	45477.8	1.25463e+07	1.24932e+07	1.24826e+07	1.2459e+07	8.63658e+06	3.51312e+06	38354.2	1.2188e+07
270	381.98	32184.2	659.612	0.66997	0.33003	0.710168	0.286796	0.14692	47034.9	46836.5	46797	46709.1	32455.8	13107	137.612	45700.4	1.26524e+07	1.2599e+07	1.25884e+07	1.25647e+07	8.73061e+06	3.52579e+06	37017.7	1.22934e+07
271	383.4	32234.6	668.344	0.66973	0.33027	0.709914	0.287005	0.14671	47108.7	46909.9	46870.3	46782.2	32495	13137.1	139.235	45771.4	1.27194e+07	1.26657e+07	1.2655e+07	1.26312e+07	8.77365e+06	3.54702e+06	37593.4	1.23583e+07
272	384.82	32361.7	679.85	0.66823	0.33177	0.708324	0.288308	0.14832	47295.4	47094.9	47055	46966.2	32550.1	13248.8	143.186	45942.1	1.2817e+07	1.27627e+07	1.27519e+07	1.27278e+07	8.82107e+06	3.59043e+06	38803.5	1.24503e+07
273	386.24	32460.6	672.07	0.66837	0.33163	0.708472	0.288186	0.15258	47439.8	47238.8	47198.8	47109.7	32656.4	13283.7	145.613	46085.7	1.29036e+07	1.28489e+07	1.28381e+07	1.28138e+07	8.88253e+06	3.61316e+06	39606.8	1.25353e+07
274	387.66	32585.7	655.204	0.6676	0.3324	0.707656	0.288856	0.15202	47623.1	47420.8	47380.6	47291	32744.5	13365.8	141.438	46251.7	1.30011e+07	1.29459e+07	1.29349e+07	1.29104e+07	8.93924e+06	3.64887e+06	38612.6	1.26267e+07
275	389.08	32757.2	670.77	0.66627	0.33373	0.706246	0.290011	0.14839	47874.5	47670.4	47629.8	47539.5	32851.2	13489.9	141.341	46482.5	1.31176e+07	1.30617e+07	1.30506e+07	1.30258e+07	9.00123e+06	3.69625e+06	38727.3	1.27362e+07
276	390.5	32815.7	680.426	0.66735	0.33265	0.707391	0.289073	0.14332	47959.4	47755.5	47715	47624.7	32963.2	13470.3	138.476	46572	1.31888e+07	1.31328e+07	1.31216e+07	1.30968e+07	9.06489e+06	3.70434e+06	38081	1.28073e+07
277	391.92	32954.9	696.388	0.668	0.332	0.70808	0.288508	0.14523	48162.4	47958.2	47917.5	47827	33135.3	13501	143.614	46780	1.32928e+07	1.32364e+07	1.32252e+07	1.32003e+07	9.14535e+06	3.72628e+06	39637.4	1.29113e+07
278	393.34	33017.5	701.806	0.66915	0.33085	0.709299	0.287509	0.15215	48253.2	48049.2	48008.6	47918.2	33255.4	13479.8	151.627	46886.8	1.33661e+07	1.33096e+07	1.32984e+07	1.32733e+07	9.21174e+06	3.7339e+06	42000.7	1.29876e+07
279	394.76	33130.5	707.239	0.67082	0.32918	0.711069	0.286057	0.15148	48417.3	48213.7	48173.1	48082.7	33452.5	13457.7	152.128	47062.2	1.346e+07	1.34034e+07	1.33921e+07	1.3367e+07	9.29978e+06	3.74123e+06	42291.6	1.30833e+07
280	396.18	33170.8	713.659	0.67109	0.32891	0.711355	0.285823	0.15368	48476.1	48272.4	48231.8	48141.4	33506.7	13463	155.739	47125.4	1.35248e+07	1.3468e+07	1.34567e+07	1.34314e+07	9.34837e+06	3.75618e+06	43451.1	1.3148e+07
281	397.6	33330.2	725.041	0.67062	0.32938	0.710857	0.286231	0.14879	48709.4	48504.3	48463.5	48372.5	33644.1	13547	153.188	47344.3	1.36386e+07	1.35812e+07	1.35698e+07	1.35443e+07	9.42035e+06	3.79317e+06	42892.6	1.32564e+07
282	399.02	33408.9	738.697	0.6697	0.3303	0.709882	0.287031	0.14643	48824.9	48618.8	48577.8	48486.4	33677.3	13616.9	153.598	47447.8	1.37198e+07	1.36619e+07	1.36504e+07	1.36247e+07	9.46332e+06	3.82636e+06	43160.9	1.33328e+07
283	400.44	33427.1	725.141	0.67082	0.32918	0.711069	0.286057	0.14939	48850.8	48645.3	48604.3	48513.2	33751.9	13578.1	153.827	47483.9	1.37759e+07	1.3718e+07	1.37064e+07	1.36807e+07	9.51805e+06	3.82903e+06	43379.2	1.33905e+07
284	401.86	33519.9	759.158	0.6715	0.3285	0.71179	0.285467	0.14742	48986	48780.4	48739.4	48648.1	33880	13587.7	158.919	47626.6	1.3863e+07	1.38048e+07	1.37932e+07	1.37674e+07	9.58803e+06	3.84532e+06	44974.2	1.34783e+07
285	403.28	33526	775.778	0.67246	0.32754	0.712808	0.284632	0.1494	48994.3	48789.2	48748.3	48657.2	33934.5	13550.4	164.58	47649.6	1.39144e+07	1.38561e+07	1.38445e+07	1.38186e+07	9.63741e+06	3.84833e+06	46740.7	1.35325e+07
286	404.7	33578.4	780.803	0.67547	0.32453	0.715998	0.282017	0.15277	49069.1	48865.6	48824.9	48734.3	34139.8	13446.9	169.382	47756.1	1.39847e+07	1.39267e+07	1.39151e+07	1.38893e+07	9.72983e+06	3.83238e+06	48274	1.36105e+07
287	406.12	33604.6	768.837	0.67619	0.32381	0.716761	0.281391	0.15379	49107	48903.8	48863.1	48772.7	34202.8	13427.6	167.9	47798.3	1.40446e+07	1.39865e+07	1.39749e+07	1.3949e+07	9.78201e+06	3.84029e+06	48019.4	1.36703e+07
288	407.54	33697.5	743.711	0.67678	0.32322	0.717387	0.280878	0.15453	49242.3	49038.9	48998.1	48907.6	34327.2	13440.1	163.194	47930.6	1.41325e+07	1.40742e+07	1.40625e+07	1.40365e+07	9.85192e+06	3.85732e+06	46836.8	1.37561e+07
289	408.96	33762	733.75	0.67817	0.32183	0.71886	0.27967	0.15087	49335.8	49132.8	49092.2	49001.8	34463.7	13408	157.195	48028.8	1.42087e+07	1.41503e+07	1.41385e+07	1.41125e+07	9.92553e+06	3.8615e+06	45272.2	1.38323e+07
290	410.38	33832.6	748.47	0.67866	0.32134	0.71938	0.279244	0.1475	49438.7	49235.6	49194.9	49104.4	34560.7	13415.6	156.767	48133	1.42878e+07	1.42291e+07	1.42173e+07	1.41912e+07	9.98804e+06	3.8771e+06	45305.7	1.39104e+07
291	411.8	33913.4	735.382	0.67999	0.32001	0.720789	0.278089	0.14839	49555.8	49353.1	49312.4	49222	34711	13391.9	154.955	48257.9	1.43712e+07	1.43124e+07	1.43006e+07	1.42744e+07	1.00662e+07	3.88365e+06	44937	1.39948e+07
292	413.22	33866.9	726.698	0.68338	0.31662	0.724383	0.275143	0.15585	49485.9	49285.6	49245.3	49155.8	34836.3	13231.9	160.823	48229.1	1.44004e+07	1.43421e+07	1.43304e+07	1.43043e+07	1.01374e+07	3.85049e+06	46799.6	1.40347e+07
293	414.64	33901.2	729.869	0.68565	0.31435	0.726789	0.27317	0.15465	49534.7	49335.6	49295.5	49206.4	34987.5	13150.3	160.281	48298.1	1.44641e+07	1.4406e+07	1.43943e+07	1.43683e+07	1.02163e+07	3.8399e+06	46802.2	1.4103e+07
294	416.06	33941.6	716.711	0.68689	0.31311	0.728103	0.272093	0.15802	49592.9	49394.3	49354.3	49265.4	35092.5	13114.1	160.822	48367.3	1.45307e+07	1.44725e+07	1.44608e+07	1.44347e+07	1.02821e+07	3.84242e+06	47120.8	1.41716e+07
295	417.48	33955.7	713.367	0.68774	0.31226	0.729004	0.271354	0.16213	49613	49414.9	49374.9	49286.1	35150.5	13083.9	164.235	48398.6	1.45862e+07	1.4528e+07	1.45162e+07	1.44901e+07	1.03342e+07	3.84667e+06	48285	1.42292e+07
296	418.9	33889.1	698.971	0.68692	0.31308	0.728135	0.272067	0.15881	49516.2	49318	49278	49189.2	35039.7	13092.5	157.625	48289.9	1.46073e+07	1.45488e+07	1.4537e+07	1.45108e+07	1.03367e+07	3.8623e+06	46499.4	1.42455e+07
297	420.32	33988	696.493	0.68779	0.31221	0.729057	0.27131	0.15521	49660.1	49461.9	49421.9	49333	35186.5	13094.3	153.506	48434.2	1.46994e+07	1.46407e+07	1.46289e+07	1.46026e+07	1.04152e+07	3.8759e+06	45437.7	1.43365e+07
298	421.74	33998.1	697.001	0.68814	0.31186	0.729428	0.271006	0.15593	49674.7	49476.6	49436.6	49347.8	35214.8	13083.5	154.33	48452.6	1.47534e+07	1.46945e+07	1.46827e+07	1.46563e+07	1.04588e+07	3.88579e+06	45836.1	1.43904e+07
299	423.16	34000.1	677.045	0.68799	0.31201	0.729269	0.271137	0.15103	49677.7	49479.5	49439.5	49350.7	35209.2	13090.5	145.201	48445	1.4804e+07	1.47449e+07	1.4733e+07	1.47065e+07	1.04924e+07	3.90098e+06	43269.8	1.44366e+07
300	424.58	34036.4	667.392	0.68825	0.31175	0.729545	0.270911	0.15068	49730.6	49532.3	49492.3	49403.5	35260.2	13093.6	142.799	48496.6	1.48695e+07	1.48102e+07	1.47982e+07	1.47716e+07	1.05428e+07	3.91498e+06	42696.9	1.45005e+07
301	426	33911.3	656.355	0.6895	0.3105	0.73087	0.269825	0.15317	49547.1	49350.3	49310.6	49222.3	35194.4	12993.2	142.758	48330.3	1.48641e+07	1.48051e+07	1.47932e+07	1.47667e+07	1.05583e+07	3.89795e+06	42827.4	1.44991e+07
302	427.42	33959.8	624.118	0.68896	0.31104	0.730298	0.270294	0.15357	49618.1	49420.8	49380.9	49292.4	35217	13034.3	136.101	48387.5	1.49351e+07	1.48757e+07	1.48637e+07	1.4837e+07	1.06003e+07	3.92334e+06	40966.4	1.45646e+07
303	428.84	34016.3	621.785	0.68796	0.31204	0.729238	0.271163	0.15165	49701.3	49503	49463	49374.1	35224.4	13098	133.897	48456.3	1.50098e+07	1.49499e+07	1.49378e+07	1.4911e+07	1.06378e+07	3.95559e+06	40436.9	1.46338e+07
304	430.26	34107.1	664.559	0.6871	0.3129	0.728326	0.27191	0.15824	49834.5	49635.1	49594.9	49505.6	35274.3	13169.2	149.327	48592.8	1.50999e+07	1.50394e+07	1.50273e+07	1.50002e+07	1.06881e+07	3.99025e+06	45246.1	1.47236e+07
305	431.68	34119.2	680.49	0.68682	0.31318	0.728029	0.272153	0.15576	49852.4	49652.7	49612.5	49523	35272.4	13185.6	150.51	48608.6	1.51551e+07	1.50944e+07	1.50822e+07	1.5055e+07	1.07228e+07	4.00843e+06	45755.1	1.4777e+07
306	433.1	34082.8	698.787	0.68645	0.31355	0.727637	0.272475	0.16093	49799.5	49599.8	49559.6	49470.2	35215.9	13187.1	159.687	48562.7	1.51889e+07	1.5128e+07	1.51157e+07	1.50884e+07	1.07409e+07	4.02208e+06	48704.6	1.48116e+07
307	434.52	34288.6	703.768	0.68524	0.31476	0.726354	0.273526	0.16109	50101	49899.3	49858.7	49768.5	35366.1	13318	160.985	48845.1	1.53309e+07	1.52692e+07	1.52568e+07	1.52292e+07	1.0822e+07	4.0753e+06	49261.5	1.49466e+07
308	435.94	34429.9	704.996	0.68464	0.31536	0.725718	0.274048	0.15669	50307.7	50104.9	50064	49973.3	35480.7	13398.3	156.861	49035.9	1.54445e+07	1.53822e+07	1.53697e+07	1.53418e+07	1.08926e+07	4.11328e+06	48156.5	1.5054e+07
309	437.36	34399.6	716.423	0.6838	0.3162	0.724828	0.274778	0.15704	50264	50060.8	50019.9	49929.1	35406	13422.2	159.76	48988	1.54813e+07	1.54187e+07	1.54061e+07	1.53782e+07	1.0905e+07	4.13404e+06	49206.1	1.50883e+07
310	438.78	34403.7	722.035	0.68484	0.31516	0.72593	0.273874	0.15964	50269.3	50066.7	50025.9	49935.3	35464	13379.6	163.677	49007.3	1.55332e+07	1.54706e+07	1.5458e+07	1.543e+07	1.09584e+07	4.1343e+06	50576.3	1.51433e+07
311	440.2	34401.6	762.132	0.68635	0.31365	0.727531	0.272562	0.16265	50265.4	50063.8	50023.2	49932.9	35540.1	13314.7	176.024	49030.9	1.55823e+07	1.55198e+07	1.55072e+07	1.54792e+07	1.10174e+07	4.12757e+06	54567.6	1.51996e+07
312	441.62	34567.1	777.226	0.68842	0.31158	0.729725	0.270763	0.16327	50505.8	50304.6	50264	50173.8	35818.8	13290.5	180.195	49289.4	1.57073e+07	1.56447e+07	1.56321e+07	1.5604e+07	1.11396e+07	4.13334e+06	56040.5	1.5329e+07
313	443.04	34534.8	760.855	0.68969	0.31031	0.731071	0.269659	0.16634	50457.9	50257.6	50217.2	50127.3	35851.3	13223.9	179.716	49255	1.57429e+07	1.56804e+07	1.56678e+07	1.56397e+07	1.11856e+07	4.12587e+06	56071.4	1.53676e+07
314	444.46	34643.8	750.678	0.69008	0.30992	0.731485	0.26932	0.16621	50616.8	50416.2	50375.7	50285.6	35984.8	13249	177.174	49410.9	1.58431e+07	1.57803e+07	1.57676e+07	1.57394e+07	1.12632e+07	4.14693e+06	55455.4	1.54656e+07
315	445.88	34702.3	758.41	0.69202	0.30798	0.733541	0.267635	0.16359	50701.1	50501.4	50461	50371.2	36146.9	13188.3	176.177	49511.3	1.59201e+07	1.58574e+07	1.58447e+07	1.58166e+07	1.13501e+07	4.14112e+06	55319.5	1.55466e+07
316	447.3	34672	777.439	0.69353	0.30647	0.735142	0.266322	0.16016	50655.9	50457.4	50417.1	50327.8	36194.2	13112.2	176.811	49483.1	1.59566e+07	1.58941e+07	1.58814e+07	1.58533e+07	1.14012e+07	4.13034e+06	55695.4	1.55872e+07
317	448.72	34708.3	775.296	0.69622	0.30378	0.737993	0.263985	0.16098	50707.3	50510.3	50470.3	50381.5	36372.6	13010.7	177.226	49560.5	1.60235e+07	1.59612e+07	1.59486e+07	1.59206e+07	1.14937e+07	4.11138e+06	56003.5	1.56611e+07
318	450.14	34841.5	764.768	0.69629	0.30371	0.738067	0.263924	0.16445	50901.8	50704.1	50663.9	50574.8	36515.8	13057.6	178.588	49752	1.61359e+07	1.60732e+07	1.60605e+07	1.60322e+07	1.15755e+07	4.13926e+06	56612.4	1.57714e+07
319	451.56	34764.8	789.028	0.69861	0.30139	0.740527	0.261908	0.16672	50788.4	50592.5	50552.7	50464.3	36556.9	12929.4	186.796	49673	1.61507e+07	1.60884e+07	1.60758e+07	1.60477e+07	1.16251e+07	4.11154e+06	59401.3	1.5796e+07
320	452.98	34835.4	813.019	0.70237	0.29763	0.744512	0.25864	0.16822	50889.2	50695.4	50655.8	50568.2	36828.3	12794	194.208	49816.5	1.62337e+07	1.61718e+07	1.61592e+07	1.61312e+07	1.17482e+07	4.08128e+06	61952.3	1.58915e+07
321	454.4	34855.6	811.064	0.70297	0.29703	0.745148	0.258119	0.16823	50918.3	50724.7	50685.2	50597.7	36881.1	12775.6	193.752	49850.4	1.62939e+07	1.62319e+07	1.62193e+07	1.61912e+07	1.18019e+07	4.08819e+06	62000.8	1.59521e+07
322	455.82	34972.6	809.849	0.70361	0.29639	0.745827	0.257563	0.17046	51088.8	50895.1	50855.5	50767.8	37038.6	12790.9	196.027	50025.5	1.63995e+07	1.63373e+07	1.63246e+07	1.62964e+07	1.18894e+07	4.10587e+06	62924.5	1.60582e+07
323	457.24	35051.3	810.719	0.70571	0.29429	0.748053	0.255738	0.17669	51202.5	51009.6	50970.1	50882.7	37232.7	12728.8	203.409	50165	1.64872e+07	1.64251e+07	1.64124e+07	1.63842e+07	1.19889e+07	4.09868e+06	65497.8	1.61531e+07
324	458.66	35077.6	808.421	0.70803	0.29197	0.750512	0.253722	0.18122	51239.3	51047.8	51008.6	50921.6	37383.1	12637.9	208.033	50229	1.65503e+07	1.64884e+07	1.64758e+07	1.64477e+07	1.20747e+07	4.08205e+06	67194.7	1.6224e+07
325	460.08	35178.4	810.09	0.7112	0.2888	0.753872	0.250967	0.18009	51384.7	51194.7	51155.6	51069.2	37658.5	12536.7	207.163	50402.3	1.66486e+07	1.65871e+07	1.65744e+07	1.65464e+07	1.22013e+07	4.06188e+06	67120.7	1.63303e+07
326	461.5	35289.4	828.486	0.71357	0.28643	0.756384	0.248908	0.17793	51545.3	51356.2	51317.3	51231.1	37903.1	12473	209.326	50585.5	1.67522e+07	1.66908e+07	1.66781e+07	1.66501e+07	1.23185e+07	4.05373e+06	68030.9	1.64403e+07
327	462.92	35390.3	820.92	0.71437	0.28563	0.757232	0.248212	0.17699	51692.1	51503.1	51464.1	51377.9	38054.1	12473.7	206.318	50734.2	1.68516e+07	1.679e+07	1.67773e+07	1.67492e+07	1.24056e+07	4.06643e+06	67259.8	1.65393e+07
328	464.34	35571.9	853.02	0.71481	0.28519	0.757699	0.24783	0.17892	51957.1	51767.3	51728.2	51641.7	38272.9	12518.4	216.724	51008.1	1.699e+07	1.69279e+07	1.69151e+07	1.68868e+07	1.25153e+07	4.09352e+06	70868.6	1.66796e+07
329	465.76	35495.2	874.912	0.71509	0.28491	0.757995	0.247587	0.18905	51844.9	51655.8	51616.8	51530.5	38205.4	12479.2	234.871	50919.4	1.70051e+07	1.69431e+07	1.69303e+07	1.6902e+07	1.25314e+07	4.09317e+06	77037.7	1.67016e+07
330	467.18	35699	883.65	0.71517	0.28483	0.75808	0.247517	0.19163	52142.5	51952.3	51913.1	51826.3	38429	12547.3	240.454	51216.8	1.71549e+07	1.70923e+07	1.70794e+07	1.70509e+07	1.26432e+07	4.12806e+06	79109.4	1.68503e+07
331	468.6	35751.5	903.769	0.71819	0.28181	0.761281	0.244893	0.19696	52217.2	52028.7	51989.8	51903.6	38648	12432.5	252.769	51333.3	1.72317e+07	1.71695e+07	1.71566e+07	1.71282e+07	1.27539e+07	4.10272e+06	83413.8	1.694e+07
332	470.02	35898.8	901.72	0.71989	0.28011	0.763083	0.243416	0.19845	52431.2	52243.1	52204.1	52118	38899.1	12408.4	254.104	51561.6	1.73547e+07	1.72925e+07	1.72796e+07	1.72511e+07	1.28756e+07	4.10718e+06	84108.3	1.70669e+07
333	471.44	35937.1	920.993	0.7192	0.2808	0.762352	0.244015	0.20125	52487.7	52298.9	52259.8	52173.4	38903.3	12452.3	263.197	51618.8	1.74259e+07	1.73632e+07	1.73503e+07	1.73216e+07	1.29159e+07	4.13415e+06	87381.3	1.71374e+07
334	472.86	36017.8	933.737	0.71937	0.28063	0.762532	0.243867	0.20115	52605.4	52416.4	52377.2	52290.7	38999.9	12472.7	266.706	51739.3	1.75176e+07	1.74546e+07	1.74416e+07	1.74128e+07	1.2987e+07	4.1534e+06	88813.1	1.72292e+07
335	474.28	36064.2	916.855	0.72039	0.27961	0.763613	0.242981	0.1943	52672.6	52483.9	52444.8	52358.4	39105.5	12443.3	252.966	51801.9	1.75926e+07	1.75296e+07	1.75166e+07	1.74877e+07	1.30613e+07	4.15608e+06	84490.5	1.73018e+07
336	475.7	36084.4	857.751	0.72054	0.27946	0.763772	0.242851	0.18927	52701.9	52513.3	52474.2	52387.7	39135.6	12443.6	230.532	51809.7	1.76551e+07	1.75919e+07	1.75788e+07	1.75499e+07	1.31104e+07	4.16862e+06	77228.3	1.73563e+07
337	477.12	36239.8	826.565	0.721	0.279	0.76426	0.242451	0.19211	52928.5	52739.4	52700.2	52613.5	39329.2	12476.6	225.484	52031.3	1.7784e+07	1.77204e+07	1.77073e+07	1.76781e+07	1.32146e+07	4.19215e+06	75762.5	1.74825e+07
338	478.54	36251.9	834.875	0.72145	0.27855	0.764737	0.24206	0.19234	52945.9	52757	52717.8	52631.2	39366.9	12460.7	228.023	52055.5	1.78428e+07	1.77791e+07	1.77659e+07	1.77367e+07	1.32666e+07	4.19925e+06	76843.9	1.75427e+07
339	479.96	36324.5	822.77	0.72098	0.27902	0.764239	0.242468	0.18715	53052.3	52862.7	52823.4	52736.5	39420	12506.7	218.654	52145.4	1.79317e+07	1.78676e+07	1.78543e+07	1.78249e+07	1.3324e+07	4.22727e+06	73904.9	1.76251e+07
340	481.38	36445.6	834.44	0.72145	0.27855	0.764737	0.24206	0.1812	53228.8	53038.9	52999.5	52912.4	39577.2	12527.3	214.705	52319.2	1.80446e+07	1.79802e+07	1.79668e+07	1.79373e+07	1.34167e+07	4.24674e+06	72784.9	1.77362e+07
341	482.8	36445.6	839.075	0.71973	0.28027	0.762914	0.243555	0.17712	53229.9	53038.9	52999.3	52911.8	39482.8	12604.6	211.036	52298.5	1.80982e+07	1.80332e+07	1.80198e+07	1.799e+07	1.34242e+07	4.28557e+06	71752.3	1.77815e+07
342	484.22	36433.4	826.571	0.72035	0.27965	0.763571	0.243016	0.1759	53211.9	53021.3	52981.8	52894.5	39503.7	12572.5	206.459	52282.7	1.81452e+07	1.80802e+07	1.80668e+07	1.8037e+07	1.34708e+07	4.28724e+06	70402.6	1.78284e+07
343	485.64	36475.8	811.05	0.72201	0.27799	0.765331	0.241573	0.17435	53272.7	53083	53043.6	52956.6	39640.8	12512.5	200.797	52354.1	1.82192e+07	1.81544e+07	1.81409e+07	1.81111e+07	1.35572e+07	4.27926e+06	68672.7	1.79051e+07
344	487.06	36405.2	803.101	0.72279	0.27721	0.766157	0.240895	0.17982	53169	52980.2	52941	52854.3	39606.8	12453.2	205.067	52265.1	1.8237e+07	1.81722e+07	1.81588e+07	1.8129e+07	1.35851e+07	4.27144e+06	70338.1	1.79269e+07
345	488.48	36227.6	782.739	0.72261	0.27739	0.765967	0.241052	0.17836	52909.8	52721.8	52682.7	52596.5	39403.8	12400.5	198.245	52002.6	1.8201e+07	1.81363e+07	1.81229e+07	1.80932e+07	1.35549e+07	4.26577e+06	68196.4	1.78889e+07
346	489.9	36151	763.008	0.72315	0.27685	0.766539	0.240583	0.17326	52797.5	52610.2	52571.3	52485.4	39349.8	12350.2	187.722	51887.7	1.82151e+07	1.81505e+07	1.81371e+07	1.81075e+07	1.35757e+07	4.26081e+06	64764.2	1.79013e+07
347	491.32	36001.7	759.08	0.72439	0.27561	0.767853	0.239505	0.1681	52578.6	52393	52354.3	52269	39254.5	12244.1	181.194	51679.7	1.81922e+07	1.8128e+07	1.81146e+07	1.80851e+07	1.35821e+07	4.23645e+06	62693.1	1.78812e+07
348	492.74	35937.1	740.806	0.72575	0.27425	0.769295	0.238323	0.16974	52483.4	52299	52260.6	52175.8	39257.6	12161.8	178.557	51598	1.82118e+07	1.81478e+07	1.81344e+07	1.8105e+07	1.36224e+07	4.22014e+06	61959.3	1.79045e+07
349	494.16	35882.6	720.432	0.72736	0.27264	0.771002	0.236924	0.17521	52402.8	52219.8	52181.6	52097.3	39285.1	12072.1	179.242	51536.4	1.82362e+07	1.81725e+07	1.81592e+07	1.81299e+07	1.36712e+07	4.20108e+06	62376.3	1.79347e+07
350	495.58	35751.5	701.955	0.72879	0.27121	0.772517	0.235681	0.17336	52210.4	52028.9	51991	51907.4	39218.5	11964.9	172.801	51356.1	1.82214e+07	1.81581e+07	1.81449e+07	1.81157e+07	1.36872e+07	4.17574e+06	60307.6	1.79233e+07
351	497	35729.3	648.698	0.72892	0.27108	0.772655	0.235569	0.17253	52177.9	51996.6	51958.8	51875.2	39201.1	11951.7	158.926	51311.7	1.82623e+07	1.81988e+07	1.81856e+07	1.81563e+07	1.37204e+07	4.1831e+06	55624.2	1.79591e+07
352	498.42	35693	620.332	0.72894	0.27106	0.772676	0.235551	0.17806	52124.8	51943.8	51905.9	51822.5	39162.3	11938.7	156.848	51257.9	1.82958e+07	1.82323e+07	1.8219e+07	1.81897e+07	1.3746e+07	4.19047e+06	55053.6	1.79915e+07
353	499.84	35626.4	612.855	0.72939	0.27061	0.773153	0.23516	0.18388	52027.3	51846.9	51809.2	51726	39113.4	11896.6	160.022	51170	1.83136e+07	1.82501e+07	1.82368e+07	1.82075e+07	1.37679e+07	4.18761e+06	56327.9	1.80119e+07
354	501.26	35559.8	591.575	0.72949	0.27051	0.773259	0.235073	0.18983	51930	51750	51712.4	51629.3	39045.7	11870	159.464	51075.1	1.83313e+07	1.82677e+07	1.82545e+07	1.82252e+07	1.37831e+07	4.19011e+06	56290.8	1.80295e+07
355	502.68	35499.3	583.658	0.73004	0.26996	0.773842	0.234595	0.18194	51841.3	51661.9	51624.4	51541.6	39008.6	11825.7	150.791	50985.1	1.83518e+07	1.82883e+07	1.8275e+07	1.82457e+07	1.3809e+07	4.1863e+06	53379.9	1.80487e+07
356	504.1	35416.5	615.415	0.73182	0.26818	0.775729	0.233048	0.17898	51719.3	51541.6	51504.3	51422.2	39012.6	11720.3	156.409	50889.3	1.83604e+07	1.82973e+07	1.8284e+07	1.82549e+07	1.38495e+07	4.16072e+06	55525.1	1.80657e+07
357	505.52	35370.1	614.829	0.73142	0.26858	0.775305	0.233396	0.18137	51651.8	51474	51436.8	51354.6	38940.2	11722.4	158.346	50820.9	1.8388e+07	1.83247e+07	1.83115e+07	1.82823e+07	1.38627e+07	4.17319e+06	56371.3	1.80923e+07
358	506.94	35404.4	587.889	0.72994	0.27006	0.773736	0.234682	0.18253	51702.8	51523.9	51486.5	51403.9	38899	11798.5	152.376	50849.9	1.84579e+07	1.8394e+07	1.83807e+07	1.83512e+07	1.3887e+07	4.21206e+06	54398.4	1.81534e+07
359	508.36	35299.5	602.212	0.73124	0.26876	0.775114	0.233552	0.18684	51548.8	51371.2	51334.1	51252	38852.8	11706.9	159.775	50719.5	1.84545e+07	1.83909e+07	1.83776e+07	1.83482e+07	1.39093e+07	4.19107e+06	57199.3	1.81576e+07
360	509.78	35140.1	617.346	0.73195	0.26805	0.775867	0.232935	0.19898	51315.6	51139.3	51102.3	51020.9	38715	11623.2	174.432	50512.6	1.84223e+07	1.8359e+07	1.83457e+07	1.83165e+07	1.38987e+07	4.17274e+06	62621.1	1.8134e+07
361	511.2	35041.2	629.189	0.7314	0.2686	0.775284	0.233413	0.20119	51171.5	50995.4	50958.5	50877.1	38577	11614.3	179.753	50371.1	1.84218e+07	1.83583e+07	1.83451e+07	1.83158e+07	1.38877e+07	4.18115e+06	64711	1.81336e+07
362	512.62	34962.6	652.018	0.73194	0.26806	0.775856	0.232944	0.19898	51056.3	50880.9	50844.1	50763.1	38518.8	11564.9	184.229	50268	1.84313e+07	1.8368e+07	1.83547e+07	1.83255e+07	1.39053e+07	4.17494e+06	66506.6	1.81467e+07
363	514.04	34952.5	665.071	0.73026	0.26974	0.774076	0.234404	0.20066	51042.6	50866.2	50829.3	50747.8	38419.3	11634.1	189.503	50242.9	1.84774e+07	1.84136e+07	1.84002e+07	1.83707e+07	1.39078e+07	4.21153e+06	68600.3	1.81879e+07
364	515.46	34825.3	667.511	0.73044	0.26956	0.774266	0.234248	0.20096	50856.9	50681.2	50644.4	50563.3	38289	11584	190.483	50063.5	1.8461e+07	1.83973e+07	1.83839e+07	1.83545e+07	1.38989e+07	4.205e+06	69145.4	1.81731e+07
365	516.88	34837.5	667.257	0.73289	0.26711	0.776863	0.232119	0.19466	50873	50698.8	50662.3	50581.8	38430.8	11482.7	184.441	50098	1.85178e+07	1.84544e+07	1.84411e+07	1.84118e+07	1.39888e+07	4.17971e+06	67136.6	1.82357e+07
366	518.3	34680.1	673.476	0.73358	0.26642	0.777595	0.231519	0.19453	50642.8	50469.8	50433.5	50353.5	38293.2	11401.3	186.036	49880.6	1.84846e+07	1.84215e+07	1.84082e+07	1.8379e+07	1.3977e+07	4.16148e+06	67903.2	1.82064e+07
367	519.72	34553	669.156	0.73398	0.26602	0.778019	0.231171	0.19443	50456.9	50284.8	50248.7	50169.1	38173.7	11342.5	184.748	49700.9	1.84672e+07	1.84043e+07	1.8391e+07	1.83619e+07	1.39716e+07	4.15134e+06	67617.7	1.81905e+07
368	521.14	34391.5	677.488	0.73302	0.26698	0.777001	0.232006	0.19785	50221.8	50049.9	50013.9	49934.4	37945.6	11330.2	190.338	49466.2	1.84314e+07	1.83683e+07	1.83551e+07	1.83259e+07	1.3926e+07	4.15819e+06	69854.1	1.81541e+07
369	522.56	34141.4	688.068	0.73085	0.26915	0.774701	0.233891	0.20115	49857.8	49685.8	49649.8	49570.4	37558.1	11339.2	196.535	49093.8	1.83477e+07	1.82844e+07	1.82711e+07	1.82419e+07	1.38214e+07	4.17283e+06	72324.8	1.80665e+07
370	523.98	34000.1	701.503	0.73048	0.26952	0.774309	0.234213	0.20423	49651.7	49480.2	49444.3	49365.2	37383.8	11307.8	203.44	48895	1.83215e+07	1.82582e+07	1.8245e+07	1.82157e+07	1.37946e+07	4.17259e+06	75069.5	1.80423e+07
371	525.4	33840.7	703.471	0.73159	0.26841	0.775485	0.233248	0.20587	49418.3	49248.3	49212.7	49134.1	37265	11208.5	205.649	48679.2	1.82848e+07	1.82219e+07	1.82087e+07	1.81796e+07	1.37881e+07	4.14713e+06	76090.3	1.80113e+07
372	526.82	33477.5	717.169	0.73206	0.26794	0.775984	0.23284	0.20818	48887.6	48719.7	48684.5	48607	36888.8	11068.8	212.006	48169.6	1.81373e+07	1.8075e+07	1.8062e+07	1.80332e+07	1.36857e+07	4.10651e+06	78654.3	1.78709e+07
373	528.24	33205.1	748.59	0.73181	0.26819	0.775719	0.233057	0.21416	48490	48323.3	48288.4	48211.4	36576.1	10988.9	227.652	47792.7	1.80383e+07	1.79763e+07	1.79633e+07	1.79346e+07	1.36063e+07	4.08789e+06	84686.4	1.77789e+07
374	529.66	32829.9	786.503	0.72915	0.27085	0.772899	0.235369	0.21366	47943.5	47777.1	47742.3	47665.6	36031.3	10972.5	238.623	47242.4	1.78829e+07	1.78209e+07	1.78079e+07	1.77793e+07	1.34397e+07	4.09275e+06	89006.3	1.76214e+07
375	531.08	32482.8	793.589	0.72753	0.27247	0.771182	0.236776	0.20748	47437.7	47272	47237.5	47161.2	35571.2	10921.5	233.809	46726.5	1.77417e+07	1.76797e+07	1.76668e+07	1.76383e+07	1.33036e+07	4.08462e+06	87444.4	1.74757e+07
376	532.5	32192.3	795.098	0.72851	0.27149	0.772221	0.235925	0.20865	47012.8	46849.2	46815.1	46739.7	35300.5	10784.8	235.574	46320.9	1.76298e+07	1.75685e+07	1.75557e+07	1.75274e+07	1.32377e+07	4.04431e+06	88340.3	1.73704e+07
377	533.92	32182.2	791.811	0.72917	0.27083	0.77292	0.235351	0.21653	46997.7	46834.6	46800.5	46725.3	35321.4	10755.2	243.46	46320.1	1.76711e+07	1.76098e+07	1.7597e+07	1.75687e+07	1.32809e+07	4.04397e+06	91541	1.74164e+07
378	535.34	32119.6	779.009	0.7321	0.2679	0.776026	0.232805	0.22175	46904.6	46743.6	46709.8	46635.4	35394.4	10618.2	245.298	46258	1.7683e+07	1.76223e+07	1.76096e+07	1.75815e+07	1.33437e+07	4.00307e+06	92477.5	1.74392e+07
379	536.76	31837.1	773.769	0.73368	0.26632	0.777701	0.231432	0.22961	46491.2	46332.5	46299.2	46225.8	35158.9	10462.8	252.284	45873.9	1.75737e+07	1.75137e+07	1.75011e+07	1.74733e+07	1.32901e+07	3.95492e+06	95363.5	1.73403e+07
380	538.18	31895.7	791.991	0.73119	0.26881	0.775061	0.233596	0.23122	46578.1	46417.6	46384	46309.9	35104	10580	260.036	45944	1.76531e+07	1.75923e+07	1.75795e+07	1.75515e+07	1.33044e+07	4.00982e+06	98553.7	1.74128e+07
381	539.6	31657.6	800.354	0.73217	0.26783	0.7761	0.232744	0.23452	46229.9	46071.2	46037.9	45964.5	34888.6	10462.7	266.533	45617.9	1.75673e+07	1.7507e+07	1.74944e+07	1.74665e+07	1.32577e+07	3.97584e+06	101282	1.73348e+07
382	541.02	31627.3	822.467	0.7327	0.2673	0.776662	0.232284	0.23255	46185.4	46027.1	45993.9	45920.8	34880.5	10432	271.596	45584.1	1.75966e+07	1.75363e+07	1.75237e+07	1.74958e+07	1.32895e+07	3.97461e+06	103478	1.73676e+07
383	542.44	31570.8	848.907	0.7336	0.2664	0.777616	0.231502	0.22625	46102.4	45944.9	45911.9	45839	34861	10378.3	272.733	45512	1.76111e+07	1.7551e+07	1.75383e+07	1.75105e+07	1.33169e+07	3.96453e+06	104184	1.73856e+07
384	543.86	31554.7	840.727	0.73544	0.26456	0.779566	0.229903	0.21314	46077.7	45921.5	45888.6	45816.2	34930.5	10301.4	254.453	45486.4	1.76478e+07	1.75879e+07	1.75753e+07	1.75476e+07	1.33784e+07	3.94543e+06	97455.7	1.74213e+07
385	545.28	31518.4	789.372	0.73588	0.26412	0.780033	0.22952	0.18971	46024.5	45868.6	45835.8	45763.6	34911.2	10272.4	212.648	45396.3	1.76734e+07	1.76135e+07	1.7601e+07	1.75732e+07	1.34059e+07	3.94461e+06	81656.6	1.74322e+07
386	546.7	31546.6	732.744	0.73468	0.26532	0.778761	0.230563	0.17878	46066.4	45909.7	45876.8	45804.2	34885.5	10328.3	186.02	45399.9	1.77356e+07	1.76752e+07	1.76626e+07	1.76346e+07	1.34309e+07	3.97641e+06	71617.7	1.74789e+07
387	548.12	31486.1	686.322	0.73801	0.26199	0.782291	0.227669	0.16441	45976.1	45821.7	45789.1	45717.4	34976.4	10179.1	160.23	45315.8	1.77468e+07	1.76872e+07	1.76746e+07	1.76469e+07	1.35009e+07	3.92915e+06	61848.9	1.74919e+07
388	549.54	31359	663.867	0.74146	0.25854	0.785948	0.224671	0.16017	45788.5	45636.7	45604.6	45533.9	34998	10004.5	150.991	45153.6	1.77202e+07	1.76614e+07	1.7649e+07	1.76216e+07	1.35442e+07	3.87176e+06	58433.5	1.74744e+07
389	550.96	31280.3	673.921	0.7441	0.2559	0.788746	0.222377	0.15229	45672.2	45522.3	45490.4	45420.5	35034.5	9877.54	145.737	45057.8	1.77208e+07	1.76626e+07	1.76503e+07	1.76231e+07	1.35934e+07	3.83249e+06	56545.8	1.74824e+07
390	552.38	31193.5	650.993	0.74625	0.25375	0.791025	0.220509	0.15614	45544.3	45396	45364.5	45295.2	35038.3	9767.39	144.337	44950	1.77167e+07	1.76591e+07	1.76468e+07	1.76198e+07	1.36299e+07	3.79951e+06	56147.3	1.74855e+07
391	553.8	31124.9	641.686	0.74601	0.25399	0.790771	0.220717	0.15636	45444.3	45296.2	45264.7	45195.5	34950	9755.12	142.474	44847.6	1.77233e+07	1.76655e+07	1.76532e+07	1.76262e+07	1.36305e+07	3.8045e+06	55565	1.74906e+07
392	555.22	31040.2	609.789	0.74524	0.25476	0.789954	0.221386	0.16051	45321	45172.8	45141.4	45072.2	34818.8	9758.06	138.986	44715.9	1.77205e+07	1.76626e+07	1.76503e+07	1.76232e+07	1.36142e+07	3.8154e+06	54343.4	1.74839e+07
393	556.64	30884.8	556.029	0.74635	0.25365	0.791131	0.220422	0.16727	45093.5	44946.8	44915.6	44846.9	34696.2	9666.91	132.07	44495.2	1.76767e+07	1.76191e+07	1.76069e+07	1.758e+07	1.36009e+07	3.78943e+06	51771.4	1.74421e+07
394	558.06	30729.4	536.719	0.74854	0.25146	0.793452	0.218519	0.17452	44865.4	44720.7	44689.8	44622	34622.9	9535.24	133.009	44291.2	1.76321e+07	1.75752e+07	1.75631e+07	1.75364e+07	1.36068e+07	3.74735e+06	52272.5	1.74064e+07
395	559.48	30654.8	557.351	0.75066	0.24934	0.7957	0.216676	0.18519	44755.3	44612.1	44581.5	44514.3	34636.6	9431.88	146.566	44215.1	1.76336e+07	1.75772e+07	1.75651e+07	1.75386e+07	1.36468e+07	3.71616e+06	57747.2	1.74207e+07
396	560.9	30418.7	583.104	0.75159	0.24841	0.796685	0.215868	0.19389	44410.1	44268.6	44238.3	44171.7	34412.5	9324.34	160.542	43897.4	1.7542e+07	1.74861e+07	1.74741e+07	1.74478e+07	1.35929e+07	3.68311e+06	63414.2	1.73395e+07
397	562.32	30444.9	610.124	0.75385	0.24615	0.799081	0.213904	0.19481	44447.2	44306.8	44276.6	44210.5	34545.7	9247.47	168.779	43962	1.76011e+07	1.75455e+07	1.75336e+07	1.75074e+07	1.36801e+07	3.662e+06	66836.3	1.74089e+07
398	563.74	30449	632.109	0.75497	0.24503	0.800268	0.212931	0.19037	44452.5	44312.6	44282.6	44216.7	34601.6	9206.62	170.875	43979.1	1.76476e+07	1.75921e+07	1.75802e+07	1.7554e+07	1.37368e+07	3.65503e+06	67837.5	1.74597e+07
399	565.16	30307.7	654.511	0.75591	0.24409	0.801265	0.212114	0.18549	44245.7	44107.1	44077.3	44011.9	34484	9128.76	172.395	43785.2	1.76098e+07	1.75546e+07	1.75428e+07	1.75167e+07	1.37246e+07	3.63325e+06	68613.4	1.74265e+07
400	566.58	30192.7	647.935	0.75708	0.24292	0.802505	0.211097	0.18248	44077.2	43939.8	43910.2	43845.3	34406.3	9050.53	167.894	43624.8	1.75868e+07	1.7532e+07	1.75202e+07	1.74943e+07	1.37281e+07	3.61116e+06	66989.7	1.74063e+07
401	568	30138.3	650.213	0.75493	0.24507	0.800226	0.212966	0.18035	43998.8	43860.4	43830.7	43765.5	34246.7	9114.15	166.518	43527.4	1.75995e+07	1.75442e+07	1.75323e+07	1.75062e+07	1.36987e+07	3.64566e+06	66607.1	1.7411e+07
402	569.42	30336	665.902	0.75433	0.24567	0.79959	0.213487	0.18112	44287.8	44148.2	44118.2	44052.4	34444	9196.41	171.264	43811.7	1.77594e+07	1.77034e+07	1.76914e+07	1.7665e+07	1.3812e+07	3.68776e+06	68676.7	1.75685e+07
403	570.84	30344.1	691.352	0.75608	0.24392	0.801445	0.211966	0.17994	44298.7	44160	44130.2	44064.7	34533.1	9133.33	176.651	43843.1	1.78081e+07	1.77523e+07	1.77403e+07	1.7714e+07	1.38823e+07	3.6716e+06	71013.5	1.76249e+07
404	572.26	30471.2	720.458	0.75727	0.24273	0.802706	0.210932	0.17368	44483.6	44345	44315.1	44249.7	34732.3	9126.85	177.683	44036.9	1.79269e+07	1.7871e+07	1.7859e+07	1.78326e+07	1.39971e+07	3.67812e+06	71606.4	1.77469e+07
405	573.68	30444.9	749.285	0.75982	0.24018	0.805409	0.208716	0.17102	44443.9	44306.9	44277.3	44212.3	34819.3	9023.19	181.963	44024.5	1.79553e+07	1.79e+07	1.7888e+07	1.78618e+07	1.4067e+07	3.64537e+06	73512.9	1.77859e+07
406	575.1	30449	731.033	0.76207	0.23793	0.807794	0.206761	0.168	44448.6	44312.8	44283.3	44218.9	34927	8939.85	174.395	44041.3	1.80017e+07	1.79467e+07	1.79348e+07	1.79087e+07	1.41455e+07	3.62064e+06	70630.1	1.78367e+07
407	576.52	30440.9	742.935	0.76257	0.23743	0.808324	0.206327	0.16858	44436.5	44301	44271.7	44207.3	34940.7	8918.69	177.846	44037.2	1.80412e+07	1.79862e+07	1.79743e+07	1.79482e+07	1.41859e+07	3.62099e+06	72205.7	1.78791e+07
408	577.94	30317.8	769.302	0.76264	0.23736	0.808398	0.206266	0.17034	44256.8	44121.9	44092.7	44028.6	34802.6	8880.02	186.081	43868.7	1.80125e+07	1.79576e+07	1.79457e+07	1.79196e+07	1.41647e+07	3.61417e+06	75734.9	1.78546e+07
409	579.36	30297.7	810.589	0.76562	0.23438	0.811557	0.203676	0.1764	44225.7	44092.6	44063.6	44000.2	34915.4	8762.69	203.043	43881.1	1.80441e+07	1.79898e+07	1.7978e+07	1.79521e+07	1.42455e+07	3.57518e+06	82841.5	1.79035e+07
410	580.78	29968.8	783.079	0.76899	0.23101	0.815129	0.200748	0.17725	43743.8	43614	43585.7	43523.6	34688.4	8542.95	197.097	43428.4	1.78912e+07	1.78381e+07	1.78265e+07	1.78012e+07	1.41875e+07	3.49407e+06	80612.7	1.77622e+07
411	582.2	29773.1	782.623	0.77247	0.22753	0.818818	0.197724	0.1827	43456.3	43329.2	43301.4	43240.4	34617.8	8359.3	203.039	43180.1	1.78171e+07	1.7765e+07	1.77536e+07	1.77286e+07	1.41933e+07	3.42731e+06	83246	1.77038e+07
412	583.62	29327.1	819.974	0.77734	0.22266	0.82398	0.193492	0.18909	42802.9	42680.4	42653.3	42594.2	34314.3	8057.87	220.169	42592.3	1.7592e+07	1.75416e+07	1.75305e+07	1.75062e+07	1.41032e+07	3.31178e+06	90489.6	1.75054e+07
413	585.04	29371.5	857.981	0.78114	0.21886	0.828008	0.190189	0.19061	42865.7	42745	42718.2	42659.8	34534.2	7932.34	232.227	42698.8	1.76607e+07	1.76109e+07	1.75999e+07	1.75758e+07	1.42281e+07	3.26812e+06	95677.4	1.75919e+07
414	586.46	29508.7	891.393	0.78361	0.21639	0.830627	0.188043	0.19359	43064.6	42944.7	42918	42859.8	34805.2	7879.45	245.042	42929.7	1.77857e+07	1.77362e+07	1.77251e+07	1.77011e+07	1.43746e+07	3.25421e+06	101202	1.773e+07
415	587.88	29710.5	929.503	0.78077	0.21923	0.827616	0.190511	0.19233	43360.6	43238.3	43211.2	43152	34916.2	8037.45	253.855	43207.5	1.79513e+07	1.79007e+07	1.78894e+07	1.78649e+07	1.44553e+07	3.3275e+06	105096	1.78879e+07
416	589.3	27263	953.001	0.68524	0.31476	0.726354	0.273526	0.19367	39835.5	39675.2	39642.9	39571.2	28119.7	10589.2	262.086	38971	1.65317e+07	1.64652e+07	1.64518e+07	1.6422e+07	1.16697e+07	4.39451e+06	108766	1.6173e+07
417	590.72	27450.7	979.903	0.69454	0.30546	0.736212	0.265445	0.19815	40105.1	39948.4	39916.6	39846.1	28697.5	10347	275.718	39320.3	1.66837e+07	1.66185e+07	1.66053e+07	1.6576e+07	1.19382e+07	4.30436e+06	114699	1.63572e+07
418	592.14	27614.1	998.318	0.70109	0.29891	0.743155	0.259753	0.20323	40340.6	40186.3	40154.8	40085.1	29140.6	10185.4	288.101	39614.2	1.6822e+07	1.67577e+07	1.67446e+07	1.67155e+07	1.21517e+07	4.24733e+06	120138	1.65191e+07
419	593.56	27809.8	997.104	0.70915	0.29085	0.751699	0.252749	0.20606	40622.5	40471.2	40440.2	40371.5	29684.6	9981.04	291.758	39957.4	1.69802e+07	1.6917e+07	1.6904e+07	1.68753e+07	1.24081e+07	4.17207e+06	121955	1.67022e+07
420	594.98	28148.8	1025.85	0.71435	0.28565	0.757211	0.24823	0.20645	41115	40964.6	40933.6	40865	30266.7	9922.07	300.737	40489.5	1.72272e+07	1.71642e+07	1.71512e+07	1.71224e+07	1.26818e+07	4.15735e+06	126009	1.69651e+07
421	596.4	28580.6	1049.77	0.71644	0.28356	0.759426	0.246414	0.20343	41744.6	41593	41561.7	41492.5	30820.9	10000.6	303.246	41124.7	1.75327e+07	1.74691e+07	1.74559e+07	1.74268e+07	1.29448e+07	4.20024e+06	127364	1.72724e+07
422	597.82	28848.9	1047.22	0.72072	0.27928	0.763963	0.242694	0.20197	42134.3	41983.6	41952.4	41883.3	31296.1	9942.1	300.341	41538.6	1.77386e+07	1.76751e+07	1.76619e+07	1.76329e+07	1.31757e+07	4.18562e+06	126444	1.74877e+07
423	599.24	29101.2	1044.8	0.72528	0.27472	0.768797	0.238732	0.20844	42500.3	42350.7	42319.6	42250.8	31769.5	9865.26	309.245	41944	1.79351e+07	1.7872e+07	1.78589e+07	1.78298e+07	1.34067e+07	4.16314e+06	130501	1.77004e+07
424	600.66	29298.9	1019.19	0.72912	0.27088	0.772867	0.235395	0.20568	42787.1	42638.5	42607.5	42539	32154.7	9793.46	297.67	42245.8	1.80989e+07	1.80361e+07	1.8023e+07	1.7994e+07	1.36014e+07	4.14263e+06	125914	1.787e+07
425	602.08	29535	1045.89	0.73109	0.26891	0.774955	0.233683	0.20427	43130.8	42982.1	42951	42882.3	32501.4	9800.57	303.373	42605.3	1.82874e+07	1.82244e+07	1.82112e+07	1.81821e+07	1.37806e+07	4.15544e+06	128630	1.80646e+07
426	603.5	29551.1	1056.76	0.73346	0.26654	0.777468	0.231623	0.20037	43153.1	43005.6	42974.7	42906.5	32624.5	9719.51	300.675	42644.7	1.83401e+07	1.82774e+07	1.82642e+07	1.82353e+07	1.38654e+07	4.13079e+06	127787	1.8124e+07
427	604.92	29589.4	1048.59	0.73536	0.26464	0.779482	0.229972	0.20477	43208	43061.5	43030.6	42962.7	32751.5	9662.74	304.903	42719.1	1.84066e+07	1.83442e+07	1.83311e+07	1.83021e+07	1.39521e+07	4.11633e+06	129889	1.81983e+07
428	606.34	29577.3	1024.95	0.73804	0.26196	0.782322	0.227643	0.20986	43188.9	43043.9	43013.3	42945.9	32857.4	9560.97	305.438	42723.8	1.84417e+07	1.83797e+07	1.83667e+07	1.83379e+07	1.40301e+07	4.08254e+06	130422	1.82431e+07
429	607.76	29700.4	990.995	0.74017	0.25983	0.78458	0.225792	0.2082	43367.5	43223	43192.5	43125.3	33089.3	9522.7	292.982	42905	1.85613e+07	1.84995e+07	1.84864e+07	1.84576e+07	1.41622e+07	4.07571e+06	125396	1.83634e+07
430	609.18	29795.2	950.012	0.74243	0.25757	0.786976	0.223828	0.20715	43504.8	43361.1	43330.6	43263.6	33296.4	9470.01	279.449	43045.8	1.86636e+07	1.86019e+07	1.85888e+07	1.85601e+07	1.42841e+07	4.06263e+06	119884	1.84667e+07
431	610.6	29896.1	910.436	0.74478	0.25522	0.789467	0.221786	0.19924	43650.8	43507.9	43477.6	43410.8	33514.8	9415.38	257.581	43187.8	1.87699e+07	1.87084e+07	1.86954e+07	1.86667e+07	1.44114e+07	4.04861e+06	110760	1.85708e+07
432	612.02	29980.9	890.315	0.74518	0.25482	0.789891	0.221439	0.19344	43774.3	43631.3	43600.9	43534	33627.9	9427.27	244.556	43299.7	1.88667e+07	1.88051e+07	1.8792e+07	1.87632e+07	1.44936e+07	4.06315e+06	105404	1.86622e+07
433	613.44	30015.2	848.934	0.74654	0.25346	0.791332	0.220257	0.18519	43823.7	43681.2	43650.9	43584.2	33727.8	9387.68	223.244	43338.7	1.89318e+07	1.88703e+07	1.88572e+07	1.88284e+07	1.45704e+07	4.05548e+06	96441.4	1.87223e+07
434	614.86	30077.7	845.059	0.74696	0.25304	0.791778	0.219892	0.18513	43914.8	43772.2	43741.9	43675.2	33817.1	9391.66	222.153	43430.9	1.90151e+07	1.89534e+07	1.89402e+07	1.89114e+07	1.46428e+07	4.06659e+06	96192.3	1.88056e+07
435	616.28	30120.1	844.175	0.74626	0.25374	0.791036	0.2205	0.18534	43977	43833.9	43803.4	43736.5	33833	9430.91	222.172	43486.1	1.9086e+07	1.90239e+07	1.90107e+07	1.89816e+07	1.46835e+07	4.09301e+06	96422.8	1.8873e+07
436	617.7	30188.7	805.249	0.74775	0.25225	0.792615	0.219205	0.18427	44076.4	43933.7	43903.4	43836.6	33977.8	9396.88	210.704	43585.4	1.91732e+07	1.91112e+07	1.9098e+07	1.90689e+07	1.47803e+07	4.08764e+06	91656.4	1.89596e+07
437	619.12	30293.6	769.901	0.74839	0.25161	0.793293	0.218649	0.18402	44229.2	44086.4	44056	43989.1	34125	9405.61	201.181	43731.8	1.92839e+07	1.92217e+07	1.92084e+07	1.91793e+07	1.48785e+07	4.10085e+06	87715.1	1.90671e+07
438	620.54	30204.8	770.189	0.74934	0.25066	0.7943	0.217824	0.19075	44099.1	43957.3	43927	43860.5	34068.2	9342.64	208.617	43619.5	1.92713e+07	1.92093e+07	1.91961e+07	1.9167e+07	1.48878e+07	4.08273e+06	91165.8	1.90617e+07
439	621.96	30265.4	795.915	0.7491	0.2509	0.794046	0.218032	0.19214	44187.6	44045.4	44015	43948.3	34125.6	9370.33	217.157	43713.1	1.93542e+07	1.92919e+07	1.92786e+07	1.92494e+07	1.4947e+07	4.1042e+06	95114.6	1.91463e+07
440	623.38	30342	826.725	0.74928	0.25072	0.794237	0.217876	0.19143	44299.4	44156.9	44126.5	44059.7	34220.2	9387.33	224.729	43832.3	1.94475e+07	1.93849e+07	1.93715e+07	1.93422e+07	1.50227e+07	4.12104e+06	98656.1	1.92424e+07
441	624.8	30350.1	848.734	0.75079	0.24921	0.795837	0.216563	0.20113	44310.4	44168.7	44138.4	44071.9	34298.3	9333.27	242.402	43874	1.94966e+07	1.94342e+07	1.94209e+07	1.93916e+07	1.50913e+07	4.10664e+06	106657	1.93046e+07
442	626.22	30321.9	857.836	0.75005	0.24995	0.795053	0.217207	0.19442	44269.6	44127.6	44097.3	44030.6	34232.6	9352.27	236.828	43821.7	1.95229e+07	1.94603e+07	1.94469e+07	1.94175e+07	1.50966e+07	4.12435e+06	104441	1.93254e+07
443	627.64	30309.8	835.21	0.75171	0.24829	0.796813	0.215764	0.19131	44251	44110	44079.8	44013.6	34294.7	9286.45	226.893	43808	1.95589e+07	1.94966e+07	1.94833e+07	1.9454e+07	1.51583e+07	4.10461e+06	100287	1.93632e+07
444	629.06	30336	829.966	0.75175	0.24825	0.796855	0.215729	0.19888	44289.3	44148.2	44118	44051.7	34326.2	9292.99	234.39	43853.6	1.96201e+07	1.95576e+07	1.95443e+07	1.95149e+07	1.52065e+07	4.11679e+06	103835	1.94271e+07
445	630.48	30432.8	815.391	0.75037	0.24963	0.795392	0.216928	0.20638	44431.4	44289.1	44258.7	44191.9	34372.6	9374.48	238.958	43986	1.97275e+07	1.96644e+07	1.96509e+07	1.96212e+07	1.52614e+07	4.16227e+06	106097	1.95298e+07
446	631.9	30457	798.372	0.75308	0.24692	0.798265	0.214573	0.20351	44465.3	44324.4	44294.2	44227.9	34524.2	9280.09	230.717	44035	1.9787e+07	1.97243e+07	1.97109e+07	1.96814e+07	1.53633e+07	4.12964e+06	102669	1.95956e+07
447	633.32	30485.3	794.601	0.75601	0.24399	0.801371	0.212027	0.20033	44504.9	44365.5	44335.5	44269.8	34690.6	9178.48	226.039	44095.1	1.98492e+07	1.9787e+07	1.97737e+07	1.97443e+07	1.5472e+07	4.0936e+06	100813	1.96664e+07
448	634.74	30580.1	771.183	0.75625	0.24375	0.801625	0.211819	0.19924	44643.2	44503.5	44473.5	44407.6	34809.6	9197.97	218.184	44225.7	1.99555e+07	1.98931e+07	1.98797e+07	1.98502e+07	1.55599e+07	4.11149e+06	97528.2	1.97689e+07
449	636.16	30632.6	766.868	0.75707	0.24293	0.802494	0.211106	0.2044	44719.3	44579.9	44549.9	44484	34907.1	9182.75	222.582	44312.4	2.00343e+07	1.99718e+07	1.99583e+07	1.99288e+07	1.56384e+07	4.11387e+06	99716.7	1.9852e+07
450	637.58	30590.2	783.854	0.75802	0.24198	0.803501	0.210281	0.20785	44657	44518.2	44488.3	44422.8	34902.6	9134.19	231.352	44268.1	2.0051e+07	1.99887e+07	1.99753e+07	1.99458e+07	1.56713e+07	4.10125e+06	103877	1.98764e+07
451	639	30640.7	794.065	0.75775	0.24225	0.803215	0.210515	0.20345	44730.8	44591.6	44561.7	44495.9	34947.7	9159.46	229.405	44336.5	2.01288e+07	2.00662e+07	2.00528e+07	2.00232e+07	1.57265e+07	4.12176e+06	103232	1.99514e+07
452	640.42	30670.9	822.788	0.75693	0.24307	0.802346	0.211228	0.19455	44775.4	44635.7	44605.6	44539.6	34944.3	9199.54	227.304	44371.2	2.01937e+07	2.01307e+07	2.01171e+07	2.00874e+07	1.57599e+07	4.14899e+06	102514	2.00114e+07
453	641.84	30717.3	832.186	0.75587	0.24413	0.801222	0.212149	0.18774	44843.7	44703.2	44673	44606.7	34948.2	9253.64	221.853	44423.7	2.02694e+07	2.02058e+07	2.01922e+07	2.01622e+07	1.57966e+07	4.18265e+06	100278	2.00795e+07
454	643.26	30763.7	859.721	0.75364	0.24636	0.798858	0.214087	0.19205	44912.7	44770.7	44740.2	44673.4	34897.7	9352.28	234.455	44484.5	2.03455e+07	2.02811e+07	2.02673e+07	2.0237e+07	1.58087e+07	4.23658e+06	106208	2.01515e+07
455	644.68	30773.8	882.13	0.7542	0.2458	0.799452	0.2136	0.19371	44927.1	44785.4	44755	44688.2	34935.1	9334.08	242.646	44511.8	2.03969e+07	2.03326e+07	2.03188e+07	2.02884e+07	1.58605e+07	4.23767e+06	110161	2.02084e+07
456	646.1	30785.9	901.811	0.75349	0.24651	0.798699	0.214217	0.19269	44945.2	44803	44772.5	44705.6	34916	9364.72	246.753	44527.4	2.04501e+07	2.03854e+07	2.03715e+07	2.0341e+07	1.58868e+07	4.26095e+06	112273	2.026e+07
457	647.52	30822.2	912.351	0.75303	0.24697	0.798212	0.214617	0.19549	44998.5	44855.8	44825.3	44758.2	34935.8	9393.27	253.265	44582.3	2.05193e+07	2.04543e+07	2.04403e+07	2.04097e+07	1.59307e+07	4.28333e+06	115489	2.03295e+07
458	648.94	30905	909.968	0.75244	0.24756	0.797586	0.21513	0.19457	45119.6	44976.2	44945.5	44878.1	35002.1	9440.98	251.414	44694.5	2.06196e+07	2.05541e+07	2.05401e+07	2.05093e+07	1.5996e+07	4.31453e+06	114896	2.04254e+07
459	650.36	30957.4	899.938	0.75189	0.24811	0.797003	0.215608	0.20219	45196.5	45052.6	45021.8	44954.1	35035.9	9478.01	258.381	44772.3	2.07e+07	2.06341e+07	2.062e+07	2.0589e+07	1.60465e+07	4.34093e+06	118339	2.05057e+07
460	651.78	31110.8	899.476	0.75348	0.24652	0.798689	0.214226	0.20051	45419.5	45275.8	45244.9	45177.3	35283.9	9463.92	256.103	45003.9	2.08475e+07	2.07816e+07	2.07674e+07	2.07364e+07	1.61953e+07	4.34394e+06	117551	2.06568e+07
461	653.2	31451.8	911.482	0.75263	0.24737	0.797788	0.214965	0.19068	45917.8	45772	45740.8	45672.2	35630.4	9600.64	246.798	45477.8	2.11222e+07	2.10551e+07	2.10408e+07	2.10092e+07	1.639e+07	4.41629e+06	113527	2.09198e+07
462	654.62	31516.3	915.637	0.75302	0.24698	0.798201	0.214626	0.19165	46011.8	45866	45834.7	45766.1	35722.1	9605.18	249.184	45576.4	2.12114e+07	2.11442e+07	2.11298e+07	2.10982e+07	1.64679e+07	4.42799e+06	114874	2.10107e+07
463	656.04	31524.4	949.513	0.75432	0.24568	0.799579	0.213496	0.1889	46022.8	45877.7	45846.6	45778.2	35792.9	9557.07	254.696	45604.7	2.12626e+07	2.11955e+07	2.11811e+07	2.11495e+07	1.65363e+07	4.41537e+06	117669	2.10694e+07
464	657.46	31548.6	946.918	0.75375	0.24625	0.798975	0.213991	0.1913	46058.5	45912.9	45881.7	45813.2	35793.3	9586.6	257.227	45637.1	2.13251e+07	2.12577e+07	2.12432e+07	2.12115e+07	1.65723e+07	4.4386e+06	119096	2.113e+07
465	658.88	31516.3	960.236	0.7541	0.2459	0.799346	0.213687	0.19559	46011.2	45866	45834.8	45766.4	35773.3	9563.18	266.694	45603.2	2.13492e+07	2.12818e+07	2.12674e+07	2.12356e+07	1.65988e+07	4.43732e+06	123746	2.11599e+07
466	660.3	31564.8	946.617	0.75547	0.24453	0.800798	0.212497	0.19641	46081.1	45936.5	45905.4	45837.2	35893.3	9524.51	264.014	45681.9	2.14277e+07	2.13605e+07	2.1346e+07	2.13143e+07	1.66904e+07	4.4289e+06	122766	2.12421e+07
467	661.72	31526.4	927.927	0.75653	0.24347	0.801922	0.211575	0.2004	46024.5	45880.7	45849.7	45781.8	35900.1	9471.71	264.058	45635.8	2.14474e+07	2.13804e+07	2.1366e+07	2.13343e+07	1.67294e+07	4.41382e+06	123051	2.12663e+07
468	663.14	31399.3	925.711	0.75768	0.24232	0.803141	0.210576	0.19812	45838.3	45695.7	45665	45597.6	35809.7	9388.96	260.431	45459	2.14065e+07	2.13399e+07	2.13256e+07	2.12941e+07	1.67231e+07	4.38464e+06	121621	2.12294e+07
469	664.56	31377.1	925.687	0.75713	0.24287	0.802558	0.211054	0.1951	45806.2	45663.4	45632.7	45565.2	35758.4	9403.62	256.454	45418.4	2.14373e+07	2.13705e+07	2.13561e+07	2.13245e+07	1.67349e+07	4.40089e+06	120021	2.12558e+07
470	665.98	31288.3	939.428	0.75705	0.24295	0.802473	0.211124	0.19203	45676.7	45534.2	45503.5	45436.3	35653.4	9380.1	256.166	45289.7	2.14224e+07	2.13555e+07	2.13412e+07	2.13096e+07	1.67215e+07	4.39927e+06	120142	2.12409e+07
471	667.4	31316.6	952.906	0.75833	0.24167	0.80383	0.210011	0.19308	45717.2	45575.3	45544.8	45477.7	35745.9	9339.1	261.262	45346.3	2.14871e+07	2.14204e+07	2.1406e+07	2.13745e+07	1.68006e+07	4.38938e+06	122793	2.13128e+07
472	668.82	31346.8	974.937	0.75948	0.24052	0.805049	0.209012	0.20343	45760.7	45619.4	45588.9	45522	35834.8	9303.65	281.631	45420	2.15533e+07	2.14867e+07	2.14724e+07	2.14409e+07	1.68782e+07	4.38202e+06	132648	2.13928e+07
473	670.24	31350.9	958.725	0.76172	0.23828	0.807423	0.207065	0.20982	45765.3	45625.3	45595	45528.6	35945.1	9218.19	285.647	45448.9	2.16012e+07	2.15351e+07	2.15208e+07	2.14895e+07	1.69661e+07	4.35098e+06	134825	2.14519e+07
474	671.66	31409.4	955.416	0.7615	0.2385	0.80719	0.207256	0.20824	45850.9	45710.5	45680.1	45613.5	36001.8	9243.92	282.517	45528.2	2.16875e+07	2.1621e+07	2.16067e+07	2.15752e+07	1.70288e+07	4.37237e+06	133631	2.15348e+07
475	673.08	31395.3	944.681	0.76106	0.23894	0.806724	0.207639	0.20924	45830.5	45689.9	45659.5	45592.8	35964.8	9256.81	280.684	45502.3	2.17237e+07	2.1657e+07	2.16426e+07	2.1611e+07	1.70473e+07	4.38773e+06	133044	2.15681e+07
476	674.5	31365	920.961	0.76147	0.23853	0.807158	0.207283	0.21236	45786.1	45645.9	45615.5	45549	35949.5	9232.02	277.717	45459.2	2.17484e+07	2.16818e+07	2.16674e+07	2.16358e+07	1.7076e+07	4.38521e+06	131916	2.15931e+07
477	675.92	31359	899.307	0.76248	0.23752	0.808229	0.206405	0.21082	45776.7	45637.1	45606.8	45540.5	35990.2	9191.15	269.221	45450.6	2.17897e+07	2.17232e+07	2.17088e+07	2.16773e+07	1.71313e+07	4.37499e+06	128149	2.16345e+07
478	677.34	31324.7	879.305	0.76301	0.23699	0.808791	0.205944	0.20576	45726.3	45587.2	45557	45490.9	35975.8	9160.61	256.915	45393.3	2.18115e+07	2.17451e+07	2.17307e+07	2.16991e+07	1.71605e+07	4.36961e+06	122548	2.16526e+07
479	678.76	31288.3	853.774	0.76228	0.23772	0.808017	0.206579	0.20237	45673.7	45534.3	45504.1	45437.9	35899.7	9178.17	245.345	45323.3	2.1832e+07	2.17654e+07	2.1751e+07	2.17193e+07	1.71601e+07	4.38717e+06	117275	2.16645e+07
480	680.18	31336.8	849.055	0.76241	0.23759	0.808155	0.206466	0.20123	45744.3	45604.8	45574.5	45508.3	35961.4	9187.35	242.615	45391.4	2.19115e+07	2.18447e+07	2.18302e+07	2.17985e+07	1.72255e+07	4.40074e+06	116212	2.17425e+07
481	681.6	31375.1	846.629	0.7638	0.2362	0.809628	0.205258	0.19948	45799.5	45660.6	45630.4	45564.4	36071.1	9144.78	239.817	45455.7	2.19838e+07	2.19171e+07	2.19026e+07	2.18709e+07	1.73141e+07	4.38949e+06	115112	2.18187e+07
482	683.02	31399.3	850.982	0.76403	0.23597	0.809872	0.205058	0.20455	45834.7	45695.8	45665.7	45599.6	36109.8	9142.92	247.177	45499.9	2.20465e+07	2.19797e+07	2.19652e+07	2.19334e+07	1.73688e+07	4.39775e+06	118892	2.18854e+07
483	684.44	31383.2	867.204	0.76481	0.23519	0.810699	0.20438	0.20659	45810.7	45672.3	45642.3	45576.4	36128.1	9108.02	254.401	45490.5	2.20808e+07	2.20141e+07	2.19996e+07	2.19678e+07	1.74137e+07	4.39006e+06	122621	2.19264e+07
484	685.86	31379.1	892.989	0.76353	0.23647	0.809342	0.205492	0.2103	45805.6	45666.5	45636.3	45570.2	36063	9156.41	266.67	45486	2.21241e+07	2.20569e+07	2.20423e+07	2.20104e+07	1.74184e+07	4.42254e+06	128801	2.19698e+07
485	687.28	31356.9	928.963	0.76282	0.23718	0.808589	0.206109	0.2158	45773.6	45634.1	45603.9	45537.7	36003.9	9177.4	284.668	45466	2.21544e+07	2.20869e+07	2.20723e+07	2.20402e+07	1.74259e+07	4.44186e+06	137779	2.20055e+07
486	688.7	31387.2	937.614	0.76317	0.23683	0.80896	0.205805	0.21493	45817.5	45678.2	45648	45581.8	36055.2	9172.71	286.16	45514.1	2.22215e+07	2.21539e+07	2.21393e+07	2.21072e+07	1.74868e+07	4.44876e+06	138788	2.20743e+07
487	690.12	31334.7	939.829	0.76445	0.23555	0.810317	0.204693	0.21035	45740.2	45601.9	45571.8	45506	36055.3	9107.88	280.724	45443.9	2.22298e+07	2.21625e+07	2.21479e+07	2.21159e+07	1.75229e+07	4.42643e+06	136432	2.20858e+07
488	691.54	31348.9	959.542	0.76362	0.23638	0.809437	0.205414	0.20573	45761.3	45622.4	45592.3	45526.2	36032.4	9144.09	280.317	45456.8	2.22858e+07	2.22181e+07	2.22034e+07	2.21713e+07	1.75478e+07	4.45317e+06	136515	2.21375e+07
489	692.96	31361	980.783	0.76418	0.23582	0.810031	0.204928	0.20105	45778.7	45640	45609.9	45544	36072.8	9125.95	280.005	45478.7	2.234e+07	2.22723e+07	2.22576e+07	2.22255e+07	1.76035e+07	4.45347e+06	136642	2.21936e+07
490	694.38	31328.7	977.397	0.76274	0.23726	0.808504	0.206179	0.19973	45732.4	45593	45562.8	45496.6	35967.7	9172.23	277.206	45417.2	2.23631e+07	2.2295e+07	2.22802e+07	2.22479e+07	1.75882e+07	4.48522e+06	135554	2.2209e+07
491	695.8	31320.6	980.291	0.76264	0.23736	0.808398	0.206266	0.19833	45720.6	45581.3	45551.1	45484.9	35953.7	9173.73	276.078	45403.6	2.24031e+07	2.23348e+07	2.232e+07	2.22876e+07	1.76173e+07	4.49513e+06	135278	2.22477e+07
492	697.22	31328.7	1002.41	0.76381	0.23619	0.809639	0.205249	0.20031	45731.8	45593	45562.9	45497	36018.2	9130.86	285.127	45434.2	2.24543e+07	2.23862e+07	2.23714e+07	2.2339e+07	1.76849e+07	4.48325e+06	139997	2.23082e+07
493	698.64	31310.5	1014.36	0.76345	0.23655	0.809257	0.205562	0.20015	45705.5	45566.6	45536.5	45470.5	35980.3	9139.48	288.295	45408.1	2.24871e+07	2.24188e+07	2.2404e+07	2.23715e+07	1.77023e+07	4.49662e+06	141841	2.23408e+07
494	700.06	31241.9	1044.23	0.76361	0.23639	0.809427	0.205423	0.2042	45605.2	45466.8	45436.7	45370.9	35909	9113.29	302.79	45325.1	2.24834e+07	2.24151e+07	2.24003e+07	2.23679e+07	1.77032e+07	4.49285e+06	149275	2.23453e+07
495	701.48	31205.6	1073.07	0.76421	0.23579	0.810063	0.204902	0.20491	45551.9	45413.9	45384	45318.4	35895.5	9079.59	312.232	45287.3	2.25026e+07	2.24345e+07	2.24197e+07	2.23873e+07	1.77324e+07	4.48532e+06	154243	2.23719e+07
496	702.9	31195.5	1081.36	0.76366	0.23634	0.80948	0.205379	0.19838	45537.5	45399.2	45369.2	45303.5	35858	9097.83	304.619	45260.5	2.2541e+07	2.24726e+07	2.24578e+07	2.24253e+07	1.77497e+07	4.50342e+06	150786	2.24039e+07
497	704.32	31177.4	1071.81	0.761	0.239	0.80666	0.207691	0.19555	45512.4	45372.8	45342.6	45276.3	35712.3	9194.87	297.621	45204.8	2.25742e+07	2.25049e+07	2.24899e+07	2.24571e+07	1.77133e+07	4.56065e+06	147620	2.24216e+07
498	705.74	31082.5	1069.96	0.76203	0.23797	0.807752	0.206796	0.18947	45373.4	45234.8	45204.8	45138.9	35651.9	9127.39	287.869	45067.2	2.25506e+07	2.24817e+07	2.24668e+07	2.24341e+07	1.7719e+07	4.53631e+06	143071	2.23984e+07
499	707.16	31048.2	1082.08	0.76362	0.23638	0.809437	0.205414	0.18659	45322.5	45184.9	45155	45089.6	35686.9	9056.4	286.707	45030	2.25706e+07	2.25021e+07	2.24872e+07	2.24546e+07	1.77721e+07	4.51009e+06	142780	2.24249e+07
500	708.58	31013.9	1081.33	0.76436	0.23564	0.810222	0.204771	0.18689	45272	45135	45105.2	45040	35682	9018.08	286.968	44987	2.25907e+07	2.25224e+07	2.25075e+07	2.2475e+07	1.78053e+07	4.50002e+06	143197	2.24485e+07
501	710	30937.3	1081.7	0.76405	0.23595	0.809893	0.205041	0.18707	45160.2	45023.4	44993.7	44928.6	35579.3	9007.62	287.341	44874.3	2.25801e+07	2.25117e+07	2.24968e+07	2.24643e+07	1.77897e+07	4.50381e+06	143671	2.24371e+07
502	711.42	30844.4	1067.94	0.76317	0.23683	0.80896	0.205805	0.18807	45025.2	44888.3	44858.6	44793.5	35431.7	9014.09	285.203	44731	2.25576e+07	2.2489e+07	2.24742e+07	2.24416e+07	1.77513e+07	4.51606e+06	142887	2.24102e+07
503	712.84	30812.2	1060.27	0.76331	0.23669	0.809109	0.205684	0.18748	44978	44841.3	44811.7	44746.7	35401.1	8999.33	282.268	44682.7	2.2579e+07	2.25103e+07	2.24955e+07	2.24628e+07	1.77714e+07	4.51766e+06	141698	2.24307e+07
504	714.26	30717.3	1052.2	0.76309	0.23691	0.808875	0.205875	0.18618	44839.7	44703.3	44673.7	44608.9	35282	8979.97	278.177	44540.2	2.25544e+07	2.24858e+07	2.24709e+07	2.24383e+07	1.77469e+07	4.51693e+06	139923	2.24037e+07
505	715.68	30662.9	1044.2	0.76181	0.23819	0.807519	0.206987	0.18576	44760.9	44624	44594.4	44529.4	35160.4	9012.48	275.439	44448.3	2.25595e+07	2.24905e+07	2.24756e+07	2.24428e+07	1.77208e+07	4.54229e+06	138821	2.24019e+07
506	717.1	30584.2	1054.77	0.76407	0.23593	0.809914	0.205023	0.18371	44644.8	44509.5	44480.2	44415.8	35174.2	8904.06	275.157	44353.4	2.25456e+07	2.24773e+07	2.24625e+07	2.243e+07	1.7763e+07	4.49655e+06	138954	2.23985e+07
507	718.52	30471.2	1057.2	0.76379	0.23621	0.809617	0.205266	0.18286	44480	44345.1	44315.8	44251.7	35031.4	8881.69	274.514	44187.6	2.25069e+07	2.24386e+07	2.24238e+07	2.23913e+07	1.77259e+07	4.49413e+06	138904	2.23589e+07
508	719.94	30467.1	1067.94	0.76241	0.23759	0.808155	0.206466	0.17802	44474.9	44339.2	44309.8	44245.4	34963.5	8932.4	269.963	44165.8	2.25488e+07	2.248e+07	2.24651e+07	2.24324e+07	1.77265e+07	4.52872e+06	136871	2.23921e+07
509	721.36	30368.3	1087.37	0.76236	0.23764	0.808102	0.206509	0.17705	44330.6	44195.3	44166	44101.8	34847.7	8905.28	273.377	44026.4	2.25199e+07	2.24512e+07	2.24363e+07	2.24037e+07	1.77026e+07	4.52388e+06	138875	2.23654e+07
510	722.78	30289.6	1070.35	0.76387	0.23613	0.809702	0.205197	0.17762	44214.9	44080.8	44051.7	43988	34826.3	8825.77	269.964	43922	2.25054e+07	2.24371e+07	2.24223e+07	2.23899e+07	1.77266e+07	4.49232e+06	137412	2.23563e+07
511	724.2	30259.3	1042.22	0.76655	0.23345	0.812543	0.202868	0.17831	44169.3	44036.8	44008	43944.8	34913.5	8716.88	263.891	43894.3	2.25263e+07	2.24588e+07	2.24441e+07	2.24119e+07	1.78059e+07	4.44561e+06	134584	2.23861e+07
512	725.62	30235.1	1035.64	0.76742	0.23258	0.813465	0.202112	0.17618	44133.4	44001.6	43972.8	43909.9	34925.2	8677.45	259.091	43861.7	2.25522e+07	2.24848e+07	2.24701e+07	2.2438e+07	1.78468e+07	4.43417e+06	132396	2.24133e+07
513	727.04	30126.1	1046.89	0.76811	0.23189	0.814197	0.201512	0.176	43974	43843	43814.5	43751.9	34830.6	8620.53	261.639	43712.8	2.25147e+07	2.24476e+07	2.2433e+07	2.2401e+07	1.78333e+07	4.41371e+06	133959	2.23809e+07
514	728.46	30051.5	1072.79	0.76691	0.23309	0.812925	0.202555	0.17586	43865.7	43734.4	43705.8	43643.1	34690	8643.66	267.897	43601.6	2.25031e+07	2.24357e+07	2.24211e+07	2.23889e+07	1.7796e+07	4.4342e+06	137431	2.23676e+07
515	729.88	30033.3	1070.22	0.76757	0.23243	0.813624	0.201982	0.17887	43838.8	43708	43679.4	43616.9	34698.9	8613.98	271.832	43584.7	2.25332e+07	2.24659e+07	2.24512e+07	2.24191e+07	1.78352e+07	4.42759e+06	139722	2.24025e+07
516	731.3	30007.1	1098.17	0.76846	0.23154	0.814568	0.201208	0.18001	43800.1	43669.8	43641.4	43579.1	34708.8	8573.5	280.707	43563	2.2557e+07	2.24899e+07	2.24753e+07	2.24432e+07	1.7875e+07	4.41535e+06	144564	2.24349e+07
517	732.72	29934.5	1115.12	0.76932	0.23068	0.815479	0.200461	0.17953	43693.6	43564.1	43535.8	43473.9	34663.5	8520.98	284.28	43468.8	2.25459e+07	2.24791e+07	2.24645e+07	2.24325e+07	1.78864e+07	4.39683e+06	146688	2.24299e+07
518	734.14	29859.8	1106.27	0.77074	0.22926	0.816984	0.199227	0.1786	43583.9	43455.5	43427.4	43365.9	34640.9	8447.41	280.564	43368.9	2.25329e+07	2.24665e+07	2.24519e+07	2.24202e+07	1.79093e+07	4.36731e+06	145051	2.24217e+07
519	735.56	29756.9	1119.93	0.77104	0.22896	0.817302	0.198966	0.17876	43433.5	43305.7	43277.7	43216.5	34535	8407.28	284.282	43226.5	2.24986e+07	2.24324e+07	2.24179e+07	2.23862e+07	1.78891e+07	4.35497e+06	147258	2.23913e+07
520	736.98	29708.5	1112.91	0.77145	0.22855	0.817737	0.19861	0.18422	43362.6	43235.3	43207.4	43146.3	34497.1	8378.57	291.129	43166.8	2.25052e+07	2.24391e+07	2.24246e+07	2.23929e+07	1.7904e+07	4.34848e+06	151096	2.24036e+07
521	738.4	29621.7	1019.56	0.77173	0.22827	0.818034	0.198367	0.18776	43235.8	43109	43081.2	43020.4	34408.8	8343.87	271.835	43024.5	2.24826e+07	2.24167e+07	2.24022e+07	2.23706e+07	1.78926e+07	4.33881e+06	141354	2.23728e+07
522	739.82	29557.2	992.345	0.77306	0.22694	0.819444	0.197211	0.1847	43140.9	43015	42987.4	42927	34393	8277.17	260.266	42930.4	2.24764e+07	2.24108e+07	2.23964e+07	2.2365e+07	1.79188e+07	4.31241e+06	135599	2.23668e+07
523	741.24	29470.4	994.461	0.77627	0.22373	0.822846	0.194421	0.18706	43012.5	42888.8	42861.6	42802	34434.4	8136.14	264.154	42834.7	2.24525e+07	2.2388e+07	2.23737e+07	2.23426e+07	1.79748e+07	4.24706e+06	137888	2.23597e+07
524	742.66	29438.1	970.926	0.77823	0.22177	0.824924	0.192718	0.19094	42964.4	42841.9	42814.8	42755.7	34483.6	8056.03	263.252	42802.8	2.24704e+07	2.24063e+07	2.23921e+07	2.23612e+07	1.80349e+07	4.2133e+06	137681	2.23859e+07
525	744.08	29359.4	955.324	0.77871	0.22129	0.825433	0.192301	0.1918	42849.3	42727.4	42700.4	42641.5	34412.6	8017.1	260.188	42689.9	2.2453e+07	2.23891e+07	2.2375e+07	2.23442e+07	1.80322e+07	4.20096e+06	136339	2.23695e+07
526	745.5	28136.7	949.688	0.77783	0.22217	0.8245	0.193066	0.19	41065.2	40947.9	40922	40865.4	32942.2	7713.77	256.226	40912.2	2.15592e+07	2.14977e+07	2.1484e+07	2.14543e+07	1.72946e+07	4.04973e+06	134519	2.14789e+07
527	746.92	27918.8	959.666	0.77726	0.22274	0.823896	0.193561	0.18786	40747.4	40630.8	40605	40548.7	32663.1	7673.67	256.002	40592.7	2.14332e+07	2.13718e+07	2.13582e+07	2.13286e+07	1.71808e+07	4.03635e+06	134657	2.13518e+07
528	748.34	27688.8	960.231	0.77866	0.22134	0.82538	0.192344	0.19323	40411	40296	40270.6	40215.1	32452.3	7562.61	263.475	40278.4	2.12966e+07	2.1236e+07	2.12226e+07	2.11933e+07	1.71024e+07	3.9855e+06	138851	2.12267e+07
529	749.76	27450.7	940.987	0.77943	0.22057	0.826196	0.191675	0.1918	40063.2	39949.6	39924.4	39869.5	32205.1	7471.5	256.284	39932.9	2.11534e+07	2.10934e+07	2.10801e+07	2.10511e+07	1.70043e+07	3.94495e+06	135318	2.10846e+07
530	751.18	27212.6	945.769	0.77893	0.22107	0.825666	0.19211	0.18706	39715.9	39603.1	39578.1	39523.5	31905.3	7423.49	251.22	39580	2.10097e+07	2.095e+07	2.09368e+07	2.0908e+07	1.68779e+07	3.92702e+06	132895	2.09378e+07
531	752.6	27146	943.276	0.77947	0.22053	0.826238	0.191641	0.18348	39618.5	39506.2	39481.3	39427	31849.3	7387.23	245.763	39482.3	2.09978e+07	2.09383e+07	2.09251e+07	2.08963e+07	1.68801e+07	3.91523e+06	130254	2.09256e+07
532	754.02	27063.3	963.496	0.77946	0.22054	0.826228	0.191649	0.18322	39497.8	39385.8	39361	39306.8	31751.8	7365.06	250.675	39367.6	2.09733e+07	2.09138e+07	2.09007e+07	2.08719e+07	1.68602e+07	3.91085e+06	133108	2.09042e+07
533	755.44	26899.9	966.568	0.77935	0.22065	0.826111	0.191745	0.18311	39259.3	39147.9	39123.3	39069.4	31555.6	7324.23	251.323	39131.2	2.08859e+07	2.08267e+07	2.08136e+07	2.07849e+07	1.67876e+07	3.89649e+06	133704	2.08178e+07
534	756.86	26803	974.479	0.7796	0.2204	0.826376	0.191528	0.18448	39117.8	39007	38982.4	38928.8	31452.1	7289.59	255.276	38997	2.08498e+07	2.07907e+07	2.07776e+07	2.07491e+07	1.6764e+07	3.88535e+06	136062	2.07854e+07
535	758.28	26663.8	988.138	0.78053	0.21947	0.827362	0.190719	0.18287	38914.2	38804.4	38780	38726.9	31326.1	7221.13	256.595	38803.8	2.07802e+07	2.07215e+07	2.07085e+07	2.06802e+07	1.67281e+07	3.85608e+06	137022	2.07212e+07
536	759.7	26451.9	999.99	0.77949	0.22051	0.826259	0.191623	0.18428	38605.5	38496	38471.8	38418.9	31035.7	7197.7	261.675	38495.1	2.06539e+07	2.05954e+07	2.05824e+07	2.05541e+07	1.66041e+07	3.85077e+06	139996	2.05949e+07
537	761.12	26250.2	1004.02	0.77813	0.22187	0.824818	0.192805	0.18641	38311.7	38202.4	38178.2	38125.5	30745.3	7186.85	265.767	38197.9	2.05351e+07	2.04765e+07	2.04635e+07	2.04353e+07	1.64795e+07	3.85215e+06	142451	2.04741e+07
538	762.54	26137.2	1029.57	0.77723	0.22277	0.823864	0.193587	0.1872	38147.2	38037.9	38013.8	37961.1	30577.5	7184.94	273.684	38036.2	2.0485e+07	2.04264e+07	2.04134e+07	2.03851e+07	1.64201e+07	3.85831e+06	146968	2.04254e+07
539	763.96	26072.6	1031.4	0.77693	0.22307	0.823546	0.193848	0.1812	38053.1	37944	37919.9	37867.3	30490.2	7176.85	265.384	37932.4	2.04726e+07	2.04139e+07	2.04009e+07	2.03726e+07	1.64037e+07	3.86114e+06	142777	2.04077e+07
540	765.38	26050.4	1013.17	0.77696	0.22304	0.823578	0.193822	0.17748	38020.7	37911.7	37887.6	37835.1	30465.4	7169.77	255.34	37890.6	2.04932e+07	2.04344e+07	2.04214e+07	2.03931e+07	1.64209e+07	3.86451e+06	137628	2.0423e+07
541	766.8	25941.5	1007.84	0.7781	0.2219	0.824786	0.192831	0.17484	37861.1	37753.1	37729.2	37677.1	30382.5	7103.29	250.22	37736	2.0445e+07	2.03867e+07	2.03738e+07	2.03456e+07	1.64066e+07	3.83578e+06	135119	2.03775e+07
542	768.22	25808.3	1013.27	0.77873	0.22127	0.825454	0.192284	0.1735	37666.5	37559.3	37535.6	37483.9	30251	7046.77	249.639	37547.4	2.03776e+07	2.03196e+07	2.03068e+07	2.02788e+07	1.63658e+07	3.8123e+06	135054	2.03132e+07
543	769.64	25725.6	1010.55	0.77803	0.22197	0.824712	0.192892	0.17858	37546.1	37438.9	37415.2	37363.5	30127	7046.4	256.259	37429.6	2.035e+07	2.02919e+07	2.02791e+07	2.0251e+07	1.63288e+07	3.81915e+06	138892	2.02869e+07
544	771.06	25663	1020.84	0.77773	0.22227	0.824394	0.193153	0.17674	37454.9	37347.9	37324.2	37272.6	30042.1	7038.77	256.2	37337.1	2.0338e+07	2.02799e+07	2.02671e+07	2.0239e+07	1.63129e+07	3.82205e+06	139117	2.0274e+07
545	772.48	25564.1	1001.03	0.77828	0.22172	0.824977	0.192675	0.17393	37310.4	37204	37180.5	37129.2	29947.6	6994.3	247.234	37189.1	2.02968e+07	2.0239e+07	2.02262e+07	2.01983e+07	1.62915e+07	3.8049e+06	134495	2.02309e+07
546	773.9	24258.7	994.043	0.77888	0.22112	0.825613	0.192153	0.1767	35404.8	35304.2	35281.9	35233.3	28440.2	6619.17	249.419	35308.8	1.92956e+07	1.92408e+07	1.92286e+07	1.92021e+07	1.54999e+07	3.60745e+06	135934	1.92433e+07
547	775.32	24200.2	975.787	0.77708	0.22292	0.823705	0.193717	0.17537	35320.2	35219	35196.7	35147.9	28306	6656.96	242.996	35206	1.92848e+07	1.92296e+07	1.92174e+07	1.91907e+07	1.54551e+07	3.6347e+06	132676	1.92225e+07
548	776.74	24174	956.195	0.77592	0.22408	0.822475	0.194726	0.16987	35282.4	35180.8	35158.4	35109.5	28233.1	6684.35	230.649	35148.1	1.92995e+07	1.92439e+07	1.92317e+07	1.92049e+07	1.54435e+07	3.65634e+06	126165	1.9226e+07
549	778.16	24081.1	955.685	0.77462	0.22538	0.821097	0.195855	0.16687	35147.5	35045.7	35023.3	34974.4	28077.6	6697.31	226.455	35001.4	1.92609e+07	1.92051e+07	1.91928e+07	1.9166e+07	1.53865e+07	3.67013e+06	124097	1.91808e+07
550	779.58	24089.2	962.98	0.77424	0.22576	0.820694	0.196185	0.16663	35159.5	35057.5	35035	34986	28073.2	6710.85	227.855	35011.9	1.93026e+07	1.92466e+07	1.92342e+07	1.92073e+07	1.54122e+07	3.68426e+06	125093	1.92216e+07
551	781	24048.9	963.769	0.77523	0.22477	0.821744	0.195325	0.16947	35100.2	34998.8	34976.4	34927.6	28062	6670.23	231.929	34964.2	1.93051e+07	1.92493e+07	1.9237e+07	1.92102e+07	1.54341e+07	3.66863e+06	127561	1.92303e+07
552	782.42	23889.5	950.694	0.77418	0.22582	0.820631	0.196238	0.17	34868	34766.8	34744.5	34695.9	27838.3	6656.97	229.497	34724.8	1.92123e+07	1.91565e+07	1.91442e+07	1.91174e+07	1.53389e+07	3.66799e+06	126453	1.91333e+07
553	783.84	23691.7	942.201	0.77393	0.22607	0.820366	0.196455	0.17226	34579.5	34479	34456.9	34408.6	27599	6609.18	230.471	34438.6	1.90879e+07	1.90324e+07	1.90202e+07	1.89936e+07	1.52346e+07	3.64827e+06	127220	1.90101e+07
554	785.26	23542.4	950.926	0.775	0.225	0.8215	0.195525	0.17467	34361.1	34261.7	34239.8	34192	27462.9	6536.45	235.86	34235.2	1.90017e+07	1.89467e+07	1.89346e+07	1.89082e+07	1.5187e+07	3.61466e+06	130430	1.89321e+07
555	786.68	23298.3	963.907	0.77679	0.22321	0.823397	0.193969	0.17608	34004	33906.4	33884.9	33837.9	27240.9	6417.2	241.009	33899.1	1.88382e+07	1.87842e+07	1.87722e+07	1.87462e+07	1.50915e+07	3.55513e+06	133519	1.87801e+07
556	788.1	23122.7	962.831	0.77844	0.22156	0.825146	0.192536	0.17263	33747.1	33651	33629.7	33583.3	27093.1	6321.77	236.023	33650.9	1.87297e+07	1.86763e+07	1.86645e+07	1.86387e+07	1.50367e+07	3.50858e+06	130993	1.86762e+07
557	789.52	22975.4	950.798	0.778	0.222	0.82468	0.192918	0.16977	33532.3	33436.6	33415.5	33369.3	26905.3	6293.98	229.212	33428.5	1.8644e+07	1.85908e+07	1.8579e+07	1.85533e+07	1.49593e+07	3.49945e+06	127442	1.85862e+07
558	790.94	22925	945.886	0.77756	0.22244	0.824214	0.1933	0.16648	33458.9	33363.2	33342.1	33295.9	26831	6292.6	223.609	33347.3	1.86366e+07	1.85833e+07	1.85715e+07	1.85458e+07	1.49449e+07	3.50498e+06	124550	1.85744e+07
559	792.36	22745.4	944.521	0.77871	0.22129	0.825433	0.192301	0.17067	33196.3	33101.9	33081	33035.4	26660.2	6211.04	228.906	33100.2	1.85236e+07	1.84709e+07	1.84592e+07	1.84337e+07	1.48764e+07	3.46576e+06	127730	1.84699e+07
560	793.78	22618.3	957.915	0.77939	0.22061	0.826153	0.19171	0.16998	33010.5	32916.9	32896.2	32850.9	26534.4	6157.35	231.214	32923	1.84529e+07	1.84006e+07	1.8389e+07	1.83637e+07	1.48327e+07	3.44196e+06	129248	1.84039e+07
561	795.2	22505.3	957.287	0.77848	0.22152	0.825189	0.192501	0.17	32846	32752.5	32731.8	32686.6	26371	6151.86	231.089	32754	1.83938e+07	1.83414e+07	1.83298e+07	1.83045e+07	1.47678e+07	3.44504e+06	129410	1.83422e+07
562	796.62	22358	911.231	0.77939	0.22061	0.826153	0.19171	0.17692	32630.7	32538.1	32517.6	32472.9	26229.1	6086.49	228.925	32544.5	1.83058e+07	1.82539e+07	1.82424e+07	1.82173e+07	1.47145e+07	3.41452e+06	128427	1.82574e+07
563	798.04	22113.9	848.808	0.7798	0.2202	0.826588	0.191354	0.18269	32274.2	32182.8	32162.6	32118.4	25956.3	6008.84	220.198	32185.3	1.81381e+07	1.80867e+07	1.80754e+07	1.80505e+07	1.45874e+07	3.37697e+06	123751	1.80882e+07
564	799.46	21966.6	830.21	0.78048	0.21952	0.827309	0.190763	0.18277	32059	31968.5	31948.4	31904.6	25805.9	5950.39	215.467	31971.7	1.80492e+07	1.79982e+07	1.79869e+07	1.79623e+07	1.45287e+07	3.35007e+06	121308	1.80001e+07
565	800.88	21781	825.116	0.77961	0.22039	0.826387	0.191519	0.18223	31788.4	31698.3	31678.4	31634.8	25559.3	5923.49	213.513	31696.3	1.79287e+07	1.78778e+07	1.78666e+07	1.7842e+07	1.44154e+07	3.34085e+06	120421	1.78767e+07
566	802.3	21538.9	812.059	0.77921	0.22079	0.825963	0.191867	0.18183	31435.2	31345.9	31326.2	31283.1	25262.2	5868.27	209.673	31340.2	1.77609e+07	1.77105e+07	1.76993e+07	1.76749e+07	1.42731e+07	3.31557e+06	118465	1.77072e+07
567	803.72	21127.2	814.567	0.77886	0.22114	0.825592	0.192171	0.18024	30834.6	30746.9	30727.5	30685.2	24768.3	5765.25	208.481	30742	1.74524e+07	1.74028e+07	1.73918e+07	1.73678e+07	1.40189e+07	3.26313e+06	118000	1.74e+07
568	805.14	20717.7	827.96	0.7792	0.2208	0.825952	0.191875	0.18134	30236.7	30150.8	30131.8	30090.3	24298.7	5644.79	213.202	30156.7	1.71442e+07	1.70955e+07	1.70847e+07	1.70612e+07	1.37774e+07	3.2006e+06	120886	1.70989e+07
569	806.56	20376.7	818.895	0.77629	0.22371	0.822867	0.194404	0.18256	29740.1	29654.5	29635.7	29594.5	23809.6	5625.05	212.286	29646.9	1.68924e+07	1.68438e+07	1.68331e+07	1.68097e+07	1.35238e+07	3.19503e+06	120579	1.68394e+07
570	807.98	20061.9	780.028	0.77566	0.22434	0.8222	0.194951	0.18328	29280.9	29196.5	29177.9	29137.2	23422.7	5553.76	203.008	29179.5	1.66608e+07	1.66128e+07	1.66022e+07	1.65791e+07	1.33275e+07	3.16009e+06	115512	1.66031e+07
571	809.4	19860.1	780.96	0.77441	0.22559	0.820875	0.196038	0.18416	28986.9	28902.8	28884.3	28843.9	23149.8	5528.54	204.227	28882.6	1.65225e+07	1.64746e+07	1.64641e+07	1.6441e+07	1.31954e+07	3.15127e+06	116409	1.64631e+07
572	810.82	19886.4	763.291	0.77124	0.22876	0.817514	0.198792	0.18121	29026.3	28941	28922.3	28881.4	23085.5	5613.63	196.409	28895.5	1.6574e+07	1.65253e+07	1.65146e+07	1.64913e+07	1.31818e+07	3.20538e+06	112149	1.64993e+07
573	812.24	19761.3	758.814	0.77132	0.22868	0.817599	0.198723	0.18093	28843.7	28758.9	28740.3	28699.7	22942.7	5576.36	194.955	28714	1.64986e+07	1.64501e+07	1.64395e+07	1.64162e+07	1.31232e+07	3.18968e+06	111514	1.64244e+07
574	813.66	19634.2	755.047	0.76847	0.23153	0.814578	0.2012	0.18175	28659.1	28573.9	28555.3	28514.6	22710.8	5609.54	194.866	28515.3	1.64217e+07	1.63728e+07	1.63622e+07	1.63388e+07	1.30133e+07	3.21427e+06	111658	1.63392e+07
575	815.08	19507	758.638	0.76602	0.23398	0.811981	0.203329	0.17997	28474.4	28388.9	28370.2	28329.5	22491.9	5632.2	193.876	28318	1.63443e+07	1.62952e+07	1.62845e+07	1.62611e+07	1.29103e+07	3.23288e+06	111285	1.62545e+07
576	816.5		739.059	0	0	0	0	0.1785	0	0	0	0	0	0	187.329	187.329	0	0	0	0	0	0	107714	107714
577	817.92		727.234	0	0	0	0	0.18046	0	0	0	0	0	0	186.356	186.356	0	0	0	0	0	0	107341	107341
578	819.34		743.24	0	0	0	0	0.18128	0	0	0	0	0	0	191.323	191.323	0	0	0	0	0	0	110393	110393
579	820.76		774.363	0	0	0	0	0.18353	0	0	0	0	0	0	201.809	201.809	0	0	0	0	0	0	116645	116645
580	822.18			0	0	0	0		0	0	0	0	0	0	0	0	0	0	0	0	0	0	0	0
581	823.6			0	0	0	0		0	0	0	0	0	0	0	0	0	0	0	0	0	0	0	0
582	825.02			0	0	0	0		0	0	0	0	0	0	0	0	0	0	0	0	0	0	0	0
583	826.44			0	0	0	0		0	0	0	0	0	0	0	0	0	0	0	0	0	0	0	0
584	827.86			0	0	0	0		0	0	0	0	0	0	0	0	0	0	0	0	0	0	0	0
585	829.28			0	0	0	0		0	0	0	0	0	0	0	0	0	0	0	0	0	0	0	0
586	830.7			0	0	0	0		0	0	0	0	0	0	0	0	0	0	0	0	0	0	0	0
587	832.12			0	0	0	0		0	0	0	0	0	0	0	0	0	0	0	0	0	0	0	0
588	833.54			0	0	0	0		0	0	0	0	0	0	0	0	0	0	0	0	0	0	0	0
589	834.96			0	0	0	0		0	0	0	0	0	0	0	0	0	0	0	0	0	0	0	0
590	836.38			0	0	0	0		0	0	0	0	0	0	0	0	0	0	0	0	0	0	0	0
591	837.8			0	0	0	0		0	0	0	0	0	0	0	0	0	0	0	0	0	0	0	0
592	839.22			0	0	0	0		0	0	0	0	0	0	0	0	0	0	0	0	0	0	0	0
593	840.64			0	0	0	0		0	0	0	0	0	0	0	0	0	0	0	0	0	0	0	0
594	842.06			0	0	0	0		0	0	0	0	0	0	0	0	0	0	0	0	0	0	0	0
595	843.48			0	0	0	0		0	0	0	0	0	0	0	0	0	0	0	0	0	0	0	0
596	844.9			0	0	0	0		0	0	0	0	0	0	0	0	0	0	0	0	0	0	0	0
597	846.32			0	0	0	0		0	0	0	0	0	0	0	0	0	0	0	0	0	0	0	0
598	847.74			0	0	0	0		0	0	0	0	0	0	0	0	0	0	0	0	0	0	0	0
599	849.16			0	0	0	0		0	0	0	0	0	0	0	0	0	0	0	0	0	0	0	0
600	850.58			0	0	0	0		0	0	0	0	0	0	0	0	0	0	0	0	0	0	0	0
601	852			0	0	0	0		0	0	0	0	0	0	0	0	0	0	0	0	0	0	0	0
602	853.42			0	0	0	0		0	0	0	0	0	0	0	0	0	0	0	0	0	0	0	0
603	854.84			0	0	0	0		0	0	0	0	0	0	0	0	0	0	0	0	0	0	0	0
604	856.26			0	0	0	0		0	0	0	0	0	0	0	0	0	0	0	0	0	0	0	0
605	857.68			0	0	0	0		0	0	0	0	0	0	0	0	0	0	0	0	0	0	0	0
606	859.1			0	0	0	0		0	0	0	0	0	0	0	0	0	0	0	0	0	0	0	0
607	860.52			0	0	0	0		0	0	0	0	0	0	0	0	0	0	0	0	0	0	0	0
608	861.94			0	0	0	0		0	0	0	0	0	0	0	0	0	0	0	0	0	0	0	0
609	863.36			0	0	0	0		0	0	0	0	0	0	0	0	0	0	0	0	0	0	0	0
610	864.78			0	0	0	0		0	0	0	0	0	0	0	0	0	0	0	0	0	0	0	0
611	866.2			0	0	0	0		0	0	0	0	0	0	0	0	0	0	0	0	0	0	0	0
612	867.62			0	0	0	0		0	0	0	0	0	0	0	0	0	0	0	0	0	0	0	0
613	869.04			0	0	0	0		0	0	0	0	0	0	0	0	0	0	0	0	0	0	0	0
614	870.46			0	0	0	0		0	0	0	0	0	0	0	0	0	0	0	0	0	0	0	0
615	871.88			0	0	0	0		0	0	0	0	0	0	0	0	0	0	0	0	0	0	0	0
616	873.3			0	0	0	0		0	0	0	0	0	0	0	0	0	0	0	0	0	0	0	0
617	874.72			0	0	0	0		0	0	0	0	0	0	0	0	0	0	0	0	0	0	0	0
618	876.14			0	0	0	0		0	0	0	0	0	0	0	0	0	0	0	0	0	0	0	0
619	877.56			0	0	0	0		0	0	0	0	0	0	0	0	0	0	0	0	0	0	0	0
620	878.98			0	0	0	0		0	0	0	0	0	0	0	0	0	0	0	0	0	0	0	0
621	880.4			0	0	0	0		0	0	0	0	0	0	0	0	0	0	0	0	0	0	0	0
622	881.82			0	0	0	0		0	0	0	0	0	0	0	0	0	0	0	0	0	0	0	0
623	883.24			0	0	0	0		0	0	0	0	0	0	0	0	0	0	0	0	0	0	0	0
624	884.66			0	0	0	0		0	0	0	0	0	0	0	0	0	0	0	0	0	0	0	0
625	886.08			0	0	0	0		0	0	0	0	0	0	0	0	0	0	0	0	0	0	0	0
626	887.5			0	0	0	0		0	0	0	0	0	0	0	0	0	0	0	0	0	0	0	0
627	888.92			0	0	0	0		0	0	0	0	0	0	0	0	0	0	0	0	0	0	0	0
628	890.34			0	0	0	0		0	0	0	0	0	0	0	0	0	0	0	0	0	0	0	0
629	891.76			0	0	0	0		0	0	0	0	0	0	0	0	0	0	0	0	0	0	0	0
630	893.18			0	0	0	0		0	0	0	0	0	0	0	0	0	0	0	0	0	0	0	0
631	894.6			0	0	0	0		0	0	0	0	0	0	0	0	0	0	0	0	0	0	0	0
632	896.02			0	0	0	0		0	0	0	0	0	0	0	0	0	0	0	0	0	0	0	0
633	897.44			0	0	0	0		0	0	0	0	0	0	0	0	0	0	0	0	0	0	0	0
634	898.86			0	0	0	0		0	0	0	0	0	0	0	0	0	0	0	0	0	0	0	0
635	900.28			0	0	0	0		0	0	0	0	0	0	0	0	0	0	0	0	0	0	0	0
636	901.7			0	0	0	0		0	0	0	0	0	0	0	0	0	0	0	0	0	0	0	0
637	903.12			0	0	0	0		0	0	0	0	0	0	0	0	0	0	0	0	0	0	0	0
638	904.54			0	0	0	0		0	0	0	0	0	0	0	0	0	0	0	0	0	0	0	0
639	905.96			0	0	0	0		0	0	0	0	0	0	0	0	0	0	0	0	0	0	0	0
640	907.38			0	0	0	0		0	0	0	0	0	0	0	0	0	0	0	0	0	0	0	0
641	908.8			0	0	0	0		0	0	0	0	0	0	0	0	0	0	0	0	0	0	0	0
642	910.22			0	0	0	0		0	0	0	0	0	0	0	0	0	0	0	0	0	0	0	0
643	911.64			0	0	0	0		0	0	0	0	0	0	0	0	0	0	0	0	0	0	0	0
644	913.06			0	0	0	0		0	0	0	0	0	0	0	0	0	0	0	0	0	0	0	0
645	914.48			0	0	0	0		0	0	0	0	0	0	0	0	0	0	0	0	0	0	0	0
646	915.9			0	0	0	0		0	0	0	0	0	0	0	0	0	0	0	0	0	0	0	0
647	917.32			0	0	0	0		0	0	0	0	0	0	0	0	0	0	0	0	0	0	0	0
648	918.74			0	0	0	0		0	0	0	0	0	0	0	0	0	0	0	0	0	0	0	0
649	920.16			0	0	0	0		0	0	0	0	0	0	0	0	0	0	0	0	0	0	0	0
650	921.58			0	0	0	0		0	0	0	0	0	0	0	0	0	0	0	0	0	0	0	0
651	923			0	0	0	0		0	0	0	0	0	0	0	0	0	0	0	0	0	0	0	0
652	924.42			0	0	0	0		0	0	0	0	0	0	0	0	0	0	0	0	0	0	0	0
653	925.84			0	0	0	0		0	0	0	0	0	0	0	0	0	0	0	0	0	0	0	0
654	927.26			0	0	0	0		0	0	0	0	0	0	0	0	0	0	0	0	0	0	0	0
655	928.68			0	0	0	0		0	0	0	0	0	0	0	0	0	0	0	0	0	0	0	0
656	930.1			0	0	0	0		0	0	0	0	0	0	0	0	0	0	0	0	0	0	0	0
657	931.52			0	0	0	0		0	0	0	0	0	0	0	0	0	0	0	0	0	0	0	0
658	932.94			0	0	0	0		0	0	0	0	0	0	0	0	0	0	0	0	0	0	0	0
659	934.36			0	0	0	0		0	0	0	0	0	0	0	0	0	0	0	0	0	0	0	0
660	935.78			0	0	0	0		0	0	0	0	0	0	0	0	0	0	0	0	0	0	0	0
661	937.2			0	0	0	0		0	0	0	0	0	0	0	0	0	0	0	0	0	0	0	0
662	938.62			0	0	0	0		0	0	0	0	0	0	0	0	0	0	0	0	0	0	0	0
663	940.04			0	0	0	0		0	0	0	0	0	0	0	0	0	0	0	0	0	0	0	0
664	941.46			0	0	0	0		0	0	0	0	0	0	0	0	0	0	0	0	0	0	0	0
665	942.88			0	0	0	0		0	0	0	0	0	0	0	0	0	0	0	0	0	0	0	0
666	944.3			0	0	0	0		0	0	0	0	0	0	0	0	0	0	0	0	0	0	0	0
667	945.72			0	0	0	0		0	0	0	0	0	0	0	0	0	0	0	0	0	0	0	0
668	947.14			0	0	0	0		0	0	0	0	0	0	0	0	0	0	0	0	0	0	0	0
669	948.56			0	0	0	0		0	0	0	0	0	0	0	0	0	0	0	0	0	0	0	0
670	949.98			0	0	0	0		0	0	0	0	0	0	0	0	0	0	0	0	0	0	0	0
671	951.4			0	0	0	0		0	0	0	0	0	0	0	0	0	0	0	0	0	0	0	0
672	952.82			0	0	0	0		0	0	0	0	0	0	0	0	0	0	0	0	0	0	0	0
673	954.24			0	0	0	0		0	0	0	0	0	0	0	0	0	0	0	0	0	0	0	0
674	955.66			0	0	0	0		0	0	0	0	0	0	0	0	0	0	0	0	0	0	0	0
675	957.08			0	0	0	0		0	0	0	0	0	0	0	0	0	0	0	0	0	0	0	0
676	958.5			0	0	0	0		0	0	0	0	0	0	0	0	0	0	0	0	0	0	0	0
677	959.92			0	0	0	0		0	0	0	0	0	0	0	0	0	0	0	0	0	0	0	0
678	961.34			0	0	0	0		0	0	0	0	0	0	0	0	0	0	0	0	0	0	0	0
679	962.76			0	0	0	0		0	0	0	0	0	0	0	0	0	0	0	0	0	0	0	0
680	964.18			0	0	0	0		0	0	0	0	0	0	0	0	0	0	0	0	0	0	0	0
681	965.6			0	0	0	0		0	0	0	0	0	0	0	0	0	0	0	0	0	0	0	0
682	967.02			0	0	0	0		0	0	0	0	0	0	0	0	0	0	0	0	0	0	0	0
683	968.44			0	0	0	0		0	0	0	0	0	0	0	0	0	0	0	0	0	0	0	0
684	969.86			0	0	0	0		0	0	0	0	0	0	0	0	0	0	0	0	0	0	0	0
685	971.28			0	0	0	0		0	0	0	0	0	0	0	0	0	0	0	0	0	0	0	0
686	972.7			0	0	0	0		0	0	0	0	0	0	0	0	0	0	0	0	0	0	0	0
687	974.12			0	0	0	0		0	0	0	0	0	0	0	0	0	0	0	0	0	0	0	0
688	975.54			0	0	0	0		0	0	0	0	0	0	0	0	0	0	0	0	0	0	0	0
689	976.96			0	0	0	0		0	0	0	0	0	0	0	0	0	0	0	0	0	0	0	0
690	978.38			0	0	0	0		0	0	0	0	0	0	0	0	0	0	0	0	0	0	0	0
691	979.8			0	0	0	0		0	0	0	0	0	0	0	0	0	0	0	0	0	0	0	0
692	981.22			0	0	0	0		0	0	0	0	0	0	0	0	0	0	0	0	0	0	0	0
693	982.64			0	0	0	0		0	0	0	0	0	0	0	0	0	0	0	0	0	0	0	0
694	984.06			0	0	0	0		0	0	0	0	0	0	0	0	0	0	0	0	0	0	0	0
695	985.48			0	0	0	0		0	0	0	0	0	0	0	0	0	0	0	0	0	0	0	0
696	986.9			0	0	0	0		0	0	0	0	0	0	0	0	0	0	0	0	0	0	0	0
697	988.32			0	0	0	0		0	0	0	0	0	0	0	0	0	0	0	0	0	0	0	0
698	989.74			0	0	0	0		0	0	0	0	0	0	0	0	0	0	0	0	0	0	0	0
699	991.16			0	0	0	0		0	0	0	0	0	0	0	0	0	0	0	0	0	0	0	0
700	992.58			0	0	0	0		0	0	0	0	0	0	0	0	0	0	0	0	0	0	0	0
701	994			0	0	0	0		0	0	0	0	0	0	0	0	0	0	0	0	0	0	0	0
702	995.42			0	0	0	0		0	0	0	0	0	0	0	0	0	0	0	0	0	0	0	0
703	996.84			0	0	0	0		0	0	0	0	0	0	0	0	0	0	0	0	0	0	0	0
704	998.26			0	0	0	0		0	0	0	0	0	0	0	0	0	0	0	0	0	0	0	0
705	999.68			0	0	0	0		0	0	0	0	0	0	0	0	0	0	0	0	0	0	0	0
706	1001.1			0	0	0	0		0	0	0	0	0	0	0	0	0	0	0	0	0	0	0	0
707	1002.52			0	0	0	0		0	0	0	0	0	0	0	0	0	0	0	0	0	0	0	0
708	1003.94			0	0	0	0		0	0	0	0	0	0	0	0	0	0	0	0	0	0	0	0
709	1005.36			0	0	0	0		0	0	0	0	0	0	0	0	0	0	0	0	0	0	0	0
710	1006.78			0	0	0	0		0	0	0	0	0	0	0	0	0	0	0	0	0	0	0	0
711	1008.2			0	0	0	0		0	0	0	0	0	0	0	0	0	0	0	0	0	0	0	0
712	1009.62			0	0	0	0		0	0	0	0	0	0	0	0	0	0	0	0	0	0	0	0
713	1011.04			0	0	0	0		0	0	0	0	0	0	0	0	0	0	0	0	0	0	0	0
714	1012.46			0	0	0	0		0	0	0	0	0	0	0	0	0	0	0	0	0	0	0	0
715	1013.88			0	0	0	0		0	0	0	0	0	0	0	0	0	0	0	0	0	0	0	0
716	1015.3			0	0	0	0		0	0	0	0	0	0	0	0	0	0	0	0	0	0	0	0
717	1016.72			0	0	0	0		0	0	0	0	0	0	0	0	0	0	0	0	0	0	0	0
718	1018.14			0	0	0	0		0	0	0	0	0	0	0	0	0	0	0	0	0	0	0	0
719	1019.56			0	0	0	0		0	0	0	0	0	0	0	0	0	0	0	0	0	0	0	0
720	1020.98			0	0	0	0		0	0	0	0	0	0	0	0	0	0	0	0	0	0	0	0
721	1022.4			0	0	0	0		0	0	0	0	0	0	0	0	0	0	0	0	0	0	0	0
722	1023.82			0	0	0	0		0	0	0	0	0	0	0	0	0	0	0	0	0	0	0	0
723	1025.24			0	0	0	0		0	0	0	0	0	0	0	0	0	0	0	0	0	0	0	0
724	1026.66			0	0	0	0		0	0	0	0	0	0	0	0	0	0	0	0	0	0	0	0
725	1028.08			0	0	0	0		0	0	0	0	0	0	0	0	0	0	0	0	0	0	0	0
726	1029.5			0	0	0	0		0	0	0	0	0	0	0	0	0	0	0	0	0	0	0	0
727	1030.92			0	0	0	0		0	0	0	0	0	0	0	0	0	0	0	0	0	0	0	0
728	1032.34			0	0	0	0		0	0	0	0	0	0	0	0	0	0	0	0	0	0	0	0
729	1033.76			0	0	0	0		0	0	0	0	0	0	0	0	0	0	0	0	0	0	0	0
730	1035.18			0	0	0	0		0	0	0	0	0	0	0	0	0	0	0	0	0	0	0	0
731	1036.6			0	0	0	0		0	0	0	0	0	0	0	0	0	0	0	0	0	0	0	0
732	1038.02			0	0	0	0		0	0	0	0	0	0	0	0	0	0	0	0	0	0	0	0
733	1039.44			0	0	0	0		0	0	0	0	0	0	0	0	0	0	0	0	0	0	0	0
734	1040.86			0	0	0	0		0	0	0	0	0	0	0	0	0	0	0	0	0	0	0	0
735	1042.28			0	0	0	0		0	0	0	0	0	0	0	0	0	0	0	0	0	0	0	0
736	1043.7			0	0	0	0		0	0	0	0	0	0	0	0	0	0	0	0	0	0	0	0
737	1045.12			0	0	0	0		0	0	0	0	0	0	0	0	0	0	0	0	0	0	0	0
738	1046.54			0	0	0	0		0	0	0	0	0	0	0	0	0	0	0	0	0	0	0	0
739	1047.96			0	0	0	0		0	0	0	0	0	0	0	0	0	0	0	0	0	0	0	0
740	1049.38			0	0	0	0		0	0	0	0	0	0	0	0	0	0	0	0	0	0	0	0
741	1050.8			0	0	0	0		0	0	0	0	0	0	0	0	0	0	0	0	0	0	0	0
742	1052.22			0	0	0	0		0	0	0	0	0	0	0	0	0	0	0	0	0	0	0	0
743	1053.64			0	0	0	0		0	0	0	0	0	0	0	0	0	0	0	0	0	0	0	0
744	1055.06			0	0	0	0		0	0	0	0	0	0	0	0	0	0	0	0	0	0	0	0
745	1056.48			0	0	0	0		0	0	0	0	0	0	0	0	0	0	0	0	0	0	0	0
746	1057.9			0	0	0	0		0	0	0	0	0	0	0	0	0	0	0	0	0	0	0	0
747	1059.32			0	0	0	0		0	0	0	0	0	0	0	0	0	0	0	0	0	0	0	0
748	1060.74			0	0	0	0		0	0	0	0	0	0	0	0	0	0	0	0	0	0	0	0
749	1062.16			0	0	0	0		0	0	0	0	0	0	0	0	0	0	0	0	0	0	0	0
750	1063.58			0	0	0	0		0	0	0	0	0	0	0	0	0	0	0	0	0	0	0	0
751	1065			0	0	0	0		0	0	0	0	0	0	0	0	0	0	0	0	0	0	0	0
752	1066.42			0	0	0	0		0	0	0	0	0	0	0	0	0	0	0	0	0	0	0	0
753	1067.84			0	0	0	0		0	0	0	0	0	0	0	0	0	0	0	0	0	0	0	0
754	1069.26			0	0	0	0		0	0	0	0	0	0	0	0	0	0	0	0	0	0	0	0
755	1070.68			0	0	0	0		0	0	0	0	0	0	0	0	0	0	0	0	0	0	0	0
756	1072.1			0	0	0	0		0	0	0	0	0	0	0	0	0	0	0	0	0	0	0	0
757	1073.52			0	0	0	0		0	0	0	0	0	0	0	0	0	0	0	0	0	0	0	0
758	1074.94			0	0	0	0		0	0	0	0	0	0	0	0	0	0	0	0	0	0	0	0
759	1076.36			0	0	0	0		0	0	0	0	0	0	0	0	0	0	0	0	0	0	0	0
760	1077.78			0	0	0	0		0	0	0	0	0	0	0	0	0	0	0	0	0	0	0	0
761	1079.2			0	0	0	0		0	0	0	0	0	0	0	0	0	0	0	0	0	0	0	0
762	1080.62			0	0	0	0		0	0	0	0	0	0	0	0	0	0	0	0	0	0	0	0
763	1082.04			0	0	0	0		0	0	0	0	0	0	0	0	0	0	0	0	0	0	0	0
764	1083.46			0	0	0	0		0	0	0	0	0	0	0	0	0	0	0	0	0	0	0	0
765	1084.88			0	0	0	0		0	0	0	0	0	0	0	0	0	0	0	0	0	0	0	0
766	1086.3			0	0	0	0		0	0	0	0	0	0	0	0	0	0	0	0	0	0	0	0
767	1087.72			0	0	0	0		0	0	0	0	0	0	0	0	0	0	0	0	0	0	0	0
768	1089.14			0	0	0	0		0	0	0	0	0	0	0	0	0	0	0	0	0	0	0	0
769	1090.56			0	0	0	0		0	0	0	0	0	0	0	0	0	0	0	0	0	0	0	0
770	1091.98			0	0	0	0		0	0	0	0	0	0	0	0	0	0	0	0	0	0	0	0
771	1093.4			0	0	0	0		0	0	0	0	0	0	0	0	0	0	0	0	0	0	0	0
772	1094.82			0	0	0	0		0	0	0	0	0	0	0	0	0	0	0	0	0	0	0	0
773	1096.24			0	0	0	0		0	0	0	0	0	0	0	0	0	0	0	0	0	0	0	0
774	1097.66			0	0	0	0		0	0	0	0	0	0	0	0	0	0	0	0	0	0	0	0
775	1099.08			0	0	0	0		0	0	0	0	0	0	0	0	0	0	0	0	0	0	0	0
776	1100.5			0	0	0	0		0	0	0	0	0	0	0	0	0	0	0	0	0	0	0	0
777	1101.92			0	0	0	0		0	0	0	0	0	0	0	0	0	0	0	0	0	0	0	0
778	1103.34			0	0	0	0		0	0	0	0	0	0	0	0	0	0	0	0	0	0	0	0
779	1104.76			0	0	0	0		0	0	0	0	0	0	0	0	0	0	0	0	0	0	0	0
780	1106.18			0	0	0	0		0	0	0	0	0	0	0	0	0	0	0	0	0	0	0	0
781	1107.6			0	0	0	0		0	0	0	0	0	0	0	0	0	0	0	0	0	0	0	0
782	1109.02			0	0	0	0		0	0	0	0	0	0	0	0	0	0	0	0	0	0	0	0
783	1110.44			0	0	0	0		0	0	0	0	0	0	0	0	0	0	0	0	0	0	0	0
784	1111.86			0	0	0	0		0	0	0	0	0	0	0	0	0	0	0	0	0	0	0	0
785	1113.28			0	0	0	0		0	0	0	0	0	0	0	0	0	0	0	0	0	0	0	0
786	1114.7			0	0	0	0		0	0	0	0	0	0	0	0	0	0	0	0	0	0	0	0
787	1116.12			0	0	0	0		0	0	0	0	0	0	0	0	0	0	0	0	0	0	0	0
788	1117.54			0	0	0	0		0	0	0	0	0	0	0	0	0	0	0	0	0	0	0	0
789	1118.96			0	0	0	0		0	0	0	0	0	0	0	0	0	0	0	0	0	0	0	0
790	1120.38			0	0	0	0		0	0	0	0	0	0	0	0	0	0	0	0	0	0	0	0
791	1121.8			0	0	0	0		0	0	0	0	0	0	0	0	0	0	0	0	0	0	0	0
792	1123.22			0	0	0	0		0	0	0	0	0	0	0	0	0	0	0	0	0	0	0	0
793	1124.64			0	0	0	0		0	0	0	0	0	0	0	0	0	0	0	0	0	0	0	0
794	1126.06			0	0	0	0		0	0	0	0	0	0	0	0	0	0	0	0	0	0	0	0
795	1127.48			0	0	0	0		0	0	0	0	0	0	0	0	0	0	0	0	0	0	0	0
796	1128.9			0	0	0	0		0	0	0	0	0	0	0	0	0	0	0	0	0	0	0	0
797	1130.32			0	0	0	0		0	0	0	0	0	0	0	0	0	0	0	0	0	0	0	0
798	1131.74			0	0	0	0		0	0	0	0	0	0	0	0	0	0	0	0	0	0	0	0
799	1133.16			0	0	0	0		0	0	0	0	0	0	0	0	0	0	0	0	0	0	0	0
800	1134.58			0	0	0	0		0	0	0	0	0	0	0	0	0	0	0	0	0	0	0	0
801	1136			0	0	0	0		0	0	0	0	0	0	0	0	0	0	0	0	0	0	0	0
802	1137.42			0	0	0	0		0	0	0	0	0	0	0	0	0	0	0	0	0	0	0	0
803	1138.84			0	0	0	0		0	0	0	0	0	0	0	0	0	0	0	0	0	0	0	0
804	1140.26			0	0	0	0		0	0	0	0	0	0	0	0	0	0	0	0	0	0	0	0
805	1141.68			0	0	0	0		0	0	0	0	0	0	0	0	0	0	0	0	0	0	0	0
806	1143.1			0	0	0	0		0	0	0	0	0	0	0	0	0	0	0	0	0	0	0	0
807	1144.52			0	0	0	0		0	0	0	0	0	0	0	0	0	0	0	0	0	0	0	0
808	1145.94			0	0	0	0		0	0	0	0	0	0	0	0	0	0	0	0	0	0	0	0
809	1147.36			0	0	0	0		0	0	0	0	0	0	0	0	0	0	0	0	0	0	0	0
810	1148.78			0	0	0	0		0	0	0	0	0	0	0	0	0	0	0	0	0	0	0	0
811	1150.2			0	0	0	0		0	0	0	0	0	0	0	0	0	0	0	0	0	0	0	0
812	1151.62			0	0	0	0		0	0	0	0	0	0	0	0	0	0	0	0	0	0	0	0
813	1153.04			0	0	0	0		0	0	0	0	0	0	0	0	0	0	0	0	0	0	0	0
814	1154.46			0	0	0	0		0	0	0	0	0	0	0	0	0	0	0	0	0	0	0	0
815	1155.88			0	0	0	0		0	0	0	0	0	0	0	0	0	0	0	0	0	0	0	0
816	1157.3			0	0	0	0		0	0	0	0	0	0	0	0	0	0	0	0	0	0	0	0
817	1158.72			0	0	0	0		0	0	0	0	0	0	0	0	0	0	0	0	0	0	0	0
818	1160.14			0	0	0	0		0	0	0	0	0	0	0	0	0	0	0	0	0	0	0	0
819	1161.56			0	0	0	0		0	0	0	0	0	0	0	0	0	0	0	0	0	0	0	0
820	1162.98			0	0	0	0		0	0	0	0	0	0	0	0	0	0	0	0	0	0	0	0
821	1164.4			0	0	0	0		0	0	0	0	0	0	0	0	0	0	0	0	0	0	0	0
822	1165.82			0	0	0	0		0	0	0	0	0	0	0	0	0	0	0	0	0	0	0	0
823	1167.24			0	0	0	0		0	0	0	0	0	0	0	0	0	0	0	0	0	0	0	0
824	1168.66			0	0	0	0		0	0	0	0	0	0	0	0	0	0	0	0	0	0	0	0
825	1170.08			0	0	0	0		0	0	0	0	0	0	0	0	0	0	0	0	0	0	0	0
826	1171.5			0	0	0	0		0	0	0	0	0	0	0	0	0	0	0	0	0	0	0	0
827	1172.92			0	0	0	0		0	0	0	0	0	0	0	0	0	0	0	0	0	0	0	0
828	1174.34			0	0	0	0		0	0	0	0	0	0	0	0	0	0	0	0	0	0	0	0
829	1175.76			0	0	0	0		0	0	0	0	0	0	0	0	0	0	0	0	0	0	0	0
830	1177.18			0	0	0	0		0	0	0	0	0	0	0	0	0	0	0	0	0	0	0	0
831	1178.6			0	0	0	0		0	0	0	0	0	0	0	0	0	0	0	0	0	0	0	0
832	1180.02			0	0	0	0		0	0	0	0	0	0	0	0	0	0	0	0	0	0	0	0
833	1181.44			0	0	0	0		0	0	0	0	0	0	0	0	0	0	0	0	0	0	0	0
834	1182.86			0	0	0	0		0	0	0	0	0	0	0	0	0	0	0	0	0	0	0	0
835	1184.28			0	0	0	0		0	0	0	0	0	0	0	0	0	0	0	0	0	0	0	0
[truncated: 6 more columns]

## Sheet: Main body - Coronal
Slice #	z distance (mm)	Area, soft tissue (mm^2)	Area, calcified tissue (mm^2)	Muscle-fraction (%)	Lipid-fraction (%)	Voxel density, muscle (mg/mm^3)	Voxel density, lipid (mg/mm^3)	Voxel density, bone mineral (mg/mm^3)	Slice mass, sea water, 0 m (mg)	Slice mass, sea water, 190 m (mg)	Slice mass, sea water, 400 m (mg)	Slice mass, sea water, 1000 m (mg)	Slice mass, muscle (mg)	Slice mass, lipid (mg)	Slice mass, bone mineral (mg)	Slice mass, all tissues (mg)	Segment mass, sea water, 0 m (mg)	Segment mass, sea water, 190 m (mg)	Segment mass, sea water, 400 m (mg)	Segment mass, sea water, 1000 m (mg)	Segment mass, muscle (mg)	Segment mass, lipid (mg)	Segment mass, bone mineral (mg)	Segment mass, all tissues (mg)	Mass, sea water, 0 m (mg)	Mass, sea water, 190 m (mg)	Mass, sea water, 400 m (mg)	Mass, sea water, 1000 m (mg)	Mass, muscle (mg)	Mass, lipid (mg)	Mass, bone mineral (mg)	Mass, all tissues (mg)	COB, sea water, 0 m (mm)	COB, sea water, 190 m (mm)	COB, sea water, 400 m (mm)	COB, sea water, 1000 m (mm)	COG, muscle (mm)	COG, lipid (mm)	COG, bone mineral (mm)	COG, all tissues (mm)	Buoyancy, 0 m (g)	Buoyancy, 190 m (g)	Buoyancy, 400 m (g)	Buoyancy, 1000 m (g)		Slice thicknes (mm)	Number of slices		Depth (m)
1	0	0	0	0	0	0	0	0	0	0	0	0	0	0	0	0	0	0	0	0	0	0	0	0	2.10114e+07	2.09367e+07	2.09212e+07	2.0887e+07	1.56481e+07	4.92431e+06	343324	2.09157e+07	229.289	229.303	229.306	229.311	230.875	225.209	231.369	229.549	95.6541	20.9941	5.48614	-28.7672		1.42	323		1000
2	1.42	0	0	0	0	0	0	0	0	0	0	0	0	0	0	0	0	0	0	0	0	0	0	0	Mass, sea water, 0 m (kg)	Mass, sea water, 190 m (kg)	Mass, sea water, 400 m (kg)	Mass, sea water, 1000 m (kg)	Mass, muscle (kg)	Mass, lipid (kg)	Mass, bone mineral (kg)	Mass, all tissues (kg)	COB, sea water, 0 m (slice)	COB, sea water, 190 m (slice)	COB, sea water, 400 m (slice)	COB, sea water, 1000 m (slice)	COG, muscle (slice)	COG, lipid (slice)	COG, bone mineral (slice)	COG, all tissues (slice)	Buoyancy/segment mass fraction, 0 m (%)	Buoyancy/segment mass fraction, 190 m (%)	Buoyancy/segment mass fraction, 400 m (%)	Buoyancy/segment mass fraction, 1000 m (%)					400
3	2.84	0	0	0	0	0	0	0	0	0	0	0	0	0	0	0	0	0	0	0	0	0	0	0	21.0114	20.9367	20.9212	20.887	15.6481	4.92431	0.343324	20.9157	161.471	161.481	161.483	161.487	162.588	158.598	162.936	161.654	0.457331	0.100375	0.0262297	-0.137539					190
4	4.26	0	0	0	0	0	0	0	0	0	0	0	0	0	0	0	0	0	0	0	0	0	0	0									COB, sea water, 0 m (% segment length)	COB, sea water, 190 m (% segment length)	COB, sea water, 400 m (% segment length)	COB, sea water, 1000 m (% segment length)	COG, muscle (% segment length)	COG, lipid (% segment length)	COG, bone mineral (% segment length)	COG, all tissues (% segment length)									0
5	5.68	0	0	0	0	0	0	0	0	0	0	0	0	0	0	0	0	0	0	0	0	0	0	0									49.9911	49.9942	49.9947	49.9958	50.3368	49.1014	50.4445	50.0477
6	7.1	0	0	0	0	0	0	0	0	0	0	0	0	0	0	0	0	0	0	0	0	0	0	0
7	8.52	0	0	0	0	0	0	0	0	0	0	0	0	0	0	0	0	0	0	0	0	0	0	0
8	9.94	0	0	0	0	0	0	0	0	0	0	0	0	0	0	0	0	0	0	0	0	0	0	0
9	11.36	0	0	0	0	0	0	0	0	0	0	0	0	0	0	0	0	0	0	0	0	0	0	0
10	12.78	0	0	0	0	0	0	0	0	0	0	0	0	0	0	0	0	0	0	0	0	0	0	0
11	14.2	0	0	0	0	0	0	0	0	0	0	0	0	0	0	0	0	0	0	0	0	0	0	0
12	15.62	0	0	0	0	0	0	0	0	0	0	0	0	0	0	0	0	0	0	0	0	0	0	0
13	17.04	0	0	0	0	0	0	0	0	0	0	0	0	0	0	0	0	0	0	0	0	0	0	0
14	18.46	0	0	0	0	0	0	0	0	0	0	0	0	0	0	0	0	0	0	0	0	0	0	0
15	19.88	0	0	0	0	0	0	0	0	0	0	0	0	0	0	0	0	0	0	0	0	0	0	0
16	21.3	0	0	0	0	0	0	0	0	0	0	0	0	0	0	0	0	0	0	0	0	0	0	0
17	22.72	0	0	0	0	0	0	0	0	0	0	0	0	0	0	0	0	0	0	0	0	0	0	0
18	24.14	0	0	0	0	0	0	0	0	0	0	0	0	0	0	0	0	0	0	0	0	0	0	0
19	25.56	0	0	0	0	0	0	0	0	0	0	0	0	0	0	0	0	0	0	0	0	0	0	0
20	26.98	0	0	0	0	0	0	0	0	0	0	0	0	0	0	0	0	0	0	0	0	0	0	0
21	28.4	0	0	0	0	0	0	0	0	0	0	0	0	0	0	0	0	0	0	0	0	0	0	0
22	29.82	0	0	0	0	0	0	0	0	0	0	0	0	0	0	0	0	0	0	0	0	0	0	0
23	31.24	0	0	0	0	0	0	0	0	0	0	0	0	0	0	0	0	0	0	0	0	0	0	0
24	32.66	0	0	0	0	0	0	0	0	0	0	0	0	0	0	0	0	0	0	0	0	0	0	0
25	34.08	0	0	0	0	0	0	0	0	0	0	0	0	0	0	0	0	0	0	0	0	0	0	0
26	35.5	0	0	0	0	0	0	0	0	0	0	0	0	0	0	0	0	0	0	0	0	0	0	0
27	36.92	0	0	0	0	0	0	0	0	0	0	0	0	0	0	0	0	0	0	0	0	0	0	0
28	38.34	0	0	0	0	0	0	0	0	0	0	0	0	0	0	0	0	0	0	0	0	0	0	0
29	39.76	0	0	0	0	0	0	0	0	0	0	0	0	0	0	0	0	0	0	0	0	0	0	0
30	41.18	0	0	0	0	0	0	0	0	0	0	0	0	0	0	0	0	0	0	0	0	0	0	0
31	42.6	0	0	0	0	0	0	0	0	0	0	0	0	0	0	0	0	0	0	0	0	0	0	0
32	44.02	0	0	0	0	0	0	0	0	0	0	0	0	0	0	0	0	0	0	0	0	0	0	0
33	45.44	0	0	0	0	0	0	0	0	0	0	0	0	0	0	0	0	0	0	0	0	0	0	0
34	46.86	0	0	0	0	0	0	0	0	0	0	0	0	0	0	0	0	0	0	0	0	0	0	0
35	48.28	0	0	0	0	0	0	0	0	0	0	0	0	0	0	0	0	0	0	0	0	0	0	0
36	49.7	0	0	0	0	0	0	0	0	0	0	0	0	0	0	0	0	0	0	0	0	0	0	0
37	51.12	0	0	0	0	0	0	0	0	0	0	0	0	0	0	0	0	0	0	0	0	0	0	0
38	52.54	0	0	0	0	0	0	0	0	0	0	0	0	0	0	0	0	0	0	0	0	0	0	0
39	53.96	0	0	0	0	0	0	0	0	0	0	0	0	0	0	0	0	0	0	0	0	0	0	0
40	55.38	0	0	0	0	0	0	0	0	0	0	0	0	0	0	0	0	0	0	0	0	0	0	0
41	56.8	0	0	0	0	0	0	0	0	0	0	0	0	0	0	0	0	0	0	0	0	0	0	0
42	58.22	0	0	0	0	0	0	0	0	0	0	0	0	0	0	0	0	0	0	0	0	0	0	0
43	59.64	0	0	0	0	0	0	0	0	0	0	0	0	0	0	0	0	0	0	0	0	0	0	0
44	61.06	0	0	0	0	0	0	0	0	0	0	0	0	0	0	0	0	0	0	0	0	0	0	0
45	62.48	0	0	0	0	0	0	0	0	0	0	0	0	0	0	0	0	0	0	0	0	0	0	0
46	63.9	0	0	0	0	0	0	0	0	0	0	0	0	0	0	0	0	0	0	0	0	0	0	0
47	65.32	0	0	0	0	0	0	0	0	0	0	0	0	0	0	0	0	0	0	0	0	0	0	0
48	66.74	0	0	0	0	0	0	0	0	0	0	0	0	0	0	0	0	0	0	0	0	0	0	0
49	68.16	0	0	0	0	0	0	0	0	0	0	0	0	0	0	0	0	0	0	0	0	0	0	0
50	69.58	0	0	0	0	0	0	0	0	0	0	0	0	0	0	0	0	0	0	0	0	0	0	0
51	71	0	0	0	0	0	0	0	0	0	0	0	0	0	0	0	0	0	0	0	0	0	0	0
52	72.42	0	0	0	0	0	0	0	0	0	0	0	0	0	0	0	0	0	0	0	0	0	0	0
53	73.84	0	0	0	0	0	0	0	0	0	0	0	0	0	0	0	0	0	0	0	0	0	0	0
54	75.26	12.1061	0	0.63561	0.36439	0.673747	0.316655	0	17.6997	17.6174	17.6014	17.5655	11.5822	5.44353	0	17.0257	938.086	933.725	932.874	930.973	613.856	288.507	0	902.364
55	76.68	22.1946	0	0.68553	0.31447	0.726662	0.273274	0	32.4296	32.2992	32.2729	32.2146	22.9017	8.61261	0	31.5143	1751.2	1744.16	1742.74	1739.59	1236.69	465.081	0	1701.77
56	78.1	78.69	0	0.74911	0.25089	0.794057	0.218023	0	114.888	114.518	114.439	114.266	88.7277	24.3619	0	113.09	6318.83	6298.49	6294.15	6284.61	4880.02	1339.9	0	6219.93
57	79.52	215.893	0	0.78522	0.21478	0.832333	0.186644	0	315.065	314.194	314	313.576	255.167	57.219	0	312.386	17643.6	17594.9	17584	17560.3	14289.3	3204.27	0	17493.6
58	80.94	530.653	0	0.82298	0.17702	0.872359	0.15383	0	774.051	772.282	771.861	770.954	657.346	115.915	0	773.261	44120.9	44020.1	43996.1	43944.4	37468.7	6607.17	0	44075.9
59	82.36	942.262	0	0.85929	0.14071	0.910847	0.122277	0	1373.84	1371.33	1370.68	1369.3	1218.72	163.608	0	1382.33	79682.7	79537.2	79499.5	79419.4	70686	9489.27	0	80175.3
60	83.78	1523.36	0	0.86138	0.13862	0.913063	0.120461	0	2221.03	2217.04	2215.99	2213.78	1975.11	260.577	0	2235.68	131041	130805	130744	130613	116531	15374	0	131905
61	85.2	2332.45	0	0.86239	0.13761	0.914133	0.119583	0	3400.64	3394.56	3392.97	3389.6	3027.68	396.069	0	3423.75	204038	203674	203578	203376	181661	23764.1	0	205425
62	86.62	3553.15	0	0.84765	0.15235	0.898509	0.132392	0	5181.33	5171.1	5168.53	5163.05	4533.41	667.982	0	5201.39	316061	315437	315281	314946	276538	40746.9	0	317285
63	88.04	5042.21	0.47863	0.82761	0.17239	0.877267	0.149807	0	7354.54	7338.16	7334.23	7325.76	6281.17	1072.61	0	7353.78	455981	454966	454722	454197	389433	66501.7	0	455935
64	89.46	6634.17	12.0581	0.80312	0.19688	0.851307	0.171089	0.19775	9679.48	9654.92	9649.29	9637.07	8019.76	1611.74	3.38599	9634.89	609807	608260	607905	607135	505245	101540	213.317	606998
65	90.88	8304.82	44.0947	0.78714	0.21286	0.834368	0.184975	0.19188	12119.4	12086.2	12078.8	12062.6	9839.57	2181.38	12.0145	12033	775641	773517	773042	772006	629733	139609	768.926	770110
66	92.3	10038	169.273	0.77277	0.22723	0.819136	0.197463	0.17067	14651.3	14608.5	14599.1	14578.6	11676	2814.63	41.0235	14531.6	952333	949552	948942	947607	758937	182951	2666.53	944554
67	93.72	11833.8	320.016	0.75665	0.24335	0.802049	0.211471	0.15758	17275.7	17221.8	17210.2	17184.7	13477.6	3553.55	71.608	17102.7	1.1402e+06	1.13664e+06	1.13587e+06	1.13419e+06	889520	234534	4726.13	1.12878e+06
68	95.14	13740.5	457.109	0.72964	0.27036	0.773418	0.234943	0.1556	20066	19996.5	19981.9	19949.8	15090.5	4584.08	100.999	19775.6	1.34442e+06	1.33976e+06	1.33879e+06	1.33664e+06	1.01107e+06	307133	6766.94	1.32497e+06
69	96.56	16006.3	559.061	0.70878	0.29122	0.751307	0.25307	0.14808	23380.9	23293.8	23275.9	23236.3	17076.5	5752.03	117.556	22946	1.5899e+06	1.58398e+06	1.58276e+06	1.58007e+06	1.1612e+06	391138	7993.79	1.56033e+06
70	97.98	20068	728.754	0.69779	0.30221	0.739657	0.26262	0.14736	29317.8	29204.5	29181.4	29130.3	21077.6	7483.76	152.493	28713.9	2.02293e+06	2.01511e+06	2.01352e+06	2.00999e+06	1.45436e+06	516380	10522	1.98126e+06
71	99.4	24821.6	961.407	0.69142	0.30858	0.732905	0.268156	0.15142	36265.5	36122.3	36093.4	36029.1	25832.5	9451.62	206.718	35490.8	2.53858e+06	2.52856e+06	2.52654e+06	2.52204e+06	1.80828e+06	661613	14470.3	2.48436e+06
72	100.82	28937.7	1205.44	0.68439	0.31561	0.725453	0.274265	0.14782	42282.9	42112.3	42077.9	42001.6	29810	11270	253.027	41333	3.00209e+06	2.98997e+06	2.98753e+06	2.98212e+06	2.11651e+06	800169	17964.9	2.93465e+06
73	102.24	32170.1	1810.49	0.68169	0.31831	0.722591	0.276611	0.15305	47007.5	46816.2	46777.7	46692.3	33009.1	12636	393.477	46038.6	3.38454e+06	3.37076e+06	3.368e+06	3.36185e+06	2.37665e+06	909794	28330.3	3.31478e+06
74	103.66	35013	2470.15	0.68529	0.31471	0.726407	0.273483	0.1496	51159.3	50953.5	50912	50819.9	36115.8	13597.2	524.739	50237.7	3.73463e+06	3.7196e+06	3.71658e+06	3.70985e+06	2.63646e+06	992592	38305.9	3.66735e+06
75	105.08	37698.5	2547.18	0.68873	0.31127	0.730054	0.270494	0.14482	55081	54861.7	54817.5	54719.2	39081.2	14480	523.814	54085	4.07599e+06	4.05977e+06	4.05649e+06	4.04922e+06	2.89201e+06	1.07152e+06	38762.2	4.00229e+06
76	106.5	40144	3257.13	0.68702	0.31298	0.728241	0.27198	0.14415	58655.2	58420.5	58373.2	58268	41513	15504.1	666.711	57683.8	4.39914e+06	4.38154e+06	4.37799e+06	4.3701e+06	3.11347e+06	1.1628e+06	50003.3	4.32628e+06
77	107.92	42373.5	3365.18	0.68593	0.31407	0.727086	0.272927	0.14346	61913.7	61665.1	61615	61503.7	43749.1	16422.1	685.531	60856.7	4.70544e+06	4.68654e+06	4.68274e+06	4.67428e+06	3.32493e+06	1.24808e+06	52100.4	4.62511e+06
78	109.34	44433.6	3635.99	0.68661	0.31339	0.727807	0.272336	0.14165	64923.2	64663	64610.6	64494.1	45921.5	17183.2	731.353	63836	4.99909e+06	4.97905e+06	4.97502e+06	4.96604e+06	3.53595e+06	1.32311e+06	56314.2	4.91538e+06
79	110.76	46873	3204.3	0.6928	0.3072	0.734368	0.266957	0.14537	68482.2	68213.2	68158.7	68037.7	48879.3	17768.5	661.449	67309.3	5.34161e+06	5.32063e+06	5.31638e+06	5.30694e+06	3.81258e+06	1.38595e+06	51593	5.25012e+06
80	112.18	49241.8	2921.31	0.69659	0.30341	0.738385	0.263663	0.14846	71939.7	71660.5	71603.7	71477.9	51630.3	18436.2	615.85	70682.4	5.68324e+06	5.66118e+06	5.6567e+06	5.64676e+06	4.0788e+06	1.45646e+06	48652.2	5.58391e+06
81	113.6	51360.3	2725.9	0.69372	0.30628	0.735343	0.266157	0.15129	75037.5	74743.5	74683.9	74551.7	53629.8	19411.3	585.609	73626.7	6.003e+06	5.97948e+06	5.97471e+06	5.96414e+06	4.29038e+06	1.5529e+06	46848.7	5.89014e+06
82	115.02	54173	2590.37	0.67274	0.32726	0.713104	0.284389	0.15441	79167.2	78836.1	78770.1	78623	54856	21876.8	567.971	77300.8	6.41254e+06	6.38573e+06	6.38037e+06	6.36846e+06	4.44334e+06	1.77202e+06	46005.7	6.26136e+06
83	116.44	56721.3	2469.21	0.65088	0.34912	0.689933	0.303385	0.15523	82913.6	82544	82471.3	82309	55570.1	24436	544.28	80550.4	6.79892e+06	6.76861e+06	6.76265e+06	6.74934e+06	4.55675e+06	2.00375e+06	44631	6.60513e+06
84	117.86	58537.3	2385.19	0.64484	0.35516	0.68353	0.308634	0.15767	85574.4	85186.5	85110.4	84940.6	56817	25654.6	534.024	83005.6	7.10268e+06	7.07048e+06	7.06417e+06	7.05007e+06	4.71581e+06	2.12933e+06	44324	6.88947e+06
85	119.28	60456.1	2245.81	0.64685	0.35315	0.685661	0.306887	0.15861	88377.3	87978.9	87900.7	87726.1	58862.4	26345.6	505.815	85713.7	7.4237e+06	7.39023e+06	7.38366e+06	7.36899e+06	4.94444e+06	2.21303e+06	42488.5	7.19995e+06
86	120.7	62104.5	2101.7	0.64649	0.35351	0.685279	0.3072	0.1631	90787.5	90377.8	90297.4	90117.9	60433.7	27091.5	486.758	88012	7.71694e+06	7.68211e+06	7.67528e+06	7.66002e+06	5.13687e+06	2.30278e+06	41374.4	7.48102e+06
87	122.12	63506.8	1968.36	0.6447	0.3553	0.683382	0.308756	0.16361	92839.5	92418.4	92335.9	92151.6	61627.2	27843.5	457.301	89928	7.9842e+06	7.94799e+06	7.94089e+06	7.92504e+06	5.29994e+06	2.39454e+06	39327.9	7.73381e+06
88	123.54	64913.2	1864.52	0.64243	0.35757	0.680976	0.310728	0.16693	94898	94464.9	94380.2	94190.8	62770.1	28641.9	441.967	91854	8.25613e+06	8.21845e+06	8.21108e+06	8.1946e+06	5.461e+06	2.49185e+06	38451.1	7.9913e+06
89	124.96	66220.6	2123.7	0.64502	0.35498	0.683721	0.308478	0.21556	96806.4	96367.7	96281.7	96089.7	64292.6	29007.2	650.054	93949.8	8.51896e+06	8.48036e+06	8.47279e+06	8.45589e+06	5.65774e+06	2.55263e+06	57204.8	8.26758e+06
90	126.38	67620.9	2423.73	0.64429	0.35571	0.682947	0.309112	0.26074	98854.3	98405.4	98317.5	98121.1	65577.8	29681.5	897.388	96156.6	8.79803e+06	8.75808e+06	8.75026e+06	8.73277e+06	5.83642e+06	2.64165e+06	79867.5	8.55794e+06
91	127.8	69253.2	3084.53	0.6436	0.3564	0.682216	0.309712	0.30793	101241	100781	100691	100489	67088.8	30456.9	1348.75	98894.5	9.11173e+06	9.07028e+06	9.06216e+06	9.04402e+06	6.03799e+06	2.74112e+06	121387	8.9005e+06
92	129.22	70609.1	3691.74	0.64789	0.35211	0.686763	0.305984	0.32137	103218	102754	102663	102460	68858.3	30679.4	1684.71	101222	9.39285e+06	9.35063e+06	9.34234e+06	9.32383e+06	6.2661e+06	2.79183e+06	153309	9.21124e+06
93	130.64	71932.7	4171.48	0.65404	0.34596	0.693282	0.300639	0.32124	105145	104681	104589	104385	70814.9	30708.6	1902.87	103426	9.67335e+06	9.63061e+06	9.62219e+06	9.60339e+06	6.51497e+06	2.82519e+06	175064	9.51523e+06
94	132.06	73189.7	4579.6	0.6641	0.3359	0.703946	0.291897	0.33123	106969	106510	106419	106216	73160.7	30336.7	2154	105651	9.94814e+06	9.90545e+06	9.89698e+06	9.87811e+06	6.80394e+06	2.82131e+06	200322	9.82558e+06
95	133.48	74345.9	4428.39	0.67216	0.32784	0.71249	0.284893	0.32865	108648	108193	108102	107900	75218.3	30076.5	2066.65	107361	1.02129e+07	1.01701e+07	1.01616e+07	1.01426e+07	7.07052e+06	2.82719e+06	194266	1.0092e+07
96	134.9	75356.7	4199.29	0.67873	0.32127	0.719454	0.279184	0.32076	110117	109664	109574	109372	76986.3	29874.5	1912.69	108773	1.04611e+07	1.04181e+07	1.04095e+07	1.03904e+07	7.3137e+06	2.83808e+06	181705	1.03335e+07
97	136.32	76506.8	4054.29	0.68309	0.31691	0.724075	0.275395	0.31879	111791	111338	111247	111045	78663.3	29918.8	1835.3	110417	1.07319e+07	1.06885e+07	1.06797e+07	1.06603e+07	7.55168e+06	2.8722e+06	176189	1.06001e+07
98	137.74	78060.4	4170.1	0.68741	0.31259	0.728655	0.271641	0.2953	114055	113599	113507	113303	80768.3	30110.2	1748.63	112627	1.10634e+07	1.10191e+07	1.10102e+07	1.09904e+07	7.83453e+06	2.92069e+06	169617	1.09248e+07
99	139.16	79408.2	4371.28	0.69111	0.30889	0.732577	0.268425	0.28679	116019	115561	115468	115262	82605.1	30267.6	1780.17	114653	1.13699e+07	1.1325e+07	1.13159e+07	1.12957e+07	8.0953e+06	2.96622e+06	174457	1.1236e+07
100	140.58	80485.7	4452.86	0.6931	0.3069	0.734686	0.266696	0.28247	117591	117129	117035	116828	83967	30480.6	1786.08	116234	1.16415e+07	1.15958e+07	1.15865e+07	1.1566e+07	8.31274e+06	3.01758e+06	176822	1.15071e+07
101	142	81417.9	4454.89	0.69478	0.30522	0.736467	0.265236	0.29144	118950	118486	118391	118182	85145.4	30664.9	1843.63	117654	1.1895e+07	1.18486e+07	1.18391e+07	1.18182e+07	8.51454e+06	3.06649e+06	184363	1.17654e+07
102	143.42	82430.8	4287.36	0.6955	0.3045	0.73723	0.26461	0.28398	120429	119960	119864	119653	86294	30973.1	1728.88	118996	1.21633e+07	1.21159e+07	1.21063e+07	1.2085e+07	8.71569e+06	3.12828e+06	174617	1.20186e+07
103	144.84	83560.7	4138.83	0.69533	0.30467	0.73705	0.264758	0.27224	122080	121604	121507	121293	87455.5	31415.2	1599.99	120471	1.24521e+07	1.24036e+07	1.23938e+07	1.23719e+07	8.92046e+06	3.20435e+06	163199	1.2288e+07
104	146.26	84619.9	4005.58	0.69985	0.30015	0.741841	0.26083	0.26927	123620	123146	123049	122835	89139.9	31341.5	1531.59	122013	1.27329e+07	1.2684e+07	1.26741e+07	1.2652e+07	9.1814e+06	3.22817e+06	157754	1.25673e+07
105	147.68	85889.1	4118.07	0.70457	0.29543	0.746844	0.256729	0.26723	125467	124993	124896	124681	91087	31311.3	1562.67	123961	1.30486e+07	1.29993e+07	1.29892e+07	1.29668e+07	9.47305e+06	3.25637e+06	162518	1.28919e+07
106	149.1	87224.8	4189.1	0.70727	0.29273	0.749706	0.254382	0.26791	127414	126937	126839	126622	92858	31507.6	1593.67	125959	1.33785e+07	1.33284e+07	1.33181e+07	1.32953e+07	9.75009e+06	3.3083e+06	167335	1.32257e+07
107	150.52	88473.7	4197.49	0.70899	0.29101	0.751529	0.252888	0.26538	129236	128754	128656	128437	94416.7	31771	1581.78	127769	1.3699e+07	1.3648e+07	1.36375e+07	1.36143e+07	1.00082e+07	3.36772e+06	167669	1.35436e+07
108	151.94	89571.4	4142.83	0.71004	0.28996	0.752642	0.251975	0.2596	130838	130352	130252	130031	95729.6	32049.1	1527.18	129306	1.39996e+07	1.39477e+07	1.3937e+07	1.39134e+07	1.02431e+07	3.42925e+06	163408	1.38357e+07
109	153.36	90453.1	4199.83	0.71165	0.28835	0.754349	0.250576	0.26034	132123	131635	131535	131313	96891.1	32184.9	1552.6	130629	1.42693e+07	1.42166e+07	1.42058e+07	1.41818e+07	1.04642e+07	3.47596e+06	167681	1.41079e+07
110	154.78	91163.3	4224.82	0.71175	0.28825	0.754455	0.250489	0.26401	133160	132669	132568	132344	97665.6	32426.3	1583.86	131676	1.45145e+07	1.44609e+07	1.44499e+07	1.44255e+07	1.06456e+07	3.53447e+06	172641	1.43527e+07
111	156.2	92168.1	4272.48	0.7146	0.2854	0.757476	0.248013	0.2629	134623	134131	134030	133805	99137.5	32459.6	1594.99	133192	1.48085e+07	1.47544e+07	1.47433e+07	1.47186e+07	1.09051e+07	3.57055e+06	175449	1.46511e+07
112	157.62	93477.6	4408.12	0.71706	0.28294	0.760084	0.245875	0.26534	136532	136037	135935	135709	100892	32637	1660.9	135190	1.5155e+07	1.51001e+07	1.50888e+07	1.50637e+07	1.1199e+07	3.62271e+06	184360	1.50061e+07
113	159.04	94185.8	4558.08	0.71584	0.28416	0.75879	0.246935	0.2749	137568	137068	136964	136736	101484	33026	1779.28	136289	1.54076e+07	1.53516e+07	1.534e+07	1.53144e+07	1.13662e+07	3.69892e+06	199280	1.52644e+07
114	160.46	94700.3	4821.38	0.71325	0.28675	0.756045	0.249186	0.29101	138324	137816	137712	137480	101669	33509.1	1992.36	137170	1.56306e+07	1.55732e+07	1.55614e+07	1.55353e+07	1.14886e+07	3.78653e+06	225137	1.55002e+07
115	161.88	95114	5099.54	0.71082	0.28918	0.753469	0.251297	0.30767	138932	138418	138312	138078	101765	33940.7	2227.94	137934	1.58383e+07	1.57797e+07	1.57676e+07	1.57409e+07	1.16012e+07	3.86924e+06	253986	1.57244e+07
116	163.3	95646.6	5237.06	0.71092	0.28908	0.753575	0.251211	0.30007	139710	139193	139087	138852	102349	34119	2231.51	138700	1.60667e+07	1.60072e+07	1.5995e+07	1.59679e+07	1.17702e+07	3.92368e+06	256623	1.59505e+07
117	164.72	96134.9	5272.8	0.71075	0.28925	0.753395	0.251358	0.29167	140424	139904	139797	139560	102847	34313.3	2183.84	139344	1.62892e+07	1.62288e+07	1.62164e+07	1.6189e+07	1.19303e+07	3.98034e+06	253326	1.61639e+07
118	166.14	96681.7	5263.38	0.70798	0.29202	0.750459	0.253765	0.28854	141227	140699	140591	140351	103029	34838.9	2156.55	140024	1.65236e+07	1.64618e+07	1.64492e+07	1.64211e+07	1.20544e+07	4.07616e+06	252316	1.63829e+07
119	167.56	97129.6	5299.55	0.70397	0.29603	0.746208	0.25725	0.29506	141889	141351	141241	140998	102920	35481	2220.43	140621	1.67429e+07	1.66794e+07	1.66665e+07	1.66377e+07	1.21446e+07	4.18676e+06	262011	1.65933e+07
120	168.98	97557.4	5388.3	0.70082	0.29918	0.742869	0.259987	0.29294	142519	141973	141862	141616	102911	36016.4	2241.4	141169	1.69598e+07	1.68948e+07	1.68816e+07	1.68523e+07	1.22464e+07	4.28596e+06	266726	1.67991e+07
121	170.4	97989.2	5457.37	0.70044	0.29956	0.742466	0.260318	0.28557	143150	142602	142490	142242	103310	36221.8	2213.01	141745	1.71781e+07	1.71122e+07	1.70988e+07	1.70691e+07	1.23972e+07	4.34662e+06	265562	1.70094e+07
122	171.82	98439.1	5538.02	0.70042	0.29958	0.742445	0.260335	0.28136	143808	143257	143144	142895	103782	36390.6	2212.61	142385	1.74007e+07	1.7334e+07	1.73204e+07	1.72903e+07	1.25576e+07	4.40326e+06	267726	1.72286e+07
123	173.24	98699.4	5520.39	0.70091	0.29909	0.742965	0.259909	0.27557	144187	143635	143523	143274	104129	36427.1	2160.18	142716	1.75908e+07	1.75235e+07	1.75098e+07	1.74794e+07	1.27037e+07	4.44411e+06	263542	1.74114e+07
124	174.66	99032.3	5575.2	0.70187	0.29813	0.743982	0.259075	0.27357	144672	144120	144007	143758	104623	36432.6	2165.79	143222	1.77946e+07	1.77267e+07	1.77129e+07	1.76822e+07	1.28686e+07	4.48122e+06	266393	1.76163e+07
125	176.08	99252.2	5650.58	0.70199	0.29801	0.744109	0.258971	0.27503	144993	144440	144327	144077	104873	36498.9	2206.79	143579	1.79791e+07	1.79106e+07	1.78966e+07	1.78656e+07	1.30043e+07	4.52586e+06	273642	1.78038e+07
126	177.5	99504.5	5814.31	0.70296	0.29704	0.745138	0.258128	0.27785	145360	144807	144694	144444	105285	36472.5	2294.02	144052	1.81699e+07	1.81009e+07	1.80868e+07	1.80555e+07	1.31607e+07	4.55906e+06	286752	1.80065e+07
127	178.92	99443.9	5999.44	0.70302	0.29698	0.745201	0.258076	0.2796	145271	144719	144606	144356	105230	36443	2381.97	144055	1.83042e+07	1.82346e+07	1.82204e+07	1.81889e+07	1.3259e+07	4.59181e+06	300128	1.81509e+07
128	180.34	99472.2	6100.26	0.7036	0.2964	0.745816	0.257572	0.27732	145311	144760	144647	144398	105347	36382.1	2402.25	144131	1.84545e+07	1.83845e+07	1.83702e+07	1.83385e+07	1.33791e+07	4.62053e+06	305086	1.83047e+07
129	181.76	99490.3	6195.78	0.70532	0.29468	0.747639	0.256077	0.28159	145335	144787	144674	144426	105624	36177.6	2477.43	144279	1.86028e+07	1.85327e+07	1.85183e+07	1.84865e+07	1.35198e+07	4.63073e+06	317111	1.84677e+07
130	183.18	99460.1	6241.9	0.7066	0.2934	0.748996	0.254965	0.28436	145288	144743	144631	144383	105783	36009.5	2520.42	144313	1.87422e+07	1.86718e+07	1.86574e+07	1.86255e+07	1.3646e+07	4.64522e+06	325135	1.86164e+07
131	184.6	99262.3	6375.76	0.70983	0.29017	0.75242	0.252158	0.28915	144994	144455	144344	144100	106055	35542.3	2617.84	144216	1.88492e+07	1.87792e+07	1.87648e+07	1.87329e+07	1.37872e+07	4.62049e+06	340319	1.8748e+07
132	186.02	99088.8	6376.43	0.71367	0.28633	0.75649	0.248821	0.29459	144733	144203	144093	143851	106443	35010.6	2667.37	144121	1.89601e+07	1.88906e+07	1.88762e+07	1.88445e+07	1.3944e+07	4.58639e+06	349426	1.88798e+07
133	187.44	98933.4	6465.78	0.71719	0.28281	0.760221	0.245762	0.29852	144500	143977	143869	143629	106800	34526	2740.83	144067	1.9074e+07	1.90049e+07	1.89907e+07	1.89591e+07	1.40976e+07	4.55743e+06	361790	1.90168e+07
134	188.86	98554.1	6534.82	0.7204	0.2796	0.763624	0.242972	0.30242	143940	143425	143318	143082	106867	34003.2	2806.29	143676	1.91441e+07	1.90755e+07	1.90613e+07	1.90299e+07	1.42133e+07	4.52243e+06	373236	1.91089e+07
135	190.28	98257.5	6690.06	0.72348	0.27652	0.766889	0.240296	0.31027	143502	142993	142888	142654	107001	33527.4	2947.53	143476	1.92292e+07	1.91611e+07	1.9147e+07	1.91157e+07	1.43381e+07	4.49268e+06	394969	1.92257e+07
136	191.7	97833.8	6796.02	0.72903	0.27097	0.772772	0.235473	0.33371	142873	142377	142273	142045	107357	32712.8	3220.42	143290	1.92879e+07	1.92209e+07	1.92069e+07	1.9176e+07	1.44931e+07	4.41623e+06	434757	1.93441e+07
137	193.12	97357.6	6839.43	0.73186	0.26814	0.775772	0.233014	0.34394	142173	141684	141582	141356	107249	32213.6	3340.34	142803	1.93355e+07	1.92691e+07	1.92551e+07	1.92244e+07	1.45858e+07	4.38105e+06	454286	1.94212e+07
138	194.54	96655.5	6852.81	0.73445	0.26555	0.778517	0.230763	0.34153	141143	140663	140562	140339	106852	31672.4	3323.43	141848	1.93366e+07	1.92708e+07	1.92569e+07	1.92265e+07	1.46387e+07	4.33912e+06	455309	1.94332e+07
139	195.96	96046.1	6586.3	0.73456	0.26544	0.778634	0.230667	0.33438	140253	139776	139675	139454	106194	31459.7	3127.3	140781	1.93549e+07	1.92891e+07	1.92752e+07	1.92447e+07	1.46548e+07	4.34144e+06	431568	1.94278e+07
140	197.38	95380.3	6315.75	0.73429	0.26571	0.778347	0.230902	0.34171	139281	138807	138707	138487	105419	31273.4	3064.58	139757	1.93601e+07	1.92941e+07	1.92803e+07	1.92498e+07	1.46533e+07	4.347e+06	425977	1.94263e+07
141	198.8	95019.1	5904.69	0.73561	0.26439	0.779747	0.229755	0.32931	138751	138281	138182	137964	105209	31000.2	2761.15	138970	1.94252e+07	1.93594e+07	1.93455e+07	1.9315e+07	1.47293e+07	4.34002e+06	386561	1.94558e+07
142	200.22	94762.9	5391.76	0.74064	0.25936	0.785078	0.225384	0.29173	138369	137909	137811	137597	105643	30328.4	2233.57	138205	1.951e+07	1.94451e+07	1.94314e+07	1.94012e+07	1.48956e+07	4.2763e+06	314934	1.94869e+07
143	201.64	94627.7	5077.82	0.74522	0.25478	0.789933	0.221404	0.2777	138164	137712	137616	137405	106144	29750.3	2002.36	137897	1.96192e+07	1.95551e+07	1.95415e+07	1.95115e+07	1.50725e+07	4.22455e+06	284335	1.95814e+07
144	203.06	94193.9	4839.16	0.7487	0.2513	0.793622	0.21838	0.27556	137524	137081	136986	136778	106151	29209.4	1893.54	137254	1.9666e+07	1.96026e+07	1.9589e+07	1.95593e+07	1.51796e+07	4.17695e+06	270776	1.96273e+07
145	204.48	93626.9	4865.25	0.75108	0.24892	0.796145	0.216311	0.27889	136692	136256	136162	135957	105848	28758.7	1926.75	136533	1.96837e+07	1.96208e+07	1.96074e+07	1.95779e+07	1.52421e+07	4.14125e+06	277452	1.96608e+07
146	205.9	93086.2	4934.6	0.75535	0.24465	0.800671	0.212601	0.28702	135896	135469	135377	135176	105835	28102.1	2011.19	135948	1.97049e+07	1.9643e+07	1.96297e+07	1.96005e+07	1.5346e+07	4.0748e+06	291622	1.97124e+07
147	207.32	92656.4	4953.29	0.7585	0.2415	0.80401	0.209863	0.28867	135263	134844	134753	134555	105785	27612.2	2030.41	135428	1.97484e+07	1.96872e+07	1.9674e+07	1.9645e+07	1.54447e+07	4.03138e+06	296440	1.97725e+07
148	208.74	92573.7	4929.57	0.75949	0.24051	0.805059	0.209003	0.29539	135141	134723	134633	134436	105829	27474.4	2067.73	135371	1.98657e+07	1.98044e+07	1.97911e+07	1.97621e+07	1.55568e+07	4.03874e+06	303956	1.98995e+07
149	210.16	92365.9	5009.14	0.76034	0.23966	0.80596	0.208265	0.28971	134836	134421	134331	134135	105709	27315.9	2060.7	135086	1.99557e+07	1.98943e+07	1.9881e+07	1.9852e+07	1.5645e+07	4.04275e+06	304984	1.99927e+07
150	211.58	92071.3	4948.07	0.75949	0.24051	0.805059	0.209003	0.28671	134407	133992	133903	133706	105254	27325.3	2014.5	134594	2.00267e+07	1.99649e+07	1.99515e+07	1.99222e+07	1.56829e+07	4.07147e+06	300160	2.00545e+07
151	213	91629.4	5162.84	0.75591	0.24409	0.801265	0.212114	0.28132	133768	133349	133259	133061	104256	27599	2062.42	133917	2.00652e+07	2.00024e+07	1.99888e+07	1.99592e+07	1.56383e+07	4.13985e+06	309363	2.00875e+07
152	214.42	91175.4	5312.23	0.75046	0.24954	0.795488	0.21685	0.28325	133114	132688	132597	132397	102991	28075.4	2136.66	133203	2.01003e+07	2.00359e+07	2.00222e+07	1.99919e+07	1.55517e+07	4.23939e+06	322635	2.01137e+07
153	215.84	90549.9	5319.78	0.74503	0.25497	0.789732	0.221569	0.28407	132210	131778	131686	131484	101544	28489.5	2145.89	132180	2.00959e+07	2.00302e+07	2.00162e+07	1.99855e+07	1.54348e+07	4.33041e+06	326175	2.00913e+07
154	217.26	89753	5320.94	0.74077	0.25923	0.785216	0.225271	0.284	131053	130618	130525	130323	100075	28710.6	2145.83	130932	2.00511e+07	1.99845e+07	1.99704e+07	1.99394e+07	1.53115e+07	4.39272e+06	328312	2.00325e+07
155	218.68	89040.7	5207.3	0.73586	0.26414	0.780012	0.229538	0.29032	130021	129581	129488	129284	98623	29022.2	2146.73	129792	2.00232e+07	1.99554e+07	1.99412e+07	1.99097e+07	1.51879e+07	4.46942e+06	330597	1.9988e+07
156	220.1	88655.3	5060.83	0.73039	0.26961	0.774213	0.234291	0.29522	129467	129020	128926	128720	97466.2	29495	2121.56	129083	2.00674e+07	1.99981e+07	1.99835e+07	1.99515e+07	1.51073e+07	4.57173e+06	328842	2.00078e+07
157	221.52	88425.3	4995.75	0.72582	0.27418	0.769369	0.238262	0.30642	129138	128685	128590	128382	96605	29917.2	2173.73	128696	2.01456e+07	2.00748e+07	2.00601e+07	2.00275e+07	1.50704e+07	4.66708e+06	339103	2.00766e+07
158	222.94	87999.6	5037.26	0.72177	0.27823	0.765076	0.241782	0.31924	128523	128065	127970	127760	95603.5	30212.9	2283.49	128100	2.01781e+07	2.01062e+07	2.00913e+07	2.00583e+07	1.50097e+07	4.74343e+06	358509	2.01117e+07
159	224.36	87321.6	4887.5	0.72244	0.27756	0.765786	0.2412	0.32339	127532	127078	126984	126776	94955	29908	2244.41	127107	2.015e+07	2.00784e+07	2.00635e+07	2.00307e+07	1.50029e+07	4.72546e+06	354616	2.0083e+07
160	225.78	86631.6	4996.21	0.72305	0.27695	0.766433	0.24067	0.34329	126523	126074	125981	125775	94284.2	29606.4	2435.51	126326	2.01172e+07	2.00458e+07	2.0031e+07	1.99982e+07	1.49912e+07	4.70742e+06	387247	2.00858e+07
161	227.2	86226	5228.54	0.72457	0.27543	0.768044	0.239349	0.36584	125928	125484	125392	125187	94040.1	29306.1	2716.19	126062	2.01486e+07	2.00775e+07	2.00627e+07	2.003e+07	1.50464e+07	4.68897e+06	434590	2.017e+07
162	228.62	86078.7	5334.6	0.72719	0.27281	0.770821	0.237072	0.35895	125709	125270	125178	124976	94218.9	28977.7	2719.09	125916	2.02392e+07	2.01685e+07	2.01537e+07	2.01211e+07	1.51692e+07	4.66541e+06	437774	2.02724e+07
163	230.04	85846.7	4939.76	0.72883	0.27117	0.77256	0.235647	0.35022	125368	124932	124841	124640	94176.8	28725.9	2456.6	125359	2.03096e+07	2.0239e+07	2.02243e+07	2.01917e+07	1.52566e+07	4.65359e+06	397970	2.03082e+07
164	231.46	85540	4847.02	0.73053	0.26947	0.774362	0.234169	0.34826	124917	124486	124396	124197	94059.3	28443.8	2396.99	124900	2.03615e+07	2.02912e+07	2.02765e+07	2.0244e+07	1.53317e+07	4.63634e+06	390710	2.03587e+07
165	232.88	84837.9	5054.53	0.73435	0.26565	0.778411	0.23085	0.34205	123886	123464	123376	123180	93775	27810.4	2455.04	124040	2.03173e+07	2.02482e+07	2.02336e+07	2.02016e+07	1.53791e+07	4.56091e+06	402627	2.03426e+07
166	234.3	83925.9	5126.89	0.73885	0.26115	0.783181	0.226939	0.34366	122548	122137	122051	121860	93335.4	27045.4	2501.91	122883	2.02204e+07	2.01527e+07	2.01384e+07	2.01069e+07	1.54003e+07	4.4625e+06	412815	2.02756e+07
167	235.72	82987.6	5193.08	0.73985	0.26015	0.784241	0.22607	0.34852	121176	120772	120687	120499	92416.9	26640.7	2570.05	121628	2.01152e+07	2.00481e+07	2.0034e+07	2.00028e+07	1.53412e+07	4.42235e+06	426628	2.01902e+07
168	237.14	82531.6	5273.48	0.73846	0.26154	0.782768	0.227278	0.35572	120512	120108	120023	119835	91736.4	26635.9	2663.75	121036	2.01256e+07	2.00581e+07	2.00438e+07	2.00125e+07	1.532e+07	4.44819e+06	444846	2.0213e+07
169	238.56	82416.6	5298.78	0.73746	0.26254	0.781708	0.228147	0.36417	120346	119941	119856	119667	91484.5	26700.4	2740.11	120925	2.02181e+07	2.01501e+07	2.01357e+07	2.01041e+07	1.53694e+07	4.48567e+06	460339	2.03154e+07
170	239.98	82541.7	5411.83	0.73725	0.26275	0.781485	0.22833	0.36857	120529	120123	120037	119849	91597.3	26762.4	2832.39	121192	2.03694e+07	2.03008e+07	2.02863e+07	2.02545e+07	1.54799e+07	4.52284e+06	478673	2.04815e+07
171	241.4	82382.3	5550.57	0.73567	0.26433	0.77981	0.229703	0.35736	120299	119891	119805	119616	91224.5	26871.3	2816.64	120912	2.04507e+07	2.03814e+07	2.03669e+07	2.03348e+07	1.55082e+07	4.56812e+06	478829	2.05551e+07
172	242.82	82095.8	5699.05	0.73513	0.26487	0.779238	0.230172	0.35528	119881	119474	119388	119200	90840.5	26832.5	2875.16	120548	2.04996e+07	2.043e+07	2.04154e+07	2.03832e+07	1.55337e+07	4.58837e+06	491652	2.06137e+07
173	244.24	81571.2	5515.55	0.7344	0.2656	0.778464	0.230806	0.35282	119116	118710	118625	118437	90170.4	26734.6	2763.32	119668	2.04879e+07	2.04182e+07	2.04035e+07	2.03712e+07	1.55093e+07	4.59835e+06	475290	2.05829e+07
174	245.66	81187.9	5044.05	0.73196	0.26804	0.775878	0.232927	0.35168	118560	118152	118067	117879	89448.4	26853.4	2518.93	118821	2.05108e+07	2.04404e+07	2.04256e+07	2.0393e+07	1.54746e+07	4.64563e+06	435774	2.0556e+07
175	247.08	80748	5028.79	0.72866	0.27134	0.77238	0.235794	0.33959	117922	117512	117426	117238	88562.7	27036.7	2424.97	118024	2.05185e+07	2.04471e+07	2.04322e+07	2.03993e+07	1.54099e+07	4.70439e+06	421945	2.05362e+07
176	248.5	80433.2	5093.59	0.72505	0.27495	0.768553	0.238932	0.32729	117468	117054	116968	116778	87780.4	27289.6	2367.25	117437	2.05569e+07	2.04844e+07	2.04694e+07	2.04361e+07	1.53616e+07	4.77568e+06	414269	2.05515e+07
177	249.92	80396.9	5002.81	0.72166	0.27834	0.76496	0.241877	0.32547	117420	117001	116914	116722	87330.6	27613.6	2312.14	117256	2.06658e+07	2.05922e+07	2.05769e+07	2.05431e+07	1.53702e+07	4.86e+06	406936	2.06371e+07
178	251.34	79759.3	5280.15	0.71856	0.28144	0.761674	0.244571	0.31759	116493	116073	115986	115794	86265.8	27699.7	2381.23	116347	2.06192e+07	2.05449e+07	2.05295e+07	2.04955e+07	1.5269e+07	4.90285e+06	421478	2.05934e+07
179	252.76	79129.8	5242.99	0.71628	0.28372	0.759257	0.246553	0.32724	115577	115157	115070	114878	85313.4	27703.7	2436.32	115453	2.05726e+07	2.04979e+07	2.04825e+07	2.04483e+07	1.51858e+07	4.93126e+06	433665	2.05507e+07
180	254.18	78276.3	5217.19	0.71578	0.28422	0.758727	0.246987	0.33401	114331	113915	113829	113639	84334.3	27453.2	2474.48	114262	2.04652e+07	2.03907e+07	2.03753e+07	2.03413e+07	1.50958e+07	4.91413e+06	442932	2.04529e+07
181	255.6	77771.9	5173.14	0.71639	0.28361	0.759373	0.246457	0.33051	113593	113181	113095	112907	83862.2	27217.8	2427.88	113508	2.04468e+07	2.03725e+07	2.03572e+07	2.03233e+07	1.50952e+07	4.8992e+06	437018	2.04314e+07
182	257.02	76734.8	5088.57	0.7172	0.2828	0.760232	0.245753	0.32908	112077	111671	111587	111402	82837.5	26778.1	2377.86	111993	2.0286e+07	2.02125e+07	2.01973e+07	2.01638e+07	1.49936e+07	4.84684e+06	430392	2.02708e+07
183	258.44	76038.7	5026.96	0.71797	0.28203	0.761048	0.245084	0.32806	111059	110658	110575	110392	82174.2	26462.9	2341.79	110979	2.02128e+07	2.01398e+07	2.01247e+07	2.00913e+07	1.49557e+07	4.81626e+06	426205	2.01982e+07
184	259.86	75380.9	4935.47	0.71781	0.28219	0.760879	0.245223	0.3328	110099	109701	109619	109437	81445.2	26248.9	2332.38	110026	2.01481e+07	2.00753e+07	2.00602e+07	2.0027e+07	1.49045e+07	4.80355e+06	426826	2.01348e+07
185	261.28	74588	4946.73	0.71909	0.28091	0.762235	0.244111	0.33516	108939	108547	108466	108287	80732.1	25855	2354.28	108941	2.00448e+07	1.99727e+07	1.99577e+07	1.99247e+07	1.48547e+07	4.75732e+06	433188	2.00452e+07
186	262.7	74027.1	4913.22	0.7196	0.2804	0.762776	0.243668	0.33585	108119	107731	107650	107473	80181.8	25614	2343.15	108139	2.0002e+07	1.99302e+07	1.99153e+07	1.98824e+07	1.48336e+07	4.73858e+06	433483	2.00057e+07
187	264.12	73579.1	4988.85	0.71929	0.28071	0.762447	0.243937	0.33639	107465	107079	106999	106822	79662.3	25487.1	2383.04	107532	1.99886e+07	1.99167e+07	1.99018e+07	1.98689e+07	1.48172e+07	4.7406e+06	443246	2.0001e+07
188	265.54	73331	5148.06	0.72082	0.27918	0.764069	0.242607	0.33137	107101	106718	106638	106463	79562.5	25262.7	2422.39	107248	2.00279e+07	1.99562e+07	1.99414e+07	1.99086e+07	1.48782e+07	4.72413e+06	452988	2.00553e+07
189	266.96	73050.5	5215.95	0.72373	0.27627	0.767154	0.240079	0.333	106687	106310	106231	106058	79578.2	24903.8	2466.41	106948	2.00572e+07	1.99863e+07	1.99715e+07	1.99389e+07	1.49607e+07	4.68191e+06	463686	2.01063e+07
190	268.38	72899.2	5135.49	0.72589	0.27411	0.769443	0.238202	0.32922	106464	106090	106012	105840	79650.3	24657.9	2400.8	106709	2.01216e+07	2.0051e+07	2.00362e+07	2.00037e+07	1.50539e+07	4.66034e+06	453751	2.0168e+07
191	269.8	72868.9	5132.12	0.72865	0.27135	0.772369	0.235803	0.33212	106416	106046	105968	105798	79920	24399.5	2420.36	106740	2.0219e+07	2.01487e+07	2.0134e+07	2.01016e+07	1.51848e+07	4.6359e+06	459868	2.02806e+07
192	271.22	72538	5095.32	0.72923	0.27077	0.772984	0.235299	0.34001	105932	105564	105487	105318	79620.4	24236.7	2460.09	106317	2.0233e+07	2.01628e+07	2.01481e+07	2.01157e+07	1.52075e+07	4.62922e+06	469878	2.03066e+07
193	272.64	72170.8	5218.89	0.72925	0.27075	0.773005	0.235282	0.33846	105395	105030	104953	104785	79219.5	24112.3	2508.27	105840	2.02359e+07	2.01657e+07	2.0151e+07	2.01187e+07	1.52101e+07	4.62956e+06	481587	2.03213e+07
194	274.06	71997.3	5366.12	0.73173	0.26827	0.775634	0.233127	0.33743	105139	104777	104702	104535	79297.8	23834	2571.18	105703	2.02918e+07	2.0222e+07	2.02074e+07	2.01752e+07	1.53045e+07	4.59996e+06	496238	2.04007e+07
195	275.48	71894.4	5583.56	0.73291	0.26709	0.776885	0.232101	0.33752	104987	104628	104552	104386	79312.1	23695.2	2676.08	105683	2.03675e+07	2.02978e+07	2.02831e+07	2.02509e+07	1.53866e+07	4.59687e+06	519160	2.05026e+07
196	276.9	71880.2	5855.1	0.73362	0.26638	0.777637	0.231484	0.34099	104966	104607	104532	104366	79373.4	23627.6	2835.07	105836	2.04683e+07	2.03984e+07	2.03837e+07	2.03514e+07	1.54778e+07	4.60738e+06	552839	2.0638e+07
197	278.32	71886.3	6034.26	0.73514	0.26486	0.779248	0.230163	0.34115	104972	104616	104541	104376	79544.5	23494.7	2923.2	105962	2.05746e+07	2.05047e+07	2.049e+07	2.04577e+07	1.55907e+07	4.60497e+06	572947	2.07686e+07
198	279.74	72023.5	6007.75	0.73837	0.26163	0.782672	0.227356	0.33626	105169	104816	104741	104577	80046.5	23252.5	2868.63	106168	2.07182e+07	2.06487e+07	2.06341e+07	2.06018e+07	1.57692e+07	4.58074e+06	565121	2.0915e+07
199	281.16	72267.6	5965.3	0.7409	0.2591	0.785354	0.225158	0.32954	105522	105171	105097	104934	80593.1	23105.7	2791.44	106490	2.08933e+07	2.08239e+07	2.08092e+07	2.07769e+07	1.59574e+07	4.57493e+06	552706	2.10851e+07
200	282.58	72207.1	6045.67	0.74374	0.25626	0.788364	0.22269	0.3228	105430	105083	105010	104848	80834.2	22833.3	2771.19	106439	2.09805e+07	2.09116e+07	2.08969e+07	2.08647e+07	1.6086e+07	4.54383e+06	551467	2.11813e+07
201	284	72285.8	5978.15	0.74797	0.25203	0.792848	0.219014	0.32034	105539	105198	105125	104965	81382.6	22480.9	2719.36	106583	2.11078e+07	2.10396e+07	2.1025e+07	2.09931e+07	1.62765e+07	4.49618e+06	543872	2.13166e+07
202	285.42	72259.6	5944.49	0.75204	0.24796	0.797162	0.215477	0.31635	105496	105160	105088	104930	81795.7	22109.8	2670.36	106576	2.12046e+07	2.11371e+07	2.11227e+07	2.1091e+07	1.64409e+07	4.44407e+06	536743	2.14218e+07
203	286.84	72259.6	5965.84	0.75195	0.24805	0.797067	0.215555	0.31873	105496	105160	105088	104930	81785.9	22117.8	2700.12	106604	2.13101e+07	2.12423e+07	2.12278e+07	2.11959e+07	1.65208e+07	4.4678e+06	545424	2.1534e+07
204	288.26	72152.6	5896.07	0.75904	0.24096	0.804582	0.209394	0.32143	105330	105004	104934	104780	82434.9	21453.9	2691.15	106580	2.13821e+07	2.13159e+07	2.13016e+07	2.12703e+07	1.67343e+07	4.35513e+06	546303	2.16357e+07
205	289.68	71916.6	5891.16	0.76377	0.23623	0.809596	0.205284	0.32333	104980	104661	104592	104441	82677.2	20963.9	2704.8	106346	2.14158e+07	2.13509e+07	2.13368e+07	2.13059e+07	1.68661e+07	4.27664e+06	551779	2.16946e+07
206	291.1	71696.6	5916.92	0.76615	0.23385	0.812119	0.203216	0.32339	104655	104341	104273	104123	82681.2	20689.2	2717.13	106088	2.14544e+07	2.13899e+07	2.13759e+07	2.13452e+07	1.69496e+07	4.24129e+06	557012	2.17479e+07
207	292.52	71910.5	5702.43	0.76614	0.23386	0.812108	0.203224	0.31794	104968	104652	104584	104433	82926.8	20751.8	2574.5	106253	2.16233e+07	2.15584e+07	2.15443e+07	2.15133e+07	1.70829e+07	4.27488e+06	530347	2.18881e+07
208	293.94	71654.3	5481.85	0.76753	0.23247	0.813582	0.202016	0.31354	104592	104280	104211	104062	82781.2	20555	2440.67	105777	2.16505e+07	2.15859e+07	2.15718e+07	2.15409e+07	1.71357e+07	4.25488e+06	505218	2.18958e+07
209	295.36	71157.9	5473.25	0.7681	0.2319	0.814186	0.201521	0.31872	103867	103557	103490	103342	82268.8	20362.5	2477.1	105108	2.16043e+07	2.15399e+07	2.15259e+07	2.14951e+07	1.71119e+07	4.23541e+06	515236	2.18626e+07
210	296.78	70310.5	5362.05	0.76858	0.23142	0.814695	0.201104	0.31265	102629	102324	102257	102112	81339.9	20078.4	2380.55	103799	2.14495e+07	2.13857e+07	2.13718e+07	2.13413e+07	1.7e+07	4.19639e+06	497535	2.1694e+07
211	298.2	69489.3	5196.94	0.76655	0.23345	0.812543	0.202868	0.30902	101433	101129	101063	100917	80177.5	20018	2280.46	102476	2.13009e+07	2.1237e+07	2.12231e+07	2.11927e+07	1.68373e+07	4.20377e+06	478897	2.15199e+07
212	299.62	69055.5	4973.38	0.76636	0.23364	0.812342	0.203033	0.29952	100800	100497	100432	100287	79657.2	19909.2	2115.27	101682	2.12688e+07	2.1205e+07	2.11911e+07	2.11606e+07	1.68077e+07	4.20084e+06	446322	2.14548e+07
213	301.04	68490.5	4768.72	0.7667	0.2333	0.812702	0.202738	0.28832	99974.9	99675.2	99610	99467.1	79040.6	19717.6	1952.38	100711	2.11947e+07	2.11312e+07	2.11173e+07	2.1087e+07	1.67566e+07	4.18012e+06	413905	2.13506e+07
214	302.46	67889.2	4665.62	0.766	0.234	0.81196	0.203346	0.28551	99098	98800.2	98735.4	98593.4	78275.2	19603.1	1891.56	99769.8	2.11079e+07	2.10444e+07	2.10306e+07	2.10004e+07	1.66726e+07	4.17546e+06	402902	2.1251e+07
215	303.88	67302.1	4414.55	0.76518	0.23482	0.811091	0.204059	0.29179	98242	97945.7	97881.2	97740.2	77515.1	19501.7	1829.13	98845.9	2.10238e+07	2.09604e+07	2.09466e+07	2.09164e+07	1.65882e+07	4.17336e+06	391434	2.1153e+07
216	305.3	66698.8	4111.15	0.76303	0.23697	0.808812	0.205927	0.29844	97363.9	97067.6	97003.4	96862.6	76604.4	19503.8	1742.24	97850.5	2.09332e+07	2.08695e+07	2.08557e+07	2.08255e+07	1.647e+07	4.19332e+06	374582	2.10379e+07
217	306.72	65966.4	3820.63	0.76105	0.23895	0.806713	0.207648	0.29387	96297.1	96001.6	95937.7	95797.6	75566.6	19450.8	1594.33	96611.8	2.08002e+07	2.07364e+07	2.07226e+07	2.06923e+07	1.63224e+07	4.20138e+06	344376	2.08681e+07
218	308.14	64999.9	3736.88	0.76095	0.23905	0.806607	0.207734	0.29723	94886.4	94595.1	94532.1	94394	74449.7	19173.9	1577.21	95200.8	2.05903e+07	2.05271e+07	2.05135e+07	2.04835e+07	1.61556e+07	4.16073e+06	342255	2.06586e+07
219	309.56	64322	3715.95	0.76075	0.23925	0.806395	0.207908	0.2956	93897	93608.5	93546.1	93409.4	73653.9	18989.8	1559.78	94203.4	2.04695e+07	2.04067e+07	2.03931e+07	2.03632e+07	1.60565e+07	4.13977e+06	340032	2.05363e+07
220	310.98	63674.3	3602.88	0.76112	0.23888	0.806787	0.207587	0.29536	92951	92665.9	92604.3	92469.1	72947.7	18769.5	1511.09	93228.2	2.03563e+07	2.02938e+07	2.02803e+07	2.02507e+07	1.59755e+07	4.11051e+06	330928	2.0417e+07
221	312.4	62762.3	3573.62	0.76227	0.23773	0.808006	0.206587	0.29774	91618.4	91338.7	91278.1	91145.4	72011.5	18411.6	1510.89	91934	2.01561e+07	2.00945e+07	2.00812e+07	2.0052e+07	1.58425e+07	4.05055e+06	332397	2.02255e+07
222	313.82	61763.5	3592.58	0.76531	0.23469	0.811229	0.203946	0.30724	90157.1	89885.3	89826.2	89696.8	71148.2	17886.9	1567.37	90602.4	1.99247e+07	1.98647e+07	1.98516e+07	1.9823e+07	1.57237e+07	3.953e+06	346389	2.00231e+07
223	315.24	61182.4	3462.52	0.76734	0.23266	0.81338	0.202182	0.30529	89306.6	89039.7	88981.5	88854.2	70665.7	17565.3	1501.05	89732.1	1.98261e+07	1.97668e+07	1.97539e+07	1.97256e+07	1.56878e+07	3.89951e+06	333232	1.99205e+07
224	316.66	60940.3	3031.43	0.76836	0.23164	0.814462	0.201295	0.29856	88952.1	88687.4	88629.6	88503.2	70479.6	17419.1	1285.19	89184	1.98363e+07	1.97773e+07	1.97644e+07	1.97362e+07	1.5717e+07	3.88447e+06	286597	1.9888e+07
225	318.08	60437.9	2671.41	0.76725	0.23275	0.813285	0.20226	0.29757	88220	87956.2	87898.7	87772.9	69797.6	17358.3	1128.8	88284.7	1.97613e+07	1.97022e+07	1.96893e+07	1.96611e+07	1.56347e+07	3.88826e+06	252852	1.97758e+07
226	319.5	59897.2	2552.52	0.76624	0.23376	0.812214	0.203137	0.29584	87431.7	87169.2	87112.1	86986.9	69082.1	17277.7	1072.3	87432	1.96721e+07	1.96131e+07	1.96002e+07	1.95721e+07	1.55435e+07	3.88747e+06	241267	1.96722e+07
227	320.92	59201.1	2463.78	0.76886	0.23114	0.814992	0.200861	0.30274	86412.8	86156.2	86100.2	85977.6	68512.7	16885.5	1059.16	86457.3	1.95293e+07	1.94713e+07	1.94586e+07	1.94309e+07	1.54839e+07	3.81611e+06	239370	1.95394e+07
228	322.34	58505	2337.27	0.77146	0.22854	0.817748	0.198601	0.30952	85394	85143.3	85088.3	84968.1	67936.1	16499.2	1027.27	85462.6	1.93844e+07	1.93275e+07	1.9315e+07	1.92878e+07	1.54215e+07	3.74532e+06	233191	1.94e+07
229	323.76	57760.4	2241.16	0.77182	0.22818	0.818129	0.198288	0.31807	84307	84059.8	84005.6	83887.1	67102.8	16263.6	1012.24	84378.6	1.9222e+07	1.91656e+07	1.91533e+07	1.91262e+07	1.52994e+07	3.7081e+06	230791	1.92383e+07
230	325.18	57153.1	2193.07	0.76891	0.23109	0.815045	0.200817	0.3079	83423.5	83175.8	83121.7	83003.4	66146.9	16297.8	958.85	83403.6	1.9104e+07	1.90473e+07	1.90349e+07	1.90078e+07	1.51476e+07	3.7322e+06	219577	1.90994e+07
231	326.6	56636.6	2120.85	0.76788	0.23212	0.813953	0.201712	0.2972	82670.6	82424.1	82370.3	82252.6	65461.3	16222.5	895.048	82578.9	1.90142e+07	1.89575e+07	1.89452e+07	1.89181e+07	1.50561e+07	3.73117e+06	205861	1.89931e+07
232	328.02	55904.2	2115.35	0.7688	0.2312	0.814928	0.200913	0.28084	81600.6	81358.2	81305.3	81189.4	64692.2	15949.2	843.586	81485	1.88497e+07	1.87937e+07	1.87815e+07	1.87548e+07	1.49439e+07	3.68428e+06	194868	1.8823e+07
233	329.44	55331.1	2046.58	0.76999	0.23001	0.816189	0.199879	0.27668	80763	80524.3	80472.1	80357.9	64128.2	15704.5	804.073	80636.8	1.8737e+07	1.86816e+07	1.86695e+07	1.8643e+07	1.48777e+07	3.64345e+06	186545	1.87077e+07
234	330.86	55551.1	1942.97	0.77195	0.22805	0.818267	0.198175	0.27545	81082	80844.4	80792.3	80678.4	64547	15632.6	759.97	80939.5	1.88921e+07	1.88367e+07	1.88246e+07	1.87981e+07	1.50394e+07	3.64239e+06	177073	1.88589e+07
235	332.28	56043.4	1880.79	0.77338	0.22662	0.819783	0.196933	0.27843	81799.2	81560.9	81508.6	81394.2	65239.6	15672.2	743.608	81655.5	1.9141e+07	1.90853e+07	1.9073e+07	1.90462e+07	1.52661e+07	3.6673e+06	174004	1.91074e+07
236	333.7	56176.6	1831.66	0.77162	0.22838	0.817917	0.198462	0.28331	81995.3	81754.7	81701.9	81586.6	65245.8	15831.5	736.876	81814.2	1.92689e+07	1.92124e+07	1.92e+07	1.91729e+07	1.53328e+07	3.7204e+06	173166	1.92263e+07
237	335.12	55845.7	1851.51	0.76664	0.23336	0.812638	0.20279	0.28106	81517.3	81273	81219.8	81103.3	64442.9	16081.4	738.949	81263.3	1.92381e+07	1.91804e+07	1.91679e+07	1.91404e+07	1.52085e+07	3.79521e+06	174392	1.91781e+07
238	336.54	55363.4	1939.96	0.7603	0.2397	0.805918	0.208299	0.27945	80819.7	80571	80517.3	80399.4	63358.1	16375.7	769.812	80503.6	1.91543e+07	1.90953e+07	1.90826e+07	1.90547e+07	1.50159e+07	3.88103e+06	182446	1.90793e+07
239	337.96	54982.1	2042.2	0.75507	0.24493	0.800374	0.212844	0.28083	80268.2	80015.9	79961.7	79842.7	62488.9	16617.7	814.384	79921	1.91038e+07	1.90438e+07	1.90309e+07	1.90026e+07	1.48723e+07	3.95502e+06	193823	1.90212e+07
240	339.38	54663.3	2085.88	0.7503	0.2497	0.795318	0.216989	0.28211	79807.5	79551.8	79497.2	79377.2	61734.1	16843.1	835.594	79412.8	1.9074e+07	1.90129e+07	1.89998e+07	1.89711e+07	1.47544e+07	4.0255e+06	199707	1.89797e+07
241	340.8	54136.7	2074.9	0.74829	0.25171	0.793187	0.218736	0.28606	79040.6	78785.4	78731	78611.4	60975.5	16815.1	842.833	78633.5	1.89697e+07	1.89085e+07	1.88954e+07	1.88667e+07	1.46341e+07	4.03563e+06	202280	1.8872e+07
242	342.22	54219.4	2026.19	0.74517	0.25483	0.78988	0.221447	0.27477	79164.4	78905.7	78850.7	78729.8	60814.1	17049.6	790.564	78654.2	1.90786e+07	1.90163e+07	1.9003e+07	1.89739e+07	1.46562e+07	4.10895e+06	190526	1.89557e+07
243	343.64	53979.3	1964.79	0.74213	0.25787	0.786658	0.224089	0.26746	78816.8	78556.2	78501	78379.5	60297.8	17176.6	746.215	78220.6	1.90737e+07	1.90106e+07	1.89972e+07	1.89678e+07	1.45921e+07	4.15673e+06	180584	1.89294e+07
244	345.06	53319.5	1922.26	0.73588	0.26412	0.780033	0.22952	0.26258	77859.4	77595.8	77540.3	77418.1	59059.2	17377.8	716.74	77153.7	1.89198e+07	1.88558e+07	1.88423e+07	1.88126e+07	1.43514e+07	4.22281e+06	174168	1.87484e+07
245	346.48	52415.6	1881.97	0.73199	0.26801	0.775909	0.232901	0.25396	76543.1	76280.2	76225.1	76103.6	57751	17334.8	678.683	75764.5	1.86765e+07	1.86124e+07	1.85989e+07	1.85693e+07	1.40913e+07	4.2297e+06	165599	1.84865e+07
246	347.9	51245.3	1792.48	0.732	0.268	0.77592	0.232892	0.2436	74834.2	74577.1	74523.3	74404.5	56462.4	16947.2	620.042	74029.6	1.83344e+07	1.82714e+07	1.82582e+07	1.82291e+07	1.38333e+07	4.15206e+06	151910	1.81373e+07
247	349.32	49933.8	1648.62	0.72709	0.27291	0.770715	0.237159	0.2413	72923.4	72668.4	72615.2	72497.8	54648.4	16816	564.894	72029.2	1.79392e+07	1.78764e+07	1.78633e+07	1.78345e+07	1.34435e+07	4.13673e+06	138964	1.77192e+07
248	350.74	48626.4	1535.28	0.72287	0.27713	0.766242	0.240826	0.23904	71017.7	70765.5	70713.2	70597.5	52908.6	16628.9	521.131	70058.6	1.75414e+07	1.74791e+07	1.74662e+07	1.74376e+07	1.30684e+07	4.10734e+06	128719	1.73045e+07
249	352.16	47012.2	1473.39	0.72068	0.27932	0.763921	0.242729	0.24512	68662.1	68416.4	68365.5	68253	50997.3	16203.9	512.842	67714.1	1.70282e+07	1.69673e+07	1.69546e+07	1.69267e+07	1.26473e+07	4.01858e+06	127185	1.67931e+07
250	353.58	45458.6	1622.01	0.71765	0.28235	0.760709	0.245362	0.2527	66395.5	66155.4	66105.7	65996	49104.7	15838.4	582.032	65525.1	1.65325e+07	1.64727e+07	1.64603e+07	1.6433e+07	1.22271e+07	3.94377e+06	144926	1.63158e+07
251	355	43965.5	1716.01	0.71412	0.28588	0.756967	0.24843	0.27057	64217.5	63982.4	63934	63826.8	47258.2	15509.7	659.309	63427.2	1.60544e+07	1.59956e+07	1.59835e+07	1.59567e+07	1.18146e+07	3.87743e+06	164827	1.58568e+07
252	356.42	42173.8	1712.8	0.7108	0.2892	0.753448	0.251315	0.25822	61603	61374.9	61328	61224.3	45121.6	15050.4	628.035	60800	1.54623e+07	1.54051e+07	1.53933e+07	1.53673e+07	1.13255e+07	3.77766e+06	157637	1.52608e+07
253	357.84	40630.2	1688.89	0.71134	0.28866	0.75402	0.250846	0.24903	59348	59128.6	59083.5	58983.7	43503.2	14472.5	597.228	58572.9	1.49557e+07	1.49004e+07	1.48891e+07	1.48639e+07	1.09628e+07	3.64708e+06	150501	1.47604e+07
254	359.26	39042.3	1394.08	0.7143	0.2857	0.757158	0.248273	0.2	57026.4	56817.8	56774.8	56679.7	41976.9	13764.3	395.919	56137.1	1.44277e+07	1.43749e+07	1.4364e+07	1.434e+07	1.06202e+07	3.48237e+06	100168	1.42027e+07
255	360.68	37527	1128.61	0.71524	0.28476	0.758154	0.247456	0.17784	54812.5	54612.6	54571.4	54480.2	40400.8	13186.6	285.012	53872.4	1.39224e+07	1.38716e+07	1.38611e+07	1.3838e+07	1.02618e+07	3.34939e+06	72392.9	1.36836e+07
256	362.1	35862.4	1036.4	0.7158	0.2842	0.758748	0.24697	0.17246	52380.8	52190.2	52150.8	52063.8	38639	12576.9	253.807	51469.7	1.33571e+07	1.33085e+07	1.32985e+07	1.32763e+07	9.85294e+06	3.2071e+06	64720.9	1.31248e+07
257	363.52	34266.4	1063.87	0.71348	0.28652	0.756289	0.248986	0.16091	50051.1	49867.5	49829.7	49746	36799.8	12115.2	243.085	49158.1	1.28131e+07	1.27661e+07	1.27564e+07	1.2735e+07	9.42074e+06	3.1015e+06	62229.9	1.25845e+07
258	364.94	32583.7	978.531	0.70985	0.29015	0.752441	0.25214	0.15064	47595.4	47418.6	47382.3	47301.9	34814.6	11666.2	209.316	46690.1	1.2232e+07	1.21866e+07	1.21772e+07	1.21566e+07	8.94735e+06	2.99822e+06	53794.3	1.19994e+07
259	366.36	31108.8	937.753	0.70489	0.29511	0.747183	0.256451	0.14282	45443.7	45272	45236.9	45159.2	33006.4	11328.6	190.18	44525.2	1.17245e+07	1.16802e+07	1.16711e+07	1.16511e+07	8.51565e+06	2.92277e+06	49066.5	1.14875e+07
260	367.78	29615.7	879.49	0.70293	0.29707	0.745106	0.258154	0.13902	43263.6	43099.1	43065.6	42991.2	31334.9	10856.5	173.619	42365	1.12053e+07	1.11627e+07	1.1154e+07	1.11347e+07	8.11573e+06	2.81182e+06	44967.3	1.09725e+07
261	369.2	28233.6	898.895	0.69871	0.30129	0.740633	0.261821	0.13136	41246.7	41087.7	41055.4	40983.6	29693.2	10496.8	167.672	40357.7	1.07241e+07	1.06828e+07	1.06744e+07	1.06557e+07	7.72023e+06	2.72918e+06	43594.7	1.0493e+07
262	370.62	26649.7	862.817	0.69126	0.30874	0.732736	0.268295	0.12684	38936.4	38782.6	38751.5	38682.5	27728.6	10153	155.404	38036.9	1.01624e+07	1.01223e+07	1.01141e+07	1.00961e+07	7.23716e+06	2.64992e+06	40560.6	9.92764e+06
263	372.04	25142.4	855.43	0.68501	0.31499	0.726111	0.273726	0.12685	36737.1	36589.1	36559.3	36493.1	25923.8	9772.65	154.086	35850.5	9.62511e+06	9.58635e+06	9.57854e+06	9.5612e+06	6.79204e+06	2.56044e+06	40370.6	9.39284e+06
264	373.46	23605	780.731	0.67928	0.32072	0.720037	0.278706	0.12863	34493	34351.6	34323.2	34260.2	24135	9341.95	142.604	33619.5	9.07166e+06	9.03447e+06	9.02701e+06	9.01043e+06	6.34749e+06	2.45693e+06	37504.9	8.84193e+06
265	374.88	22228.9	808.489	0.67443	0.32557	0.714896	0.28292	0.13255	32484.2	32349	32322	32261.9	22565.7	8930.39	152.175	31648.3	8.57582e+06	8.54013e+06	8.53301e+06	8.51714e+06	5.95735e+06	2.35762e+06	40174.1	8.35515e+06
266	376.3	20667.2	831.865	0.67248	0.32752	0.712829	0.284615	0.14127	30202.7	30076.3	30051.1	29994.9	20919.7	8352.72	166.875	29439.3	8.00372e+06	7.97022e+06	7.96353e+06	7.94866e+06	5.54372e+06	2.21347e+06	44221.8	7.80141e+06
267	377.72	19081.3	948.541	0.67133	0.32867	0.71161	0.285614	0.15718	27885.5	27768.4	27745	27693	19281.4	7738.85	211.71	27231.9	7.41754e+06	7.38639e+06	7.38018e+06	7.36635e+06	5.12885e+06	2.05853e+06	56314.9	7.2437e+06
268	379.14	17539.8	822.02	0.66235	0.33765	0.702091	0.293418	0.19039	25635.5	25525	25503.1	25454.2	17486.6	7308.01	222.236	25016.9	6.84469e+06	6.81517e+06	6.80932e+06	6.79628e+06	4.66893e+06	1.95124e+06	59337.1	6.67951e+06
269	380.56	16674.2	734.573	0.65685	0.34315	0.696261	0.298197	0.19921	24372.1	24265.3	24244.2	24197.1	16485.6	7060.53	207.795	23753.9	6.53172e+06	6.50309e+06	6.49744e+06	6.48483e+06	4.41815e+06	1.89222e+06	55689	6.36606e+06
270	381.98	15832.8	810.2	0.65178	0.34822	0.690887	0.302603	0.20912	23143.7	23040.8	23020.6	22975.3	15532.9	6803.31	240.589	22576.8	6.22566e+06	6.19798e+06	6.19253e+06	6.18037e+06	4.17836e+06	1.83009e+06	64718.5	6.07317e+06
271	383.4	14971.3	899.682	0.64232	0.35768	0.680859	0.310824	0.22162	21886.9	21787	21767.4	21723.7	14474.5	6607.87	283.13	21365.5	5.90946e+06	5.88248e+06	5.8772e+06	5.8654e+06	3.90812e+06	1.78412e+06	76445.2	5.76869e+06
272	384.82	14140	1018.73	0.63038	0.36962	0.668203	0.3212	0.22106	20674.6	20577.1	20558.2	20515.8	13416.7	6449.3	319.784	20185.8	5.60282e+06	5.5764e+06	5.57127e+06	5.55978e+06	3.63592e+06	1.74776e+06	86661.6	5.47034e+06
273	386.24	13462	953.688	0.61655	0.38345	0.653543	0.333218	0.22446	19686.7	19590.5	19571.9	19530.3	12493.2	6369.83	303.972	19167	5.35479e+06	5.32861e+06	5.32356e+06	5.31224e+06	3.39815e+06	1.73259e+06	82680.4	5.21342e+06
274	387.66	12788.1	789.531	0.59824	0.40176	0.634134	0.349129	0.22085	18705.4	18609.6	18591.3	18550.2	11515.3	6339.89	247.602	18102.8	5.10658e+06	5.08043e+06	5.07544e+06	5.06422e+06	3.14369e+06	1.73079e+06	67595.4	4.94207e+06
275	389.08	12245.4	780.79	0.58867	0.41133	0.62399	0.357446	0.21201	17913.6	17819.7	17801.9	17761.8	10850.2	6215.42	235.06	17300.7	4.90833e+06	4.88261e+06	4.87772e+06	4.86672e+06	2.97296e+06	1.70302e+06	64406.4	4.74039e+06
276	390.5	11718.8	736.401	0.5802	0.4198	0.615012	0.364806	0.23128	17145	17053.4	17036	16996.9	10234.2	6070.6	241.847	16546.6	4.71488e+06	4.68967e+06	4.68489e+06	4.67415e+06	2.8144e+06	1.66942e+06	66507.9	4.55032e+06
277	391.92	11428.2	708.69	0.57746	0.42254	0.612108	0.367187	0.23949	16720.5	16630.5	16613.5	16575.2	9933.31	5958.73	241.008	16133.1	4.61486e+06	4.59002e+06	4.58532e+06	4.57475e+06	2.74159e+06	1.64461e+06	66518.3	4.45272e+06
278	393.34	11133.6	660.981	0.57212	0.42788	0.606447	0.371828	0.22047	16290.6	16201.8	16185	16147.3	9587.77	5878.5	206.931	15673.2	4.51249e+06	4.4879e+06	4.48326e+06	4.47281e+06	2.65581e+06	1.62834e+06	57320	4.34148e+06
279	394.76	10657.4	597.807	0.57415	0.42585	0.608599	0.370064	0.20262	15593.4	15508.9	15492.9	15456.9	9210.28	5600.38	172.001	14982.7	4.33498e+06	4.31147e+06	4.30703e+06	4.29703e+06	2.56046e+06	1.55691e+06	47816.4	4.16518e+06
280	396.18	10221.6	573.145	0.577	0.423	0.61162	0.367587	0.18885	14955.3	14874.7	14859.4	14825.1	8877.48	5335.42	153.699	14366.6	4.17251e+06	4.15004e+06	4.14578e+06	4.13621e+06	2.47682e+06	1.48858e+06	42881.9	4.00828e+06
281	397.6	9826.16	549.935	0.58909	0.41091	0.624435	0.357081	0.17508	14374.5	14299.3	14284.9	14252.8	8712.83	4982.4	136.721	13832	4.02486e+06	4.00379e+06	3.99978e+06	3.99077e+06	2.43959e+06	1.39507e+06	38282	3.87295e+06
282	399.02	9305.59	523.521	0.60545	0.39455	0.641777	0.342864	0.16926	13610.2	13541.8	13528.7	13499.2	8480.4	4530.58	125.828	13136.8	3.82448e+06	3.80524e+06	3.80156e+06	3.79328e+06	2.38299e+06	1.27309e+06	35357.6	3.69144e+06
283	400.44	8752.74	479.157	0.61699	0.38301	0.654009	0.332836	0.1445	12799.8	12737.3	12725.3	12698.2	8128.62	4136.78	98.3182	12363.7	3.60956e+06	3.59193e+06	3.58852e+06	3.5809e+06	2.29227e+06	1.16657e+06	27725.7	3.48657e+06
284	401.86	7856.89	459.143	0.62553	0.37447	0.663062	0.325414	0.11815	11488.6	11433.7	11423	11399.2	7397.64	3630.58	77.0318	11105.2	3.25126e+06	3.23573e+06	3.23272e+06	3.22598e+06	2.09353e+06	1.02745e+06	21800	3.14278e+06
285	403.28	6932.79	433.062	0.6556	0.3444	0.694936	0.299284	0.11004	10133.6	10089	10080.2	10060.6	6841.34	2946.31	67.6688	9855.32	2.87793e+06	2.86527e+06	2.86278e+06	2.85721e+06	1.94294e+06	836753	19217.9	2.79891e+06
286	404.7	5976.4	343.487	0.71023	0.28977	0.752844	0.25181	0.10231	8729.75	8697.37	8690.72	8675.99	6389	2136.98	49.9019	8575.89	2.48798e+06	2.47875e+06	2.47685e+06	2.47266e+06	1.82087e+06	609040	14222	2.44413e+06
287	406.12	4846.49	280.661	0.76866	0.23134	0.81478	0.201034	0.09944	7074.2	7053.18	7048.59	7038.54	5607.33	1383.52	39.6306	7030.49	2.02322e+06	2.01721e+06	2.0159e+06	2.01302e+06	1.6037e+06	395688	11334.4	2.01072e+06
288	407.54	3631.84	326.978	0.7914	0.2086	0.838884	0.181273	0.10091	5299.75	5285.52	5282.31	5275.34	4326.31	934.867	46.8534	5308.03	1.52103e+06	1.51694e+06	1.51602e+06	1.51402e+06	1.24165e+06	268307	13446.9	1.5234e+06
289	408.96	2616.95	322.245	0.8021	0.1979	0.850226	0.171975	0.10235	3818.26	3808.53	3806.3	3801.46	3159.49	639.07	46.8341	3845.4	1.09966e+06	1.09686e+06	1.09621e+06	1.09482e+06	909934	184052	13488.2	1.10747e+06
290	410.38	1805.83	209.536	0.81754	0.18246	0.866592	0.158558	0.09719	2634.3	2628.1	2626.64	2623.49	2222.19	406.587	28.918	2657.69	761314	759522	759100	758189	642213	117504	8357.29	768073
291	411.8	601.272	140.567	0.77466	0.22534	0.82114	0.19582	0.09986	877.584	875.042	874.483	873.261	701.094	167.193	19.9325	888.219	254499	253762	253600	253246	203317	48485.9	5780.44	257584
292	413.22	12.1061	135.88	0.87	0.13	0.9222	0.11297	0.1015	17.6487	17.6189	17.6109	17.594	15.8533	1.94204	19.5844	37.3798	5135.78	5127.1	5124.77	5119.86	4613.31	565.133	5699.07	10877.5
293	414.64	0	3.79644	0	0	0	0	0	0	0	0	0	0	0	0	0	0	0	0	0	0	0	0	0
294	416.06	0	0	0	0	0	0	0	0	0	0	0	0	0	0	0	0	0	0	0	0	0	0	0
295	417.48	0	0	0	0	0	0	0	0	0	0	0	0	0	0	0	0	0	0	0	0	0	0	0
296	418.9	0	0	0	0	0	0	0	0	0	0	0	0	0	0	0	0	0	0	0	0	0	0	0
297	420.32	0	0	0	0	0	0	0	0	0	0	0	0	0	0	0	0	0	0	0	0	0	0	0
298	421.74	0	0	0	0	0	0	0	0	0	0	0	0	0	0	0	0	0	0	0	0	0	0	0
299	423.16	0	0	0	0	0	0	0	0	0	0	0	0	0	0	0	0	0	0	0	0	0	0	0
300	424.58	0	0	0	0	0	0	0	0	0	0	0	0	0	0	0	0	0	0	0	0	0	0	0
301	426	0	0	0	0	0	0	0	0	0	0	0	0	0	0	0	0	0	0	0	0	0	0	0
302	427.42	0	0	0	0	0	0	0	0	0	0	0	0	0	0	0	0	0	0	0	0	0	0	0
303	428.84	0	0	0	0	0	0	0	0	0	0	0	0	0	0	0	0	0	0	0	0	0	0	0
304	430.26	0	0	0	0	0	0	0	0	0	0	0	0	0	0	0	0	0	0	0	0	0	0	0
305	431.68	0	0	0	0	0	0	0	0	0	0	0	0	0	0	0	0	0	0	0	0	0	0	0
306	433.1	0	0	0	0	0	0	0	0	0	0	0	0	0	0	0	0	0	0	0	0	0	0	0
307	434.52	0	0	0	0	0	0	0	0	0	0	0	0	0	0	0	0	0	0	0	0	0	0	0
308	435.94	0	0	0	0	0	0	0	0	0	0	0	0	0	0	0	0	0	0	0	0	0	0	0
309	437.36	0	0	0	0	0	0	0	0	0	0	0	0	0	0	0	0	0	0	0	0	0	0	0
310	438.78	0	0	0	0	0	0	0	0	0	0	0	0	0	0	0	0	0	0	0	0	0	0	0
311	440.2	0	0	0	0	0	0	0	0	0	0	0	0	0	0	0	0	0	0	0	0	0	0	0
312	441.62	0	0	0	0	0	0	0	0	0	0	0	0	0	0	0	0	0	0	0	0	0	0	0
313	443.04	0	0	0	0	0	0	0	0	0	0	0	0	0	0	0	0	0	0	0	0	0	0	0
314	444.46	0	0	0	0	0	0	0	0	0	0	0	0	0	0	0	0	0	0	0	0	0	0	0
315	445.88	0	0	0	0	0	0	0	0	0	0	0	0	0	0	0	0	0	0	0	0	0	0	0
316	447.3	0	0	0	0	0	0	0	0	0	0	0	0	0	0	0	0	0	0	0	0	0	0	0
317	448.72	0	0	0	0	0	0	0	0	0	0	0	0	0	0	0	0	0	0	0	0	0	0	0
318	450.14	0	0	0	0	0	0	0	0	0	0	0	0	0	0	0	0	0	0	0	0	0	0	0
319	451.56	0	0	0	0	0	0	0	0	0	0	0	0	0	0	0	0	0	0	0	0	0	0	0
320	452.98	0	0	0	0	0	0	0	0	0	0	0	0	0	0	0	0	0	0	0	0	0	0	0
321	454.4	0	0	0	0	0	0	0	0	0	0	0	0	0	0	0	0	0	0	0	0	0	0	0
322	455.82	0	0	0	0	0	0	0	0	0	0	0	0	0	0	0	0	0	0	0	0	0	0	0
323	457.24	0	0	0	0	0	0	0	0	0	0	0	0	0	0	0	0	0	0	0	0	0	0	0
324	458.66		0	0	0	0	0		0	0	0	0	0	0	0	0	0	0	0	0	0	0	0	0
325	460.08		0	0	0	0	0		0	0	0	0	0	0	0	0	0	0	0	0	0	0	0	0
326	461.5		0	0	0	0	0		0	0	0	0	0	0	0	0	0	0	0	0	0	0	0	0
327	462.92		0	0	0	0	0		0	0	0	0	0	0	0	0	0	0	0	0	0	0	0	0
328	464.34		0	0	0	0	0		0	0	0	0	0	0	0	0	0	0	0	0	0	0	0	0
329	465.76		0	0	0	0	0		0	0	0	0	0	0	0	0	0	0	0	0	0	0	0	0
330	467.18		0	0	0	0	0		0	0	0	0	0	0	0	0	0	0	0	0	0	0	0	0
331	468.6		0	0	0	0	0		0	0	0	0	0	0	0	0	0	0	0	0	0	0	0	0
332	470.02		0	0	0	0	0		0	0	0	0	0	0	0	0	0	0	0	0	0	0	0	0
333	471.44		0	0	0	0	0		0	0	0	0	0	0	0	0	0	0	0	0	0	0	0	0
334	472.86		0	0	0	0	0		0	0	0	0	0	0	0	0	0	0	0	0	0	0	0	0
335	474.28		0	0	0	0	0		0	0	0	0	0	0	0	0	0	0	0	0	0	0	0	0
336	475.7		0	0	0	0	0		0	0	0	0	0	0	0	0	0	0	0	0	0	0	0	0
337	477.12		0	0	0	0	0		0	0	0	0	0	0	0	0	0	0	0	0	0	0	0	0
338	478.54		0	0	0	0	0		0	0	0	0	0	0	0	0	0	0	0	0	0	0	0	0
339	479.96		0	0	0	0	0		0	0	0	0	0	0	0	0	0	0	0	0	0	0	0	0
340	481.38		0	0	0	0	0		0	0	0	0	0	0	0	0	0	0	0	0	0	0	0	0
341	482.8		0	0	0	0	0		0	0	0	0	0	0	0	0	0	0	0	0	0	0	0	0
342	484.22		0	0	0	0	0		0	0	0	0	0	0	0	0	0	0	0	0	0	0	0	0
343	485.64		0	0	0	0	0		0	0	0	0	0	0	0	0	0	0	0	0	0	0	0	0
344	487.06		0	0	0	0	0		0	0	0	0	0	0	0	0	0	0	0	0	0	0	0	0
345	488.48		0	0	0	0	0		0	0	0	0	0	0	0	0	0	0	0	0	0	0	0	0
346	489.9		0	0	0	0	0		0	0	0	0	0	0	0	0	0	0	0	0	0	0	0	0
347	491.32		0	0	0	0	0		0	0	0	0	0	0	0	0	0	0	0	0	0	0	0	0
348	492.74		0	0	0	0	0		0	0	0	0	0	0	0	0	0	0	0	0	0	0	0	0
349	494.16		0	0	0	0	0		0	0	0	0	0	0	0	0	0	0	0	0	0	0	0	0
350	495.58		0	0	0	0	0		0	0	0	0	0	0	0	0	0	0	0	0	0	0	0	0
351	497		0	0	0	0	0		0	0	0	0	0	0	0	0	0	0	0	0	0	0	0	0
352	498.42		0	0	0	0	0		0	0	0	0	0	0	0	0	0	0	0	0	0	0	0	0
353	499.84		0	0	0	0	0		0	0	0	0	0	0	0	0	0	0	0	0	0	0	0	0
354	501.26		0	0	0	0	0		0	0	0	0	0	0	0	0	0	0	0	0	0	0	0	0
355	502.68		0	0	0	0	0		0	0	0	0	0	0	0	0	0	0	0	0	0	0	0	0
356	504.1		0	0	0	0	0		0	0	0	0	0	0	0	0	0	0	0	0	0	0	0	0
357	505.52		0	0	0	0	0		0	0	0	0	0	0	0	0	0	0	0	0	0	0	0	0
358	506.94		0	0	0	0	0		0	0	0	0	0	0	0	0	0	0	0	0	0	0	0	0
359	508.36		0	0	0	0	0		0	0	0	0	0	0	0	0	0	0	0	0	0	0	0	0
360	509.78		0	0	0	0	0		0	0	0	0	0	0	0	0	0	0	0	0	0	0	0	0
361	511.2		0	0	0	0	0		0	0	0	0	0	0	0	0	0	0	0	0	0	0	0	0
362	512.62		0	0	0	0	0		0	0	0	0	0	0	0	0	0	0	0	0	0	0	0	0
363	514.04		0	0	0	0	0		0	0	0	0	0	0	0	0	0	0	0	0	0	0	0	0
364	515.46		0	0	0	0	0		0	0	0	0	0	0	0	0	0	0	0	0	0	0	0	0
365	516.88		0	0	0	0	0		0	0	0	0	0	0	0	0	0	0	0	0	0	0	0	0
366	518.3		0	0	0	0	0		0	0	0	0	0	0	0	0	0	0	0	0	0	0	0	0
367	519.72		0	0	0	0	0		0	0	0	0	0	0	0	0	0	0	0	0	0	0	0	0
368	521.14		0	0	0	0	0		0	0	0	0	0	0	0	0	0	0	0	0	0	0	0	0
369	522.56		0	0	0	0	0		0	0	0	0	0	0	0	0	0	0	0	0	0	0	0	0
370	523.98		0	0	0	0	0		0	0	0	0	0	0	0	0	0	0	0	0	0	0	0	0
371	525.4		0	0	0	0	0		0	0	0	0	0	0	0	0	0	0	0	0	0	0	0	0
372	526.82		0	0	0	0	0		0	0	0	0	0	0	0	0	0	0	0	0	0	0	0	0
373	528.24		0	0	0	0	0		0	0	0	0	0	0	0	0	0	0	0	0	0	0	0	0
374	529.66		0	0	0	0	0		0	0	0	0	0	0	0	0	0	0	0	0	0	0	0	0
375	531.08		0	0	0	0	0		0	0	0	0	0	0	0	0	0	0	0	0	0	0	0	0
376	532.5		0	0	0	0	0		0	0	0	0	0	0	0	0	0	0	0	0	0	0	0	0
377	533.92		0	0	0	0	0		0	0	0	0	0	0	0	0	0	0	0	0	0	0	0	0
378	535.34		0	0	0	0	0		0	0	0	0	0	0	0	0	0	0	0	0	0	0	0	0
379	536.76		0	0	0	0	0		0	0	0	0	0	0	0	0	0	0	0	0	0	0	0	0
380	538.18		0	0	0	0	0		0	0	0	0	0	0	0	0	0	0	0	0	0	0	0	0
381	539.6		0	0	0	0	0		0	0	0	0	0	0	0	0	0	0	0	0	0	0	0	0
382	541.02		0	0	0	0	0		0	0	0	0	0	0	0	0	0	0	0	0	0	0	0	0
383	542.44		0	0	0	0	0		0	0	0	0	0	0	0	0	0	0	0	0	0	0	0	0
384	543.86		0	0	0	0	0		0	0	0	0	0	0	0	0	0	0	0	0	0	0	0	0
385	545.28		0	0	0	0	0		0	0	0	0	0	0	0	0	0	0	0	0	0	0	0	0
386	546.7		0	0	0	0	0		0	0	0	0	0	0	0	0	0	0	0	0	0	0	0	0
387	548.12		0	0	0	0	0		0	0	0	0	0	0	0	0	0	0	0	0	0	0	0	0
388	549.54		0	0	0	0	0		0	0	0	0	0	0	0	0	0	0	0	0	0	0	0	0
389	550.96		0	0	0	0	0		0	0	0	0	0	0	0	0	0	0	0	0	0	0	0	0
390	552.38		0	0	0	0	0		0	0	0	0	0	0	0	0	0	0	0	0	0	0	0	0
391	553.8		0	0	0	0	0		0	0	0	0	0	0	0	0	0	0	0	0	0	0	0	0
392	555.22		0	0	0	0	0		0	0	0	0	0	0	0	0	0	0	0	0	0	0	0	0
393	556.64		0	0	0	0	0		0	0	0	0	0	0	0	0	0	0	0	0	0	0	0	0
394	558.06		0	0	0	0	0		0	0	0	0	0	0	0	0	0	0	0	0	0	0	0	0
395	559.48		0	0	0	0	0		0	0	0	0	0	0	0	0	0	0	0	0	0	0	0	0
396	560.9		0	0	0	0	0		0	0	0	0	0	0	0	0	0	0	0	0	0	0	0	0
397	562.32		0	0	0	0	0		0	0	0	0	0	0	0	0	0	0	0	0	0	0	0	0
398	563.74		0	0	0	0	0		0	0	0	0	0	0	0	0	0	0	0	0	0	0	0	0
399	565.16		0	0	0	0	0		0	0	0	0	0	0	0	0	0	0	0	0	0	0	0	0
400	566.58		0	0	0	0	0		0	0	0	0	0	0	0	0	0	0	0	0	0	0	0	0
401	568		0	0	0	0	0		0	0	0	0	0	0	0	0	0	0	0	0	0	0	0	0
402	569.42		0	0	0	0	0		0	0	0	0	0	0	0	0	0	0	0	0	0	0	0	0
403	570.84		0	0	0	0	0		0	0	0	0	0	0	0	0	0	0	0	0	0	0	0	0
404	572.26		0	0	0	0	0		0	0	0	0	0	0	0	0	0	0	0	0	0	0	0	0
405	573.68		0	0	0	0	0		0	0	0	0	0	0	0	0	0	0	0	0	0	0	0	0
406	575.1		0	0	0	0	0		0	0	0	0	0	0	0	0	0	0	0	0	0	0	0	0
407	576.52		0	0	0	0	0		0	0	0	0	0	0	0	0	0	0	0	0	0	0	0	0
408	577.94		0	0	0	0	0		0	0	0	0	0	0	0	0	0	0	0	0	0	0	0	0
409	579.36		0	0	0	0	0		0	0	0	0	0	0	0	0	0	0	0	0	0	0	0	0
410	580.78		0	0	0	0	0		0	0	0	0	0	0	0	0	0	0	0	0	0	0	0	0
411	582.2		0	0	0	0	0		0	0	0	0	0	0	0	0	0	0	0	0	0	0	0	0
412	583.62		0	0	0	0	0		0	0	0	0	0	0	0	0	0	0	0	0	0	0	0	0
413	585.04		0	0	0	0	0		0	0	0	0	0	0	0	0	0	0	0	0	0	0	0	0
414	586.46		0	0	0	0	0		0	0	0	0	0	0	0	0	0	0	0	0	0	0	0	0
415	587.88		0	0	0	0	0		0	0	0	0	0	0	0	0	0	0	0	0	0	0	0	0
416	589.3		0	0	0	0	0		0	0	0	0	0	0	0	0	0	0	0	0	0	0	0	0
417	590.72		0	0	0	0	0		0	0	0	0	0	0	0	0	0	0	0	0	0	0	0	0
418	592.14		0	0	0	0	0		0	0	0	0	0	0	0	0	0	0	0	0	0	0	0	0
419	593.56		0	0	0	0	0		0	0	0	0	0	0	0	0	0	0	0	0	0	0	0	0
420	594.98		0	0	0	0	0		0	0	0	0	0	0	0	0	0	0	0	0	0	0	0	0
421	596.4		0	0	0	0	0		0	0	0	0	0	0	0	0	0	0	0	0	0	0	0	0
422	597.82		0	0	0	0	0		0	0	0	0	0	0	0	0	0	0	0	0	0	0	0	0
423	599.24		0	0	0	0	0		0	0	0	0	0	0	0	0	0	0	0	0	0	0	0	0
424	600.66		0	0	0	0	0		0	0	0	0	0	0	0	0	0	0	0	0	0	0	0	0
425	602.08		0	0	0	0	0		0	0	0	0	0	0	0	0	0	0	0	0	0	0	0	0
426	603.5		0	0	0	0	0		0	0	0	0	0	0	0	0	0	0	0	0	0	0	0	0
427	604.92		0	0	0	0	0		0	0	0	0	0	0	0	0	0	0	0	0	0	0	0	0
428	606.34		0	0	0	0	0		0	0	0	0	0	0	0	0	0	0	0	0	0	0	0	0
429	607.76		0	0	0	0	0		0	0	0	0	0	0	0	0	0	0	0	0	0	0	0	0
430	609.18		0	0	0	0	0		0	0	0	0	0	0	0	0	0	0	0	0	0	0	0	0
431	610.6		0	0	0	0	0		0	0	0	0	0	0	0	0	0	0	0	0	0	0	0	0
432	612.02		0	0	0	0	0		0	0	0	0	0	0	0	0	0	0	0	0	0	0	0	0
433	613.44		0	0	0	0	0		0	0	0	0	0	0	0	0	0	0	0	0	0	0	0	0
434	614.86		0	0	0	0	0		0	0	0	0	0	0	0	0	0	0	0	0	0	0	0	0
435	616.28		0	0	0	0	0		0	0	0	0	0	0	0	0	0	0	0	0	0	0	0	0
436	617.7		0	0	0	0	0		0	0	0	0	0	0	0	0	0	0	0	0	0	0	0	0
437	619.12		0	0	0	0	0		0	0	0	0	0	0	0	0	0	0	0	0	0	0	0	0
438	620.54		0	0	0	0	0		0	0	0	0	0	0	0	0	0	0	0	0	0	0	0	0
439	621.96		0	0	0	0	0		0	0	0	0	0	0	0	0	0	0	0	0	0	0	0	0
440	623.38		0	0	0	0	0		0	0	0	0	0	0	0	0	0	0	0	0	0	0	0	0
441	624.8		0	0	0	0	0		0	0	0	0	0	0	0	0	0	0	0	0	0	0	0	0
442	626.22		0	0	0	0	0		0	0	0	0	0	0	0	0	0	0	0	0	0	0	0	0
443	627.64		0	0	0	0	0		0	0	0	0	0	0	0	0	0	0	0	0	0	0	0	0
444	629.06		0	0	0	0	0		0	0	0	0	0	0	0	0	0	0	0	0	0	0	0	0
445	630.48		0	0	0	0	0		0	0	0	0	0	0	0	0	0	0	0	0	0	0	0	0
446	631.9		0	0	0	0	0		0	0	0	0	0	0	0	0	0	0	0	0	0	0	0	0
447	633.32		0	0	0	0	0		0	0	0	0	0	0	0	0	0	0	0	0	0	0	0	0
448	634.74		0	0	0	0	0		0	0	0	0	0	0	0	0	0	0	0	0	0	0	0	0
449	636.16		0	0	0	0	0		0	0	0	0	0	0	0	0	0	0	0	0	0	0	0	0
450	637.58		0	0	0	0	0		0	0	0	0	0	0	0	0	0	0	0	0	0	0	0	0
451	639		0	0	0	0	0		0	0	0	0	0	0	0	0	0	0	0	0	0	0	0	0
452	640.42		0	0	0	0	0		0	0	0	0	0	0	0	0	0	0	0	0	0	0	0	0
453	641.84		0	0	0	0	0		0	0	0	0	0	0	0	0	0	0	0	0	0	0	0	0
454	643.26		0	0	0	0	0		0	0	0	0	0	0	0	0	0	0	0	0	0	0	0	0
455	644.68		0	0	0	0	0		0	0	0	0	0	0	0	0	0	0	0	0	0	0	0	0
456	646.1		0	0	0	0	0		0	0	0	0	0	0	0	0	0	0	0	0	0	0	0	0
457	647.52		0	0	0	0	0		0	0	0	0	0	0	0	0	0	0	0	0	0	0	0	0
458	648.94		0	0	0	0	0		0	0	0	0	0	0	0	0	0	0	0	0	0	0	0	0
459	650.36		0	0	0	0	0		0	0	0	0	0	0	0	0	0	0	0	0	0	0	0	0
460	651.78		0	0	0	0	0		0	0	0	0	0	0	0	0	0	0	0	0	0	0	0	0
461	653.2		0	0	0	0	0		0	0	0	0	0	0	0	0	0	0	0	0	0	0	0	0
462	654.62		0	0	0	0	0		0	0	0	0	0	0	0	0	0	0	0	0	0	0	0	0
463	656.04		0	0	0	0	0		0	0	0	0	0	0	0	0	0	0	0	0	0	0	0	0
464	657.46		0	0	0	0	0		0	0	0	0	0	0	0	0	0	0	0	0	0	0	0	0
465	658.88		0	0	0	0	0		0	0	0	0	0	0	0	0	0	0	0	0	0	0	0	0
466	660.3		0	0	0	0	0		0	0	0	0	0	0	0	0	0	0	0	0	0	0	0	0
467	661.72		0	0	0	0	0		0	0	0	0	0	0	0	0	0	0	0	0	0	0	0	0
468	663.14		0	0	0	0	0		0	0	0	0	0	0	0	0	0	0	0	0	0	0	0	0
469	664.56		0	0	0	0	0		0	0	0	0	0	0	0	0	0	0	0	0	0	0	0	0
470	665.98		0	0	0	0	0		0	0	0	0	0	0	0	0	0	0	0	0	0	0	0	0
471	667.4		0	0	0	0	0		0	0	0	0	0	0	0	0	0	0	0	0	0	0	0	0
472	668.82		0	0	0	0	0		0	0	0	0	0	0	0	0	0	0	0	0	0	0	0	0
473	670.24		0	0	0	0	0		0	0	0	0	0	0	0	0	0	0	0	0	0	0	0	0
474	671.66		0	0	0	0	0		0	0	0	0	0	0	0	0	0	0	0	0	0	0	0	0
475	673.08		0	0	0	0	0		0	0	0	0	0	0	0	0	0	0	0	0	0	0	0	0
476	674.5		0	0	0	0	0		0	0	0	0	0	0	0	0	0	0	0	0	0	0	0	0
477	675.92		0	0	0	0	0		0	0	0	0	0	0	0	0	0	0	0	0	0	0	0	0
478	677.34		0	0	0	0	0		0	0	0	0	0	0	0	0	0	0	0	0	0	0	0	0
479	678.76		0	0	0	0	0		0	0	0	0	0	0	0	0	0	0	0	0	0	0	0	0
480	680.18		0	0	0	0	0		0	0	0	0	0	0	0	0	0	0	0	0	0	0	0	0
481	681.6		0	0	0	0	0		0	0	0	0	0	0	0	0	0	0	0	0	0	0	0	0
482	683.02		0	0	0	0	0		0	0	0	0	0	0	0	0	0	0	0	0	0	0	0	0
483	684.44		0	0	0	0	0		0	0	0	0	0	0	0	0	0	0	0	0	0	0	0	0
484	685.86		0	0	0	0	0		0	0	0	0	0	0	0	0	0	0	0	0	0	0	0	0
485	687.28		0	0	0	0	0		0	0	0	0	0	0	0	0	0	0	0	0	0	0	0	0
486	688.7		0	0	0	0	0		0	0	0	0	0	0	0	0	0	0	0	0	0	0	0	0
487	690.12		0	0	0	0	0		0	0	0	0	0	0	0	0	0	0	0	0	0	0	0	0
488	691.54		0	0	0	0	0		0	0	0	0	0	0	0	0	0	0	0	0	0	0	0	0
489	692.96		0	0	0	0	0		0	0	0	0	0	0	0	0	0	0	0	0	0	0	0	0
490	694.38		0	0	0	0	0		0	0	0	0	0	0	0	0	0	0	0	0	0	0	0	0
491	695.8		0	0	0	0	0		0	0	0	0	0	0	0	0	0	0	0	0	0	0	0	0
492	697.22		0	0	0	0	0		0	0	0	0	0	0	0	0	0	0	0	0	0	0	0	0
493	698.64		0	0	0	0	0		0	0	0	0	0	0	0	0	0	0	0	0	0	0	0	0
494	700.06		0	0	0	0	0		0	0	0	0	0	0	0	0	0	0	0	0	0	0	0	0
495	701.48		0	0	0	0	0		0	0	0	0	0	0	0	0	0	0	0	0	0	0	0	0
496	702.9		0	0	0	0	0		0	0	0	0	0	0	0	0	0	0	0	0	0	0	0	0
497	704.32		0	0	0	0	0		0	0	0	0	0	0	0	0	0	0	0	0	0	0	0	0
498	705.74		0	0	0	0	0		0	0	0	0	0	0	0	0	0	0	0	0	0	0	0	0
499	707.16		0	0	0	0	0		0	0	0	0	0	0	0	0	0	0	0	0	0	0	0	0
500	708.58		0	0	0	0	0		0	0	0	0	0	0	0	0	0	0	0	0	0	0	0	0
501	710		0	0	0	0	0		0	0	0	0	0	0	0	0	0	0	0	0	0	0	0	0
502	711.42		0	0	0	0	0		0	0	0	0	0	0	0	0	0	0	0	0	0	0	0	0
503	712.84		0	0	0	0	0		0	0	0	0	0	0	0	0	0	0	0	0	0	0	0	0
504	714.26		0	0	0	0	0		0	0	0	0	0	0	0	0	0	0	0	0	0	0	0	0
505	715.68		0	0	0	0	0		0	0	0	0	0	0	0	0	0	0	0	0	0	0	0	0
506	717.1		0	0	0	0	0		0	0	0	0	0	0	0	0	0	0	0	0	0	0	0	0
507	718.52		0	0	0	0	0		0	0	0	0	0	0	0	0	0	0	0	0	0	0	0	0
508	719.94		0	0	0	0	0		0	0	0	0	0	0	0	0	0	0	0	0	0	0	0	0
509	721.36		0	0	0	0	0		0	0	0	0	0	0	0	0	0	0	0	0	0	0	0	0
510	722.78		0	0	0	0	0		0	0	0	0	0	0	0	0	0	0	0	0	0	0	0	0
511	724.2		0	0	0	0	0		0	0	0	0	0	0	0	0	0	0	0	0	0	0	0	0
512	725.62		0	0	0	0	0		0	0	0	0	0	0	0	0	0	0	0	0	0	0	0	0
513	727.04		0	0	0	0	0		0	0	0	0	0	0	0	0	0	0	0	0	0	0	0	0
514	728.46		0	0	0	0	0		0	0	0	0	0	0	0	0	0	0	0	0	0	0	0	0
515	729.88		0	0	0	0	0		0	0	0	0	0	0	0	0	0	0	0	0	0	0	0	0
516	731.3		0	0	0	0	0		0	0	0	0	0	0	0	0	0	0	0	0	0	0	0	0
517	732.72		0	0	0	0	0		0	0	0	0	0	0	0	0	0	0	0	0	0	0	0	0
518	734.14		0	0	0	0	0		0	0	0	0	0	0	0	0	0	0	0	0	0	0	0	0
519	735.56		0	0	0	0	0		0	0	0	0	0	0	0	0	0	0	0	0	0	0	0	0
520	736.98		0	0	0	0	0		0	0	0	0	0	0	0	0	0	0	0	0	0	0	0	0
521	738.4		0	0	0	0	0		0	0	0	0	0	0	0	0	0	0	0	0	0	0	0	0
522	739.82		0	0	0	0	0		0	0	0	0	0	0	0	0	0	0	0	0	0	0	0	0
523	741.24		0	0	0	0	0		0	0	0	0	0	0	0	0	0	0	0	0	0	0	0	0
524	742.66		0	0	0	0	0		0	0	0	0	0	0	0	0	0	0	0	0	0	0	0	0
525	744.08		0	0	0	0	0		0	0	0	0	0	0	0	0	0	0	0	0	0	0	0	0
526	745.5		0	0	0	0	0		0	0	0	0	0	0	0	0	0	0	0	0	0	0	0	0
527	746.92		0	0	0	0	0		0	0	0	0	0	0	0	0	0	0	0	0	0	0	0	0
528	748.34		0	0	0	0	0		0	0	0	0	0	0	0	0	0	0	0	0	0	0	0	0
529	749.76		0	0	0	0	0		0	0	0	0	0	0	0	0	0	0	0	0	0	0	0	0
530	751.18		0	0	0	0	0		0	0	0	0	0	0	0	0	0	0	0	0	0	0	0	0
531	752.6		0	0	0	0	0		0	0	0	0	0	0	0	0	0	0	0	0	0	0	0	0
532	754.02		0	0	0	0	0		0	0	0	0	0	0	0	0	0	0	0	0	0	0	0	0
533	755.44		0	0	0	0	0		0	0	0	0	0	0	0	0	0	0	0	0	0	0	0	0
534	756.86		0	0	0	0	0		0	0	0	0	0	0	0	0	0	0	0	0	0	0	0	0
535	758.28		0	0	0	0	0		0	0	0	0	0	0	0	0	0	0	0	0	0	0	0	0
536	759.7		0	0	0	0	0		0	0	0	0	0	0	0	0	0	0	0	0	0	0	0	0
537	761.12		0	0	0	0	0		0	0	0	0	0	0	0	0	0	0	0	0	0	0	0	0
538	762.54		0	0	0	0	0		0	0	0	0	0	0	0	0	0	0	0	0	0	0	0	0
539	763.96		0	0	0	0	0		0	0	0	0	0	0	0	0	0	0	0	0	0	0	0	0
540	765.38		0	0	0	0	0		0	0	0	0	0	0	0	0	0	0	0	0	0	0	0	0
541	766.8		0	0	0	0	0		0	0	0	0	0	0	0	0	0	0	0	0	0	0	0	0
542	768.22		0	0	0	0	0		0	0	0	0	0	0	0	0	0	0	0	0	0	0	0	0
543	769.64		0	0	0	0	0		0	0	0	0	0	0	0	0	0	0	0	0	0	0	0	0
544	771.06		0	0	0	0	0		0	0	0	0	0	0	0	0	0	0	0	0	0	0	0	0
545	772.48		0	0	0	0	0		0	0	0	0	0	0	0	0	0	0	0	0	0	0	0	0
546	773.9		0	0	0	0	0		0	0	0	0	0	0	0	0	0	0	0	0	0	0	0	0
547	775.32		0	0	0	0	0		0	0	0	0	0	0	0	0	0	0	0	0	0	0	0	0
548	776.74		0	0	0	0	0		0	0	0	0	0	0	0	0	0	0	0	0	0	0	0	0
549	778.16		0	0	0	0	0		0	0	0	0	0	0	0	0	0	0	0	0	0	0	0	0
550	779.58		0	0	0	0	0		0	0	0	0	0	0	0	0	0	0	0	0	0	0	0	0
551	781		0	0	0	0	0		0	0	0	0	0	0	0	0	0	0	0	0	0	0	0	0
552	782.42		0	0	0	0	0		0	0	0	0	0	0	0	0	0	0	0	0	0	0	0	0
553	783.84		0	0	0	0	0		0	0	0	0	0	0	0	0	0	0	0	0	0	0	0	0
554	785.26		0	0	0	0	0		0	0	0	0	0	0	0	0	0	0	0	0	0	0	0	0
555	786.68		0	0	0	0	0		0	0	0	0	0	0	0	0	0	0	0	0	0	0	0	0
556	788.1		0	0	0	0	0		0	0	0	0	0	0	0	0	0	0	0	0	0	0	0	0
557	789.52		0	0	0	0	0		0	0	0	0	0	0	0	0	0	0	0	0	0	0	0	0
558	790.94		0	0	0	0	0		0	0	0	0	0	0	0	0	0	0	0	0	0	0	0	0
559	792.36		0	0	0	0	0		0	0	0	0	0	0	0	0	0	0	0	0	0	0	0	0
560	793.78		0	0	0	0	0		0	0	0	0	0	0	0	0	0	0	0	0	0	0	0	0
561	795.2		0	0	0	0	0		0	0	0	0	0	0	0	0	0	0	0	0	0	0	0	0
562	796.62		0	0	0	0	0		0	0	0	0	0	0	0	0	0	0	0	0	0	0	0	0
563	798.04		0	0	0	0	0		0	0	0	0	0	0	0	0	0	0	0	0	0	0	0	0
564	799.46		0	0	0	0	0		0	0	0	0	0	0	0	0	0	0	0	0	0	0	0	0
565	800.88		0	0	0	0	0		0	0	0	0	0	0	0	0	0	0	0	0	0	0	0	0
566	802.3		0	0	0	0	0		0	0	0	0	0	0	0	0	0	0	0	0	0	0	0	0
567	803.72		0	0	0	0	0		0	0	0	0	0	0	0	0	0	0	0	0	0	0	0	0
568	805.14		0	0	0	0	0		0	0	0	0	0	0	0	0	0	0	0	0	0	0	0	0
569	806.56		0	0	0	0	0		0	0	0	0	0	0	0	0	0	0	0	0	0	0	0	0
570	807.98		0	0	0	0	0		0	0	0	0	0	0	0	0	0	0	0	0	0	0	0	0
571	809.4		0	0	0	0	0		0	0	0	0	0	0	0	0	0	0	0	0	0	0	0	0
572	810.82		0	0	0	0	0		0	0	0	0	0	0	0	0	0	0	0	0	0	0	0	0
573	812.24		0	0	0	0	0		0	0	0	0	0	0	0	0	0	0	0	0	0	0	0	0
574	813.66		0	0	0	0	0		0	0	0	0	0	0	0	0	0	0	0	0	0	0	0	0
575	815.08		0	0	0	0	0		0	0	0	0	0	0	0	0	0	0	0	0	0	0	0	0
576	816.5		0	0	0	0	0		0	0	0	0	0	0	0	0	0	0	0	0	0	0	0	0
577	817.92		0	0	0	0	0		0	0	0	0	0	0	0	0	0	0	0	0	0	0	0	0
578	819.34		0	0	0	0	0		0	0	0	0	0	0	0	0	0	0	0	0	0	0	0	0
579	820.76		0	0	0	0	0		0	0	0	0	0	0	0	0	0	0	0	0	0	0	0	0
580	822.18		0	0	0	0	0		0	0	0	0	0	0	0	0	0	0	0	0	0	0	0	0
581	823.6		0	0	0	0	0		0	0	0	0	0	0	0	0	0	0	0	0	0	0	0	0
582	825.02		0	0	0	0	0		0	0	0	0	0	0	0	0	0	0	0	0	0	0	0	0
583	826.44		0	0	0	0	0		0	0	0	0	0	0	0	0	0	0	0	0	0	0	0	0
584	827.86		0	0	0	0	0		0	0	0	0	0	0	0	0	0	0	0	0	0	0	0	0
585	829.28		0	0	0	0	0		0	0	0	0	0	0	0	0	0	0	0	0	0	0	0	0
586	830.7		0	0	0	0	0		0	0	0	0	0	0	0	0	0	0	0	0	0	0	0	0
587	832.12		0	0	0	0	0		0	0	0	0	0	0	0	0	0	0	0	0	0	0	0	0
588	833.54		0	0	0	0	0		0	0	0	0	0	0	0	0	0	0	0	0	0	0	0	0
589	834.96		0	0	0	0	0		0	0	0	0	0	0	0	0	0	0	0	0	0	0	0	0
590	836.38		0	0	0	0	0		0	0	0	0	0	0	0	0	0	0	0	0	0	0	0	0
591	837.8		0	0	0	0	0		0	0	0	0	0	0	0	0	0	0	0	0	0	0	0	0
592	839.22		0	0	0	0	0		0	0	0	0	0	0	0	0	0	0	0	0	0	0	0	0
593	840.64		0	0	0	0	0		0	0	0	0	0	0	0	0	0	0	0	0	0	0	0	0
594	842.06		0	0	0	0	0		0	0	0	0	0	0	0	0	0	0	0	0	0	0	0	0
595	843.48		0	0	0	0	0		0	0	0	0	0	0	0	0	0	0	0	0	0	0	0	0
596	844.9		0	0	0	0	0		0	0	0	0	0	0	0	0	0	0	0	0	0	0	0	0
597	846.32		0	0	0	0	0		0	0	0	0	0	0	0	0	0	0	0	0	0	0	0	0
598	847.74		0	0	0	0	0		0	0	0	0	0	0	0	0	0	0	0	0	0	0	0	0
599	849.16		0	0	0	0	0		0	0	0	0	0	0	0	0	0	0	0	0	0	0	0	0
600	850.58		0	0	0	0	0		0	0	0	0	0	0	0	0	0	0	0	0	0	0	0	0
601	852		0	0	0	0	0		0	0	0	0	0	0	0	0	0	0	0	0	0	0	0	0
602	853.42		0	0	0	0	0		0	0	0	0	0	0	0	0	0	0	0	0	0	0	0	0
603	854.84		0	0	0	0	0		0	0	0	0	0	0	0	0	0	0	0	0	0	0	0	0
604	856.26		0	0	0	0	0		0	0	0	0	0	0	0	0	0	0	0	0	0	0	0	0
605	857.68		0	0	0	0	0		0	0	0	0	0	0	0	0	0	0	0	0	0	0	0	0
606	859.1		0	0	0	0	0		0	0	0	0	0	0	0	0	0	0	0	0	0	0	0	0
607	860.52		0	0	0	0	0		0	0	0	0	0	0	0	0	0	0	0	0	0	0	0	0
608	861.94		0	0	0	0	0		0	0	0	0	0	0	0	0	0	0	0	0	0	0	0	0
609	863.36		0	0	0	0	0		0	0	0	0	0	0	0	0	0	0	0	0	0	0	0	0
610	864.78		0	0	0	0	0		0	0	0	0	0	0	0	0	0	0	0	0	0	0	0	0
611	866.2		0	0	0	0	0		0	0	0	0	0	0	0	0	0	0	0	0	0	0	0	0
612	867.62		0	0	0	0	0		0	0	0	0	0	0	0	0	0	0	0	0	0	0	0	0
613	869.04		0	0	0	0	0		0	0	0	0	0	0	0	0	0	0	0	0	0	0	0	0
614	870.46		0	0	0	0	0		0	0	0	0	0	0	0	0	0	0	0	0	0	0	0	0
615	871.88		0	0	0	0	0		0	0	0	0	0	0	0	0	0	0	0	0	0	0	0	0
616	873.3		0	0	0	0	0		0	0	0	0	0	0	0	0	0	0	0	0	0	0	0	0
617	874.72		0	0	0	0	0		0	0	0	0	0	0	0	0	0	0	0	0	0	0	0	0
618	876.14		0	0	0	0	0		0	0	0	0	0	0	0	0	0	0	0	0	0	0	0	0
619	877.56		0	0	0	0	0		0	0	0	0	0	0	0	0	0	0	0	0	0	0	0	0
620	878.98		0	0	0	0	0		0	0	0	0	0	0	0	0	0	0	0	0	0	0	0	0
621	880.4		0	0	0	0	0		0	0	0	0	0	0	0	0	0	0	0	0	0	0	0	0
622	881.82		0	0	0	0	0		0	0	0	0	0	0	0	0	0	0	0	0	0	0	0	0
623	883.24		0	0	0	0	0		0	0	0	0	0	0	0	0	0	0	0	0	0	0	0	0
624	884.66		0	0	0	0	0		0	0	0	0	0	0	0	0	0	0	0	0	0	0	0	0
625	886.08		0	0	0	0	0		0	0	0	0	0	0	0	0	0	0	0	0	0	0	0	0
626	887.5		0	0	0	0	0		0	0	0	0	0	0	0	0	0	0	0	0	0	0	0	0
627	888.92		0	0	0	0	0		0	0	0	0	0	0	0	0	0	0	0	0	0	0	0	0
628	890.34		0	0	0	0	0		0	0	0	0	0	0	0	0	0	0	0	0	0	0	0	0
629	891.76		0	0	0	0	0		0	0	0	0	0	0	0	0	0	0	0	0	0	0	0	0
630	893.18		0	0	0	0	0		0	0	0	0	0	0	0	0	0	0	0	0	0	0	0	0
631	894.6		0	0	0	0	0		0	0	0	0	0	0	0	0	0	0	0	0	0	0	0	0
632	896.02		0	0	0	0	0		0	0	0	0	0	0	0	0	0	0	0	0	0	0	0	0
633	897.44		0	0	0	0	0		0	0	0	0	0	0	0	0	0	0	0	0	0	0	0	0
634	898.86		0	0	0	0	0		0	0	0	0	0	0	0	0	0	0	0	0	0	0	0	0
635	900.28		0	0	0	0	0		0	0	0	0	0	0	0	0	0	0	0	0	0	0	0	0
636	901.7		0	0	0	0	0		0	0	0	0	0	0	0	0	0	0	0	0	0	0	0	0
637	903.12		0	0	0	0	0		0	0	0	0	0	0	0	0	0	0	0	0	0	0	0	0
638	904.54		0	0	0	0	0		0	0	0	0	0	0	0	0	0	0	0	0	0	0	0	0
639	905.96		0	0	0	0	0		0	0	0	0	0	0	0	0	0	0	0	0	0	0	0	0
640	907.38		0	0	0	0	0		0	0	0	0	0	0	0	0	0	0	0	0	0	0	0	0
641	908.8		0	0	0	0	0		0	0	0	0	0	0	0	0	0	0	0	0	0	0	0	0
642	910.22		0	0	0	0	0		0	0	0	0	0	0	0	0	0	0	0	0	0	0	0	0
643	911.64		0	0	0	0	0		0	0	0	0	0	0	0	0	0	0	0	0	0	0	0	0
644	913.06		0	0	0	0	0		0	0	0	0	0	0	0	0	0	0	0	0	0	0	0	0
645	914.48		0	0	0	0	0		0	0	0	0	0	0	0	0	0	0	0	0	0	0	0	0
646	915.9		0	0	0	0	0		0	0	0	0	0	0	0	0	0	0	0	0	0	0	0	0
647	917.32		0	0	0	0	0		0	0	0	0	0	0	0	0	0	0	0	0	0	0	0	0
648	918.74		0	0	0	0	0		0	0	0	0	0	0	0	0	0	0	0	0	0	0	0	0
649	920.16		0	0	0	0	0		0	0	0	0	0	0	0	0	0	0	0	0	0	0	0	0
650	921.58		0	0	0	0	0		0	0	0	0	0	0	0	0	0	0	0	0	0	0	0	0
651	923		0	0	0	0	0		0	0	0	0	0	0	0	0	0	0	0	0	0	0	0	0
652	924.42		0	0	0	0	0		0	0	0	0	0	0	0	0	0	0	0	0	0	0	0	0
653	925.84		0	0	0	0	0		0	0	0	0	0	0	0	0	0	0	0	0	0	0	0	0
654	927.26		0	0	0	0	0		0	0	0	0	0	0	0	0	0	0	0	0	0	0	0	0
655	928.68		0	0	0	0	0		0	0	0	0	0	0	0	0	0	0	0	0	0	0	0	0
656	930.1		0	0	0	0	0		0	0	0	0	0	0	0	0	0	0	0	0	0	0	0	0
657	931.52		0	0	0	0	0		0	0	0	0	0	0	0	0	0	0	0	0	0	0	0	0
658	932.94		0	0	0	0	0		0	0	0	0	0	0	0	0	0	0	0	0	0	0	0	0
659	934.36		0	0	0	0	0		0	0	0	0	0	0	0	0	0	0	0	0	0	0	0	0
660	935.78		0	0	0	0	0		0	0	0	0	0	0	0	0	0	0	0	0	0	0	0	0
661	937.2		0	0	0	0	0		0	0	0	0	0	0	0	0	0	0	0	0	0	0	0	0
662	938.62		0	0	0	0	0		0	0	0	0	0	0	0	0	0	0	0	0	0	0	0	0
663	940.04		0	0	0	0	0		0	0	0	0	0	0	0	0	0	0	0	0	0	0	0	0
664	941.46		0	0	0	0	0		0	0	0	0	0	0	0	0	0	0	0	0	0	0	0	0
665	942.88		0	0	0	0	0		0	0	0	0	0	0	0	0	0	0	0	0	0	0	0	0
666	944.3		0	0	0	0	0		0	0	0	0	0	0	0	0	0	0	0	0	0	0	0	0
667	945.72		0	0	0	0	0		0	0	0	0	0	0	0	0	0	0	0	0	0	0	0	0
668	947.14		0	0	0	0	0		0	0	0	0	0	0	0	0	0	0	0	0	0	0	0	0
669	948.56		0	0	0	0	0		0	0	0	0	0	0	0	0	0	0	0	0	0	0	0	0
670	949.98		0	0	0	0	0		0	0	0	0	0	0	0	0	0	0	0	0	0	0	0	0
671	951.4		0	0	0	0	0		0	0	0	0	0	0	0	0	0	0	0	0	0	0	0	0
672	952.82		0	0	0	0	0		0	0	0	0	0	0	0	0	0	0	0	0	0	0	0	0
673	954.24		0	0	0	0	0		0	0	0	0	0	0	0	0	0	0	0	0	0	0	0	0
674	955.66		0	0	0	0	0		0	0	0	0	0	0	0	0	0	0	0	0	0	0	0	0
675	957.08		0	0	0	0	0		0	0	0	0	0	0	0	0	0	0	0	0	0	0	0	0
676	958.5		0	0	0	0	0		0	0	0	0	0	0	0	0	0	0	0	0	0	0	0	0
677	959.92		0	0	0	0	0		0	0	0	0	0	0	0	0	0	0	0	0	0	0	0	0
678	961.34		0	0	0	0	0		0	0	0	0	0	0	0	0	0	0	0	0	0	0	0	0
679	962.76		0	0	0	0	0		0	0	0	0	0	0	0	0	0	0	0	0	0	0	0	0
680	964.18		0	0	0	0	0		0	0	0	0	0	0	0	0	0	0	0	0	0	0	0	0
681	965.6		0	0	0	0	0		0	0	0	0	0	0	0	0	0	0	0	0	0	0	0	0
682	967.02		0	0	0	0	0		0	0	0	0	0	0	0	0	0	0	0	0	0	0	0	0
683	968.44		0	0	0	0	0		0	0	0	0	0	0	0	0	0	0	0	0	0	0	0	0
684	969.86		0	0	0	0	0		0	0	0	0	0	0	0	0	0	0	0	0	0	0	0	0
685	971.28		0	0	0	0	0		0	0	0	0	0	0	0	0	0	0	0	0	0	0	0	0
686	972.7		0	0	0	0	0		0	0	0	0	0	0	0	0	0	0	0	0	0	0	0	0
687	974.12		0	0	0	0	0		0	0	0	0	0	0	0	0	0	0	0	0	0	0	0	0
688	975.54		0	0	0	0	0		0	0	0	0	0	0	0	0	0	0	0	0	0	0	0	0
689	976.96		0	0	0	0	0		0	0	0	0	0	0	0	0	0	0	0	0	0	0	0	0
690	978.38		0	0	0	0	0		0	0	0	0	0	0	0	0	0	0	0	0	0	0	0	0
691	979.8		0	0	0	0	0		0	0	0	0	0	0	0	0	0	0	0	0	0	0	0	0
692	981.22		0	0	0	0	0		0	0	0	0	0	0	0	0	0	0	0	0	0	0	0	0
693	982.64		0	0	0	0	0		0	0	0	0	0	0	0	0	0	0	0	0	0	0	0	0
694	984.06		0	0	0	0	0		0	0	0	0	0	0	0	0	0	0	0	0	0	0	0	0
695	985.48		0	0	0	0	0		0	0	0	0	0	0	0	0	0	0	0	0	0	0	0	0
696	986.9		0	0	0	0	0		0	0	0	0	0	0	0	0	0	0	0	0	0	0	0	0
697	988.32		0	0	0	0	0		0	0	0	0	0	0	0	0	0	0	0	0	0	0	0	0
698	989.74		0	0	0	0	0		0	0	0	0	0	0	0	0	0	0	0	0	0	0	0	0
699	991.16		0	0	0	0	0		0	0	0	0	0	0	0	0	0	0	0	0	0	0	0	0
700	992.58		0	0	0	0	0		0	0	0	0	0	0	0	0	0	0	0	0	0	0	0	0
701	994		0	0	0	0	0		0	0	0	0	0	0	0	0	0	0	0	0	0	0	0	0
702	995.42		0	0	0	0	0		0	0	0	0	0	0	0	0	0	0	0	0	0	0	0	0
703	996.84		0	0	0	0	0		0	0	0	0	0	0	0	0	0	0	0	0	0	0	0	0
704	998.26		0	0	0	0	0		0	0	0	0	0	0	0	0	0	0	0	0	0	0	0	0
705	999.68		0	0	0	0	0		0	0	0	0	0	0	0	0	0	0	0	0	0	0	0	0
706	1001.1		0	0	0	0	0		0	0	0	0	0	0	0	0	0	0	0	0	0	0	0	0
707	1002.52		0	0	0	0	0		0	0	0	0	0	0	0	0	0	0	0	0	0	0	0	0
708	1003.94		0	0	0	0	0		0	0	0	0	0	0	0	0	0	0	0	0	0	0	0	0
709	1005.36		0	0	0	0	0		0	0	0	0	0	0	0	0	0	0	0	0	0	0	0	0
710	1006.78		0	0	0	0	0		0	0	0	0	0	0	0	0	0	0	0	0	0	0	0	0
711	1008.2		0	0	0	0	0		0	0	0	0	0	0	0	0	0	0	0	0	0	0	0	0
712	1009.62		0	0	0	0	0		0	0	0	0	0	0	0	0	0	0	0	0	0	0	0	0
713	1011.04		0	0	0	0	0		0	0	0	0	0	0	0	0	0	0	0	0	0	0	0	0
714	1012.46		0	0	0	0	0		0	0	0	0	0	0	0	0	0	0	0	0	0	0	0	0
715	1013.88		0	0	0	0	0		0	0	0	0	0	0	0	0	0	0	0	0	0	0	0	0
716	1015.3		0	0	0	0	0		0	0	0	0	0	0	0	0	0	0	0	0	0	0	0	0
717	1016.72		0	0	0	0	0		0	0	0	0	0	0	0	0	0	0	0	0	0	0	0	0
718	1018.14		0	0	0	0	0		0	0	0	0	0	0	0	0	0	0	0	0	0	0	0	0
719	1019.56		0	0	0	0	0		0	0	0	0	0	0	0	0	0	0	0	0	0	0	0	0
720	1020.98		0	0	0	0	0		0	0	0	0	0	0	0	0	0	0	0	0	0	0	0	0
721	1022.4		0	0	0	0	0		0	0	0	0	0	0	0	0	0	0	0	0	0	0	0	0
722	1023.82		0	0	0	0	0		0	0	0	0	0	0	0	0	0	0	0	0	0	0	0	0
723	1025.24		0	0	0	0	0		0	0	0	0	0	0	0	0	0	0	0	0	0	0	0	0
724	1026.66		0	0	0	0	0		0	0	0	0	0	0	0	0	0	0	0	0	0	0	0	0
725	1028.08		0	0	0	0	0		0	0	0	0	0	0	0	0	0	0	0	0	0	0	0	0
726	1029.5		0	0	0	0	0		0	0	0	0	0	0	0	0	0	0	0	0	0	0	0	0
727	1030.92		0	0	0	0	0		0	0	0	0	0	0	0	0	0	0	0	0	0	0	0	0
728	1032.34		0	0	0	0	0		0	0	0	0	0	0	0	0	0	0	0	0	0	0	0	0
729	1033.76		0	0	0	0	0		0	0	0	0	0	0	0	0	0	0	0	0	0	0	0	0
730	1035.18		0	0	0	0	0		0	0	0	0	0	0	0	0	0	0	0	0	0	0	0	0
731	1036.6		0	0	0	0	0		0	0	0	0	0	0	0	0	0	0	0	0	0	0	0	0
732	1038.02		0	0	0	0	0		0	0	0	0	0	0	0	0	0	0	0	0	0	0	0	0
733	1039.44		0	0	0	0	0		0	0	0	0	0	0	0	0	0	0	0	0	0	0	0	0
734	1040.86		0	0	0	0	0		0	0	0	0	0	0	0	0	0	0	0	0	0	0	0	0
735	1042.28		0	0	0	0	0		0	0	0	0	0	0	0	0	0	0	0	0	0	0	0	0
736	1043.7		0	0	0	0	0		0	0	0	0	0	0	0	0	0	0	0	0	0	0	0	0
737	1045.12		0	0	0	0	0		0	0	0	0	0	0	0	0	0	0	0	0	0	0	0	0
738	1046.54		0	0	0	0	0		0	0	0	0	0	0	0	0	0	0	0	0	0	0	0	0
739	1047.96		0	0	0	0	0		0	0	0	0	0	0	0	0	0	0	0	0	0	0	0	0
740	1049.38		0	0	0	0	0		0	0	0	0	0	0	0	0	0	0	0	0	0	0	0	0
741	1050.8		0	0	0	0	0		0	0	0	0	0	0	0	0	0	0	0	0	0	0	0	0
742	1052.22		0	0	0	0	0		0	0	0	0	0	0	0	0	0	0	0	0	0	0	0	0
743	1053.64		0	0	0	0	0		0	0	0	0	0	0	0	0	0	0	0	0	0	0	0	0
744	1055.06		0	0	0	0	0		0	0	0	0	0	0	0	0	0	0	0	0	0	0	0	0
745	1056.48		0	0	0	0	0		0	0	0	0	0	0	0	0	0	0	0	0	0	0	0	0
746	1057.9		0	0	0	0	0		0	0	0	0	0	0	0	0	0	0	0	0	0	0	0	0
747	1059.32		0	0	0	0	0		0	0	0	0	0	0	0	0	0	0	0	0	0	0	0	0
748	1060.74		0	0	0	0	0		0	0	0	0	0	0	0	0	0	0	0	0	0	0	0	0
749	1062.16		0	0	0	0	0		0	0	0	0	0	0	0	0	0	0	0	0	0	0	0	0
750	1063.58		0	0	0	0	0		0	0	0	0	0	0	0	0	0	0	0	0	0	0	0	0
751	1065		0	0	0	0	0		0	0	0	0	0	0	0	0	0	0	0	0	0	0	0	0
752	1066.42		0	0	0	0	0		0	0	0	0	0	0	0	0	0	0	0	0	0	0	0	0
753	1067.84		0	0	0	0	0		0	0	0	0	0	0	0	0	0	0	0	0	0	0	0	0
754	1069.26		0	0	0	0	0		0	0	0	0	0	0	0	0	0	0	0	0	0	0	0	0
755	1070.68		0	0	0	0	0		0	0	0	0	0	0	0	0	0	0	0	0	0	0	0	0
756	1072.1		0	0	0	0	0		0	0	0	0	0	0	0	0	0	0	0	0	0	0	0	0
757	1073.52		0	0	0	0	0		0	0	0	0	0	0	0	0	0	0	0	0	0	0	0	0
758	1074.94		0	0	0	0	0		0	0	0	0	0	0	0	0	0	0	0	0	0	0	0	0
759	1076.36		0	0	0	0	0		0	0	0	0	0	0	0	0	0	0	0	0	0	0	0	0
760	1077.78		0	0	0	0	0		0	0	0	0	0	0	0	0	0	0	0	0	0	0	0	0
761	1079.2		0	0	0	0	0		0	0	0	0	0	0	0	0	0	0	0	0	0	0	0	0
762	1080.62		0	0	0	0	0		0	0	0	0	0	0	0	0	0	0	0	0	0	0	0	0
763	1082.04		0	0	0	0	0		0	0	0	0	0	0	0	0	0	0	0	0	0	0	0	0
764	1083.46		0	0	0	0	0		0	0	0	0	0	0	0	0	0	0	0	0	0	0	0	0
765	1084.88		0	0	0	0	0		0	0	0	0	0	0	0	0	0	0	0	0	0	0	0	0
766	1086.3		0	0	0	0	0		0	0	0	0	0	0	0	0	0	0	0	0	0	0	0	0
767	1087.72		0	0	0	0	0		0	0	0	0	0	0	0	0	0	0	0	0	0	0	0	0
768	1089.14		0	0	0	0	0		0	0	0	0	0	0	0	0	0	0	0	0	0	0	0	0
769	1090.56		0	0	0	0	0		0	0	0	0	0	0	0	0	0	0	0	0	0	0	0	0
770	1091.98		0	0	0	0	0		0	0	0	0	0	0	0	0	0	0	0	0	0	0	0	0
771	1093.4		0	0	0	0	0		0	0	0	0	0	0	0	0	0	0	0	0	0	0	0	0
772	1094.82		0	0	0	0	0		0	0	0	0	0	0	0	0	0	0	0	0	0	0	0	0
773	1096.24		0	0	0	0	0		0	0	0	0	0	0	0	0	0	0	0	0	0	0	0	0
774	1097.66		0	0	0	0	0		0	0	0	0	0	0	0	0	0	0	0	0	0	0	0	0
775	1099.08		0	0	0	0	0		0	0	0	0	0	0	0	0	0	0	0	0	0	0	0	0
776	1100.5		0	0	0	0	0		0	0	0	0	0	0	0	0	0	0	0	0	0	0	0	0
777	1101.92		0	0	0	0	0		0	0	0	0	0	0	0	0	0	0	0	0	0	0	0	0
778	1103.34		0	0	0	0	0		0	0	0	0	0	0	0	0	0	0	0	0	0	0	0	0
779	1104.76		0	0	0	0	0		0	0	0	0	0	0	0	0	0	0	0	0	0	0	0	0
780	1106.18		0	0	0	0	0		0	0	0	0	0	0	0	0	0	0	0	0	0	0	0	0
781	1107.6		0	0	0	0	0		0	0	0	0	0	0	0	0	0	0	0	0	0	0	0	0
782	1109.02		0	0	0	0	0		0	0	0	0	0	0	0	0	0	0	0	0	0	0	0	0
783	1110.44		0	0	0	0	0		0	0	0	0	0	0	0	0	0	0	0	0	0	0	0	0
784	1111.86		0	0	0	0	0		0	0	0	0	0	0	0	0	0	0	0	0	0	0	0	0
785	1113.28		0	0	0	0	0		0	0	0	0	0	0	0	0	0	0	0	0	0	0	0	0
786	1114.7		0	0	0	0	0		0	0	0	0	0	0	0	0	0	0	0	0	0	0	0	0
787	1116.12		0	0	0	0	0		0	0	0	0	0	0	0	0	0	0	0	0	0	0	0	0
788	1117.54		0	0	0	0	0		0	0	0	0	0	0	0	0	0	0	0	0	0	0	0	0
789	1118.96		0	0	0	0	0		0	0	0	0	0	0	0	0	0	0	0	0	0	0	0	0
790	1120.38		0	0	0	0	0		0	0	0	0	0	0	0	0	0	0	0	0	0	0	0	0
791	1121.8		0	0	0	0	0		0	0	0	0	0	0	0	0	0	0	0	0	0	0	0	0
792	1123.22		0	0	0	0	0		0	0	0	0	0	0	0	0	0	0	0	0	0	0	0	0
793	1124.64		0	0	0	0	0		0	0	0	0	0	0	0	0	0	0	0	0	0	0	0	0
794	1126.06		0	0	0	0	0		0	0	0	0	0	0	0	0	0	0	0	0	0	0	0	0
795	1127.48		0	0	0	0	0		0	0	0	0	0	0	0	0	0	0	0	0	0	0	0	0
796	1128.9		0	0	0	0	0		0	0	0	0	0	0	0	0	0	0	0	0	0	0	0	0
797	1130.32		0	0	0	0	0		0	0	0	0	0	0	0	0	0	0	0	0	0	0	0	0
798	1131.74		0	0	0	0	0		0	0	0	0	0	0	0	0	0	0	0	0	0	0	0	0
799	1133.16		0	0	0	0	0		0	0	0	0	0	0	0	0	0	0	0	0	0	0	0	0
800	1134.58		0	0	0	0	0		0	0	0	0	0	0	0	0	0	0	0	0	0	0	0	0
801	1136		0	0	0	0	0		0	0	0	0	0	0	0	0	0	0	0	0	0	0	0	0
802	1137.42		0	0	0	0	0		0	0	0	0	0	0	0	0	0	0	0	0	0	0	0	0
803	1138.84		0	0	0	0	0		0	0	0	0	0	0	0	0	0	0	0	0	0	0	0	0
804	1140.26		0	0	0	0	0		0	0	0	0	0	0	0	0	0	0	0	0	0	0	0	0
805	1141.68		0	0	0	0	0		0	0	0	0	0	0	0	0	0	0	0	0	0	0	0	0
806	1143.1		0	0	0	0	0		0	0	0	0	0	0	0	0	0	0	0	0	0	0	0	0
807	1144.52		0	0	0	0	0		0	0	0	0	0	0	0	0	0	0	0	0	0	0	0	0
808	1145.94		0	0	0	0	0		0	0	0	0	0	0	0	0	0	0	0	0	0	0	0	0
809	1147.36		0	0	0	0	0		0	0	0	0	0	0	0	0	0	0	0	0	0	0	0	0
810	1148.78		0	0	0	0	0		0	0	0	0	0	0	0	0	0	0	0	0	0	0	0	0
811	1150.2		0	0	0	0	0		0	0	0	0	0	0	0	0	0	0	0	0	0	0	0	0
812	1151.62		0	0	0	0	0		0	0	0	0	0	0	0	0	0	0	0	0	0	0	0	0
813	1153.04		0	0	0	0	0		0	0	0	0	0	0	0	0	0	0	0	0	0	0	0	0
814	1154.46		0	0	0	0	0		0	0	0	0	0	0	0	0	0	0	0	0	0	0	0	0
815	1155.88		0	0	0	0	0		0	0	0	0	0	0	0	0	0	0	0	0	0	0	0	0
816	1157.3		0	0	0	0	0		0	0	0	0	0	0	0	0	0	0	0	0	0	0	0	0
817	1158.72		0	0	0	0	0		0	0	0	0	0	0	0	0	0	0	0	0	0	0	0	0
818	1160.14		0	0	0	0	0		0	0	0	0	0	0	0	0	0	0	0	0	0	0	0	0
819	1161.56		0	0	0	0	0		0	0	0	0	0	0	0	0	0	0	0	0	0	0	0	0
820	1162.98		0	0	0	0	0		0	0	0	0	0	0	0	0	0	0	0	0	0	0	0	0
821	1164.4		0	0	0	0	0		0	0	0	0	0	0	0	0	0	0	0	0	0	0	0	0
822	1165.82		0	0	0	0	0		0	0	0	0	0	0	0	0	0	0	0	0	0	0	0	0
823	1167.24		0	0	0	0	0		0	0	0	0	0	0	0	0	0	0	0	0	0	0	0	0
824	1168.66		0	0	0	0	0		0	0	0	0	0	0	0	0	0	0	0	0	0	0	0	0
825	1170.08		0	0	0	0	0		0	0	0	0	0	0	0	0	0	0	0	0	0	0	0	0
826	1171.5		0	0	0	0	0		0	0	0	0	0	0	0	0	0	0	0	0	0	0	0	0
827	1172.92		0	0	0	0	0		0	0	0	0	0	0	0	0	0	0	0	0	0	0	0	0
828	1174.34		0	0	0	0	0		0	0	0	0	0	0	0	0	0	0	0	0	0	0	0	0
829	1175.76		0	0	0	0	0		0	0	0	0	0	0	0	0	0	0	0	0	0	0	0	0
830	1177.18		0	0	0	0	0		0	0	0	0	0	0	0	0	0	0	0	0	0	0	0	0
831	1178.6		0	0	0	0	0		0	0	0	0	0	0	0	0	0	0	0	0	0	0	0	0
832	1180.02		0	0	0	0	0		0	0	0	0	0	0	0	0	0	0	0	0	0	0	0	0
833	1181.44		0	0	0	0	0		0	0	0	0	0	0	0	0	0	0	0	0	0	0	0	0
834	1182.86		0	0	0	0	0		0	0	0	0	0	0	0	0	0	0	0	0	0	0	0	0
835	1184.28		0	0	0	0	0		0	0	0	0	0	0	0	0	0	0	0	0	0	0	0	0
[truncated: 6 more columns]

## Sheet: Main body - Sagittal
Slice #	z distance (mm)	Area, soft tissue (mm^2)	Area, calcified tissue (mm^2)	Muscle-fraction (%)	Lipid-fraction (%)	Voxel density, muscle (mg/mm^3)	Voxel density, lipid (mg/mm^3)	Voxel density, bone mineral (mg/mm^3)	Slice mass, sea water, 0 m (mg)	Slice mass, sea water, 190 m (mg)	Slice mass, sea water, 400 m (mg)	Slice mass, sea water, 1000 m (mg)	Slice mass, muscle (mg)	Slice mass, lipid (mg)	Slice mass, bone mineral (mg)	Slice mass, all tissues (mg)	Segment mass, sea water, 0 m (mg)	Segment mass, sea water, 190 m (mg)	Segment mass, sea water, 400 m (mg)	Segment mass, sea water, 1000 m (mg)	Segment mass, muscle (mg)	Segment mass, lipid (mg)	Segment mass, bone mineral (mg)	Segment mass, all tissues (mg)	Mass, sea water, 0 m (mg)	Mass, sea water, 190 m (mg)	Mass, sea water, 400 m (mg)	Mass, sea water, 1000 m (mg)	Mass, muscle (mg)	Mass, lipid (mg)	Mass, bone mineral (mg)	Mass, all tissues (mg)	COB, sea water, 0 m (mm)	COB, sea water, 190 m (mm)	COB, sea water, 400 m (mm)	COB, sea water, 1000 m (mm)	COG, muscle (mm)	COG, lipid (mm)	COG, bone mineral (mm)	COG, all tissues (mm)	Buoyancy, 0 m (g)	Buoyancy, 190 m (g)	Buoyancy, 400 m (g)	Buoyancy, 1000 m (g)		Slice thicknes (mm)	Number of slices		Depth (m)
1	0	0	0	0	0	0	0	0	0	0	0	0	0	0	0	0	0	0	0	0	0	0	0	0	1.96204e+07	1.95508e+07	1.95364e+07	1.95045e+07	1.4627e+07	4.58628e+06	317529	1.95308e+07	82.6582	82.664	82.6649	82.667	83.2946	81.0145	92.2229	82.9044	89.5628	20.0256	5.572	-26.3485		1.42	145		1000
2	1.42	0	0.00549	0	0	0	0	0	0	0	0	0	0	0	0	0	0	0	0	0	0	0	0	0	Mass, sea water, 0 m (kg)	Mass, sea water, 190 m (kg)	Mass, sea water, 400 m (kg)	Mass, sea water, 1000 m (kg)	Mass, muscle (kg)	Mass, lipid (kg)	Mass, bone mineral (kg)	Mass, all tissues (kg)	COB, sea water, 0 m (slice)	COB, sea water, 190 m (slice)	COB, sea water, 400 m (slice)	COB, sea water, 1000 m (slice)	COG, muscle (slice)	COG, lipid (slice)	COG, bone mineral (slice)	COG, all tissues (slice)	Buoyancy/segment mass fraction, 0 m (%)	Buoyancy/segment mass fraction, 190 m (%)	Buoyancy/segment mass fraction, 400 m (%)	Buoyancy/segment mass fraction, 1000 m (%)					400
3	2.84	56.4954	0	0.12681	0.87319	0.134419	0.758802	0	83.1156	82.2001	82.0435	81.6838	10.7835	60.8737	0	71.6572	166.231	164.4	164.087	163.368	21.567	121.747	0	143.314	19.6204	19.5508	19.5364	19.5045	14.627	4.58628	0.317529	19.5308	58.21	58.2141	58.2147	58.2162	58.6582	57.0525	64.9457	58.3833	0.458572	0.102534	0.0285293	-0.134907					190
4	4.26	135.185	0	0.13705	0.86295	0.145273	0.749904	0	198.859	196.694	196.323	195.471	27.8871	143.954	0	171.841	596.576	590.081	588.969	586.414	83.6612	431.861	0	515.523									COB, sea water, 0 m (% segment length)	COB, sea water, 190 m (% segment length)	COB, sea water, 400 m (% segment length)	COB, sea water, 1000 m (% segment length)	COG, muscle (% segment length)	COG, lipid (% segment length)	COG, bone mineral (% segment length)	COG, all tissues (% segment length)									0
5	5.68	167.468	3.8166	0.16283	0.83717	0.1726	0.727501	0	246.27	243.668	243.221	242.195	41.0451	173.003	0	214.048	985.079	974.67	972.883	968.778	164.18	692.013	0	856.194									40.1448	40.1476	40.1481	40.1491	40.4539	39.3465	44.7901	40.2644
6	7.1	129.132	4324.39	0.24818	0.75182	0.263071	0.653332	0.25237	189.697	187.894	187.581	186.863	48.2387	119.8	1549.71	1717.75	948.483	939.469	937.903	934.316	241.194	599	7748.56	8588.75
7	8.52	2957.94	8880.42	0.71516	0.28484	0.75807	0.247526	0.21936	4320.41	4304.65	4301.4	4294.21	3184.1	1039.68	2766.17	6989.94	25922.4	25827.9	25808.4	25765.2	19104.6	6238.05	16597	41939.7
8	9.94	12057.7	7200.14	0.61767	0.38233	0.65473	0.332245	0.19178	17632.8	17546.9	17530.3	17493.1	11210.3	5688.68	1960.8	18859.7	123430	122828	122712	122452	78471.9	39820.8	13725.6	132018
9	11.36	20404.9	4916.48	0.56979	0.43021	0.603977	0.373852	0.18665	29857.1	29693.5	29662.7	29593.2	17500.2	10832.4	1303.08	29635.7	238856	237548	237301	236746	140002	86658.9	10424.6	237085
10	12.78	27014.9	3449.37	0.54008	0.45992	0.572485	0.39967	0.19204	39543.4	39312	39268.9	39171.6	21961.2	15331.8	940.632	38233.6	355890	353808	353420	352544	197650	137986	8465.69	344102
11	14.2	32638.2	2816.89	0.51414	0.48586	0.544988	0.422212	0.18837	47789.8	47494.6	47440.1	47316.8	25258.1	19567.9	753.478	45579.6	477898	474946	474401	473168	252581	195679	7534.78	455796
12	15.62	32484.8	3556.92	0.45658	0.54342	0.483975	0.472232	0.19846	47598.9	47270.5	47210.9	47075.7	22325	21783.3	1002.39	45110.7	523587	519975	519320	517833	245575	239617	11026.3	496218
13	17.04	33368.6	6940.34	0.48188	0.51812	0.510793	0.450246	0.21594	48878.6	48556.9	48498.1	48364.9	24203.1	21334.2	2128.15	47665.4	586543	582683	581978	580379	290437	256010	25537.8	571985
14	18.46	36241.8	10140.6	0.58235	0.41765	0.617291	0.362938	0.2095	53021.8	52739.8	52686.3	52565.9	31767.8	18678	3016.73	53462.6	689284	685617	684921	683357	412982	242814	39217.5	695013
15	19.88	63175.9	9171.19	0.70362	0.29638	0.745837	0.257554	0.23768	92288.8	91938.8	91867.3	91708.8	66908.9	23105.1	3095.33	93109.4	1.29204e+06	1.28714e+06	1.28614e+06	1.28392e+06	936725	323472	43334.6	1.30353e+06
16	21.3	84135.7	7484.29	0.70062	0.29938	0.742657	0.260161	0.28287	122912	122441	122345	122132	88727.3	31082.2	3006.25	122816	1.84368e+06	1.83662e+06	1.83518e+06	1.83199e+06	1.33091e+06	466232	45093.8	1.84224e+06
17	22.72	96473.9	6087.99	0.67732	0.32268	0.717959	0.280409	0.28855	140977	140395	140279	140020	98355.3	38414	2494.5	139264	2.25563e+06	2.24633e+06	2.24446e+06	2.24032e+06	1.57369e+06	614625	39912	2.22822e+06
18	24.14	105753	5295.36	0.65891	0.34109	0.698445	0.296407	0.26403	154572	153898	153765	153468	104885	44511.4	1985.35	151382	2.62772e+06	2.61627e+06	2.61401e+06	2.60896e+06	1.78305e+06	756693	33750.9	2.57349e+06
19	25.56	113188	4370.83	0.65694	0.34306	0.696356	0.298119	0.27298	165443	164718	164575	164256	111924	47916	1694.27	161534	2.97798e+06	2.96493e+06	2.96236e+06	2.95661e+06	2.01463e+06	862487	30496.9	2.90761e+06
20	26.98	119877	4013.71	0.67288	0.32712	0.713253	0.284267	0.28151	175185	174453	174307	173982	121414	48389.5	1604.46	171408	3.32852e+06	3.31461e+06	3.31183e+06	3.30565e+06	2.30686e+06	919401	30484.7	3.25675e+06
21	28.4	126279	4391.35	0.70002	0.29998	0.742021	0.260683	0.31141	184480	183772	183627	183308	133057	46744.7	1941.87	181743	3.6896e+06	3.67543e+06	3.67255e+06	3.66615e+06	2.66113e+06	934894	38837.3	3.63486e+06
22	29.82	131279	4792.88	0.72133	0.27867	0.76461	0.242164	0.33185	191734	191049	190907	190594	142536	45143.4	2258.54	189938	4.02641e+06	4.01203e+06	4.00905e+06	4.00247e+06	2.99325e+06	948010	47429.3	3.98869e+06
23	31.24	136188	4781.72	0.73622	0.26378	0.780393	0.229225	0.32135	198867	198194	198053	197741	150918	44329.1	2181.98	197429	4.37507e+06	4.36028e+06	4.35716e+06	4.3503e+06	3.3202e+06	975241	48003.5	4.34344e+06
24	32.66	140082	4842.63	0.74777	0.25223	0.792636	0.219188	0.31464	204524	203862	203721	203411	157669	43600.1	2163.63	203432	4.70406e+06	4.68883e+06	4.68559e+06	4.67846e+06	3.62638e+06	1.0028e+06	49763.6	4.67895e+06
25	34.08	143216	4606.68	0.75571	0.24429	0.801053	0.212288	0.30987	209079	208423	208282	207973	162907	43172.2	2027.01	208106	5.01789e+06	5.00215e+06	4.99877e+06	4.99135e+06	3.90977e+06	1.03613e+06	48648.2	4.99455e+06
26	35.5	146105	4856.72	0.76422	0.23578	0.810073	0.204893	0.32722	213274	212629	212488	212181	168065	42508.9	2256.68	212831	5.33186e+06	5.31571e+06	5.31221e+06	5.30453e+06	4.20163e+06	1.06272e+06	56417.1	5.32077e+06
27	36.92	149230	4988.5	0.77024	0.22976	0.816454	0.199661	0.34507	217821	217177	217037	216729	173013	42309.7	2444.36	217767	5.66333e+06	5.64661e+06	5.64296e+06	5.63496e+06	4.49833e+06	1.10005e+06	63553.4	5.66193e+06
28	38.34	151448	5063.34	0.77516	0.22484	0.82167	0.195386	0.36718	221044	220405	220264	219957	176705	42018.9	2640	221364	5.96818e+06	5.95093e+06	5.94714e+06	5.93884e+06	4.77103e+06	1.13451e+06	71280.1	5.97683e+06
29	39.76	153577	5054.24	0.77711	0.22289	0.823737	0.193691	0.3675	224145	223503	223361	223052	179639	42240	2637.56	224517	6.27607e+06	6.25808e+06	6.25411e+06	6.24544e+06	5.0299e+06	1.18272e+06	73851.6	6.28647e+06
30	41.18	155322	5260.85	0.77849	0.22151	0.825199	0.192492	0.36142	226689	226043	225900	225589	182004	42455.5	2699.95	227159	6.57397e+06	6.55525e+06	6.55111e+06	6.54207e+06	5.2781e+06	1.23121e+06	78298.6	6.58761e+06
31	42.6	157453	5427.69	0.77739	0.22261	0.824033	0.193448	0.35315	229801	229144	228999	228681	184240	43251.6	2721.84	230213	6.89404e+06	6.87431e+06	6.86996e+06	6.86044e+06	5.52719e+06	1.29755e+06	81655.2	6.90639e+06
32	44.02	158383	5645.59	0.77732	0.22268	0.823959	0.193509	0.33946	231159	230497	230351	230032	185311	43520.8	2721.36	231553	7.16594e+06	7.14542e+06	7.14089e+06	7.131e+06	5.74465e+06	1.34915e+06	84362.2	7.17816e+06
33	45.44	159180	6022.62	0.77698	0.22302	0.823599	0.193804	0.33822	232323	231657	231510	231189	186162	43806.6	2892.5	232861	7.43435e+06	7.41303e+06	7.40833e+06	7.39806e+06	5.95719e+06	1.40181e+06	92560	7.45156e+06
34	46.86	159856	6595.96	0.77551	0.22449	0.822041	0.195082	0.35406	233314	232641	232493	232169	186599	44282.6	3316.22	234198	7.69937e+06	7.67715e+06	7.67225e+06	7.66156e+06	6.15777e+06	1.46133e+06	109435	7.72853e+06
35	48.28	160053	6744.57	0.77315	0.22685	0.819539	0.197133	0.36944	233610	232928	232779	232452	186261	44803.5	3538.23	234603	7.94272e+06	7.91957e+06	7.91448e+06	7.90337e+06	6.33289e+06	1.52332e+06	120300	7.9765e+06
36	49.7	159283	6731.51	0.76956	0.23044	0.815734	0.200252	0.37254	232495	231806	231656	231327	184504	45293.3	3561.01	233358	8.13732e+06	8.11323e+06	8.10796e+06	8.09644e+06	6.45763e+06	1.58527e+06	124635	8.16753e+06
37	51.12	158944	6816.86	0.76753	0.23247	0.813582	0.202016	0.39431	232006	231313	231162	230831	183625	45595.1	3816.9	233037	8.35221e+06	8.32727e+06	8.32183e+06	8.30993e+06	6.61051e+06	1.64142e+06	137408	8.38935e+06
38	52.54	159331	6392.58	0.76192	0.23808	0.807635	0.206892	0.39153	232587	231876	231722	231385	182727	46809.2	3554.1	233091	8.60573e+06	8.57942e+06	8.57373e+06	8.56124e+06	6.76092e+06	1.73194e+06	131502	8.62436e+06
39	53.96	160885	5990.88	0.75687	0.24313	0.802282	0.21128	0.3806	234870	234137	233979	233633	183286	48268.2	3237.78	234792	8.92506e+06	8.8972e+06	8.89121e+06	8.87805e+06	6.96488e+06	1.83419e+06	123036	8.92211e+06
40	55.38	162428	5827.79	0.74695	0.25305	0.791767	0.2199	0.37694	237152	236382	236219	235858	182619	50719.6	3119.35	236458	9.24894e+06	9.21891e+06	9.21252e+06	9.19847e+06	7.12216e+06	1.97806e+06	121655	9.22188e+06
41	56.8	163046	5828.89	0.7369	0.2631	0.781114	0.228634	0.38279	238083	237280	237111	236738	180847	52934.4	3168.36	236950	9.52333e+06	9.4912e+06	9.48444e+06	9.46953e+06	7.23389e+06	2.11738e+06	126734	9.478e+06
42	58.22	163058	6143.67	0.729	0.271	0.77274	0.235499	0.38217	238124	237297	237124	236743	178922	54527.9	3334.05	236784	9.76308e+06	9.72918e+06	9.72209e+06	9.70646e+06	7.33579e+06	2.23564e+06	136696	9.70813e+06
43	59.64	163171	6725.04	0.71821	0.28179	0.761303	0.244876	0.3872	238321	237461	237283	236889	176396	56738.2	3697.59	236831	1.00095e+07	9.97335e+06	9.96587e+06	9.94935e+06	7.40862e+06	2.38301e+06	155299	9.94692e+06
44	61.06	162132	7122.76	0.70779	0.29221	0.750257	0.25393	0.39905	236833	235948	235766	235364	172729	58461.6	4036.12	235227	1.01838e+07	1.01457e+07	1.01379e+07	1.01206e+07	7.42736e+06	2.51385e+06	173553	1.01148e+07
45	62.48	161522	7008.72	0.70392	0.29608	0.746155	0.257294	0.40222	235955	235060	234878	234473	171139	59013.2	4003.05	234156	1.0382e+07	1.03427e+07	1.03346e+07	1.03168e+07	7.53013e+06	2.59658e+06	176134	1.03028e+07
46	63.9	161468	7271.12	0.69676	0.30324	0.738566	0.263516	0.42229	235896	234981	234795	234382	169341	60420	4360.14	234122	1.06153e+07	1.05741e+07	1.05658e+07	1.05472e+07	7.62036e+06	2.7189e+06	196206	1.05355e+07
47	65.32	161690	7272	0.68537	0.31463	0.726492	0.273413	0.41851	236253	235303	235111	234686	166802	62775.6	4321.64	233899	1.08676e+07	1.08239e+07	1.08151e+07	1.07956e+07	7.6729e+06	2.88768e+06	198795	1.07594e+07
48	66.74	161627	7017.47	0.6743	0.3257	0.714758	0.283033	0.38432	236194	235211	235014	234577	164044	64959.1	3829.67	232833	1.11011e+07	1.10549e+07	1.10457e+07	1.10251e+07	7.71009e+06	3.05308e+06	179995	1.09432e+07
49	68.16	161103	6798.85	0.66544	0.33456	0.705366	0.290733	0.37558	235453	234447	234247	233801	161364	66509.6	3625.99	231499	1.13017e+07	1.12534e+07	1.12438e+07	1.12225e+07	7.74545e+06	3.19246e+06	174047	1.1112e+07
50	69.58	160513	6595.19	0.65666	0.34334	0.69606	0.298362	0.36458	234617	233588	233385	232932	158652	68005.5	3414.35	230072	1.14962e+07	1.14458e+07	1.14359e+07	1.14137e+07	7.77396e+06	3.33227e+06	167303	1.12735e+07
51	71	160693	6528.73	0.65196	0.34804	0.691078	0.302447	0.35706	234893	233849	233644	233185	157693	69013.5	3310.23	230017	1.17447e+07	1.16925e+07	1.16822e+07	1.16593e+07	7.88464e+06	3.45068e+06	165512	1.15008e+07
52	72.42	161569	6642.43	0.64858	0.35142	0.687495	0.305384	0.34967	236183	235123	234915	234451	157730	70063.5	3298.17	231092	1.20453e+07	1.19913e+07	1.19807e+07	1.1957e+07	8.04424e+06	3.57324e+06	168207	1.17857e+07
53	73.84	162573	6824.98	0.64985	0.35015	0.688841	0.30428	0.34714	237648	236586	236377	235911	159022	70244.4	3364.3	232631	1.23577e+07	1.23025e+07	1.22916e+07	1.22674e+07	8.26914e+06	3.65271e+06	174944	1.20968e+07
54	75.26	163489	7054.01	0.65431	0.34569	0.693569	0.300405	0.34158	238974	237919	237711	237247	161015	69740.4	3421.5	234177	1.26656e+07	1.26097e+07	1.25987e+07	1.25741e+07	8.53382e+06	3.69624e+06	181340	1.24114e+07
55	76.68	163970	6821.61	0.65408	0.34592	0.693325	0.300604	0.32818	239677	238618	238409	237944	161432	69991.8	3178.98	234602	1.29425e+07	1.28854e+07	1.28741e+07	1.2849e+07	8.71731e+06	3.77956e+06	171665	1.26685e+07
56	78.1	162878	6778.58	0.64871	0.35129	0.687633	0.305271	0.33576	238097	237029	236819	236351	159040	70605.2	3231.89	232878	1.30953e+07	1.30366e+07	1.30251e+07	1.29993e+07	8.74722e+06	3.88329e+06	177754	1.28083e+07
57	79.52	160275	5912.03	0.64355	0.35645	0.682163	0.309755	0.34128	234307	233241	233032	232566	155254	70497.4	2865.07	228617	1.31212e+07	1.30615e+07	1.30498e+07	1.30237e+07	8.69423e+06	3.94786e+06	160444	1.28025e+07
58	80.94	157864	5294.8	0.64091	0.35909	0.679365	0.312049	0.32813	230790	229732	229525	229063	152291	69951.2	2467.08	224709	1.3155e+07	1.30947e+07	1.30829e+07	1.30566e+07	8.6806e+06	3.98722e+06	140624	1.28084e+07
59	82.36	156528	5091.75	0.64531	0.35469	0.684029	0.308226	0.32158	228824	227788	227585	227132	152039	68509.4	2325.12	222874	1.32718e+07	1.32117e+07	1.31999e+07	1.31736e+07	8.81828e+06	3.97355e+06	134857	1.29267e+07
60	83.78	156040	4855.98	0.65138	0.34862	0.690463	0.302951	0.32541	228094	227078	226879	226433	152991	67126.9	2243.86	222361	1.34575e+07	1.33976e+07	1.33858e+07	1.33595e+07	9.02645e+06	3.96049e+06	132388	1.31193e+07
61	85.2	155861	4873.56	0.6551	0.3449	0.694406	0.299718	0.3294	227821	226817	226619	226178	153687	66334.2	2279.6	222301	1.36692e+07	1.3609e+07	1.35972e+07	1.35707e+07	9.22124e+06	3.98005e+06	136776	1.33381e+07
62	86.62	155538	5045.1	0.65981	0.34019	0.699399	0.295625	0.33736	227336	226348	226152	225717	154472	65292.8	2416.86	222181	1.38675e+07	1.38072e+07	1.37953e+07	1.37687e+07	9.42277e+06	3.98286e+06	147429	1.35531e+07
63	88.04	155094	5193.9	0.6691	0.3309	0.709246	0.287552	0.35485	226661	225703	225512	225087	156200	63328.5	2617.14	222145	1.4053e+07	1.39936e+07	1.39817e+07	1.39554e+07	9.68437e+06	3.92637e+06	162263	1.3773e+07
64	89.46	154660	5171.07	0.68848	0.31152	0.729789	0.270711	0.37841	225973	225073	224891	224488	160274	59452.8	2778.64	222506	1.42363e+07	1.41796e+07	1.41681e+07	1.41427e+07	1.00973e+07	3.74553e+06	175054	1.40179e+07
65	90.88	154630	5001.85	0.71089	0.28911	0.753543	0.251237	0.36187	225867	225031	224859	224478	165459	55165.1	2570.23	223194	1.44555e+07	1.4402e+07	1.4391e+07	1.43666e+07	1.05894e+07	3.53057e+06	164494	1.42844e+07
66	92.3	154926	4821.72	0.72913	0.27087	0.772878	0.235386	0.35311	226249	225464	225299	224937	170030	51783.9	2417.69	224231	1.47062e+07	1.46551e+07	1.46445e+07	1.46209e+07	1.10519e+07	3.36595e+06	157150	1.4575e+07
67	93.72	156022	4887.55	0.73621	0.26379	0.780383	0.229234	0.35673	227829	227059	226896	226539	172895	50787	2475.82	226158	1.50367e+07	1.49859e+07	1.49752e+07	1.49516e+07	1.14111e+07	3.35194e+06	163404	1.49264e+07
68	95.14	157608	4834.52	0.73483	0.26517	0.77892	0.230433	0.35133	230149	229366	229202	228840	174325	51571.6	2411.89	228308	1.542e+07	1.53676e+07	1.53565e+07	1.53323e+07	1.16798e+07	3.4553e+06	161596	1.52967e+07
69	96.56	159848	4667	0.72913	0.27087	0.772878	0.235386	0.3466	233436	232625	232456	232082	175431	53428.7	2296.96	231156	1.58736e+07	1.58185e+07	1.5807e+07	1.57816e+07	1.19293e+07	3.63315e+06	156194	1.57186e+07
70	97.98	160485	4524.69	0.7297	0.2703	0.773482	0.234891	0.33747	234365	233553	233384	233009	176268	53529	2168.26	231965	1.61712e+07	1.61152e+07	1.61035e+07	1.60776e+07	1.21625e+07	3.6935e+06	149610	1.60056e+07
71	99.4	161841	4800.2	0.73295	0.26705	0.776927	0.232066	0.34289	236336	235527	235357	234983	178549	53332.2	2337.24	234218	1.65435e+07	1.64869e+07	1.6475e+07	1.64488e+07	1.24984e+07	3.73325e+06	163607	1.63953e+07
72	100.82	163310	5080.93	0.7389	0.2611	0.783234	0.226896	0.35223	238463	237665	237496	237125	181632	52617.2	2541.31	236791	1.69309e+07	1.68742e+07	1.68622e+07	1.68359e+07	1.28959e+07	3.73582e+06	180433	1.68121e+07
73	102.24	164270	5098.32	0.74375	0.25625	0.788375	0.222681	0.36367	239851	239063	238896	238528	183899	51943.5	2632.83	238476	1.72693e+07	1.72125e+07	1.72005e+07	1.7174e+07	1.32408e+07	3.73993e+06	189564	1.71703e+07
74	103.66	163492	4960.88	0.74895	0.25105	0.793887	0.218162	0.35807	238699	237930	237766	237406	184307	50648.1	2522.41	237478	1.7425e+07	1.73689e+07	1.73569e+07	1.73306e+07	1.34544e+07	3.69731e+06	184136	1.73359e+07
75	105.08	162172	4763.21	0.75027	0.24973	0.795286	0.217015	0.34567	236768	236010	235848	235492	183142	49975.2	2338.03	235455	1.75209e+07	1.74647e+07	1.74527e+07	1.74264e+07	1.35525e+07	3.69816e+06	173014	1.74237e+07
76	106.5	161555	4688.77	0.74762	0.25238	0.792477	0.219318	0.34382	235875	235111	234948	234591	181800	50313.2	2289.17	234403	1.76906e+07	1.76333e+07	1.76211e+07	1.75943e+07	1.3635e+07	3.77349e+06	171688	1.75802e+07
77	107.92	160794	4720.35	0.74926	0.25074	0.794216	0.217893	0.3454	234759	234004	233843	233489	181341	49750.9	2315.18	233407	1.78417e+07	1.77843e+07	1.77721e+07	1.77452e+07	1.37819e+07	3.78107e+06	175954	1.77389e+07
78	109.34	159498	4681.21	0.75677	0.24323	0.802176	0.211367	0.33936	232847	232120	231963	231620	181683	47872	2255.83	231811	1.79292e+07	1.78732e+07	1.78612e+07	1.78347e+07	1.39896e+07	3.68615e+06	173699	1.78494e+07
79	110.76	157890	4599.53	0.76214	0.23786	0.807868	0.2067	0.32401	230484	229780	229627	229293	181128	46343.1	2116.22	229587	1.79777e+07	1.79228e+07	1.79109e+07	1.78849e+07	1.4128e+07	3.61476e+06	165065	1.79078e+07
80	112.18	156123	4540.49	0.76277	0.23723	0.808536	0.206153	0.3168	227902	227208	227057	226727	179248	45703	2042.56	226994	1.80042e+07	1.79494e+07	1.79375e+07	1.79115e+07	1.41606e+07	3.61053e+06	161363	1.79325e+07
81	113.6	154854	4582.66	0.76176	0.23824	0.807466	0.207031	0.31491	226052	225360	225211	224883	177555	45524.4	2049.24	225129	1.80842e+07	1.80288e+07	1.80169e+07	1.79906e+07	1.42044e+07	3.64195e+06	163939	1.80103e+07
82	115.02	153211	5071.79	0.75995	0.24005	0.805547	0.208603	0.31617	223660	222970	222821	222495	175255	45383.8	2277.04	222916	1.81164e+07	1.80606e+07	1.80485e+07	1.80221e+07	1.41956e+07	3.67609e+06	184440	1.80562e+07
83	116.44	150802	5444.98	0.75754	0.24246	0.802992	0.210698	0.30576	220149	219464	219316	218993	171952	45118.6	2364.1	219435	1.80522e+07	1.7996e+07	1.79839e+07	1.79574e+07	1.41001e+07	3.69973e+06	193856	1.79937e+07
84	117.86	148337	5790.02	0.75763	0.24237	0.803088	0.21062	0.29628	216549	215876	215731	215412	169161	44364.5	2435.96	215961	1.79736e+07	1.79177e+07	1.79056e+07	1.78792e+07	1.40403e+07	3.68225e+06	202185	1.79248e+07
85	119.28	145764	6120.01	0.76207	0.23793	0.807794	0.206761	0.29322	212782	212132	211991	211683	167201	42796.5	2548.21	212546	1.78737e+07	1.78191e+07	1.78073e+07	1.77814e+07	1.40449e+07	3.5949e+06	214049	1.78539e+07
86	120.7	142949	6411.93	0.77042	0.22958	0.816645	0.199505	0.28846	208652	208037	207902	207607	165769	40497.1	2626.41	208893	1.77354e+07	1.76831e+07	1.76717e+07	1.76466e+07	1.40904e+07	3.44226e+06	223245	1.77559e+07
87	122.12	139307	6578.5	0.77587	0.22413	0.822422	0.194769	0.29008	203323	202737	202608	202326	162689	38528.5	2709.77	203927	1.74857e+07	1.74354e+07	1.74243e+07	1.74e+07	1.39912e+07	3.31345e+06	233040	1.75377e+07
88	123.54	135716	6214.57	0.77918	0.22082	0.825931	0.191893	0.30456	198073	197510	197386	197114	159171	36980.9	2687.65	198839	1.72323e+07	1.71834e+07	1.71726e+07	1.71489e+07	1.38478e+07	3.21734e+06	233825	1.7299e+07
89	124.96	131366	6314.95	0.77942	0.22058	0.826185	0.191684	0.31556	191723	191179	191059	190796	154116	35756.6	2829.7	192702	1.68716e+07	1.68238e+07	1.68132e+07	1.67901e+07	1.35622e+07	3.14658e+06	249014	1.69578e+07
90	126.38	127056	6238.6	0.77848	0.22152	0.825189	0.192501	0.3158	185435	184907	184790	184535	148880	34730.9	2797.61	186409	1.65037e+07	1.64567e+07	1.64463e+07	1.64237e+07	1.32503e+07	3.09105e+06	248988	1.65904e+07
91	127.8	122653	5781.44	0.77512	0.22488	0.821627	0.195421	0.31134	179017	178500	178386	178137	143101	34036	2555.99	179693	1.61116e+07	1.6065e+07	1.60547e+07	1.60323e+07	1.28791e+07	3.06324e+06	230039	1.61724e+07
92	129.22	119020	5663.38	0.77262	0.22738	0.818977	0.197593	0.30508	173719	173211	173100	172856	138414	33394.8	2453.45	174262	1.58084e+07	1.57622e+07	1.57521e+07	1.57299e+07	1.25956e+07	3.03893e+06	223264	1.58578e+07
93	130.64	115769	5700.95	0.76969	0.23031	0.815871	0.200139	0.30445	168981	168481	168371	168132	134123	32901.3	2464.63	169489	1.55462e+07	1.55002e+07	1.54902e+07	1.54682e+07	1.23393e+07	3.02692e+06	226746	1.5593e+07
94	132.06	112367	6082.46	0.7673	0.2327	0.813338	0.202216	0.2983	164020	163530	163423	163189	129777	32265.9	2576.45	164620	1.52539e+07	1.52083e+07	1.51983e+07	1.51766e+07	1.20693e+07	3.00073e+06	239609	1.53096e+07
95	133.48	108737	6371.08	0.76699	0.23301	0.813009	0.202486	0.29841	158722	158247	158144	157917	125534	31265.2	2699.7	159499	1.49199e+07	1.48752e+07	1.48655e+07	1.48442e+07	1.18002e+07	2.93893e+06	253771	1.49929e+07
96	134.9	104579	6657.59	0.76529	0.23471	0.811207	0.203963	0.29534	152655	152195	152095	151876	120466	30288.9	2792.08	153547	1.45023e+07	1.44585e+07	1.4449e+07	1.44282e+07	1.14443e+07	2.87745e+06	265247	1.4587e+07
97	136.32	99885.8	7065.21	0.76498	0.23502	0.810879	0.204232	0.2994	145805	145365	145269	145060	115013	28967.9	3003.76	146985	1.39973e+07	1.39551e+07	1.39459e+07	1.39258e+07	1.10413e+07	2.78092e+06	288361	1.41106e+07
98	137.74	95406.5	7057.8	0.76543	0.23457	0.811356	0.203841	0.31391	139266	138846	138755	138555	109920	27615.9	3146.03	140682	1.35088e+07	1.34681e+07	1.34593e+07	1.34399e+07	1.06623e+07	2.67874e+06	305165	1.36462e+07
99	139.16	90737.6	6362.99	0.76427	0.23573	0.810126	0.204849	0.33081	132453	132052	131965	131774	104383	26394.3	2989.02	133766	1.29804e+07	1.29411e+07	1.29325e+07	1.29138e+07	1.02295e+07	2.58664e+06	292924	1.31091e+07
100	140.58	85259.6	6321.55	0.7526	0.2474	0.797756	0.214991	0.33394	124474	124079	123994	123808	96583.2	26028.6	2997.65	125609	1.23229e+07	1.22838e+07	1.22754e+07	1.2257e+07	9.56173e+06	2.57683e+06	296767	1.24353e+07
101	142	79093.5	6784.32	0.73101	0.26899	0.774871	0.233752	0.33313	115503	115104	115021	114837	87027.9	26253.4	3209.29	116491	1.15503e+07	1.15104e+07	1.15021e+07	1.14837e+07	8.70279e+06	2.62534e+06	320929	1.16491e+07
102	143.42	71928.7	7509.92	0.70503	0.29497	0.747332	0.256329	0.33348	105073	104677	104595	104416	76331.5	26181.1	3556.26	106069	1.06124e+07	1.05723e+07	1.05641e+07	1.0546e+07	7.70948e+06	2.64429e+06	359182	1.0713e+07
103	144.84	65839.3	8322.65	0.68238	0.31762	0.723323	0.276012	0.33045	96204.7	95814	95735.5	95561	67624.7	25804.8	3905.31	97334.9	9.81288e+06	9.77303e+06	9.76502e+06	9.74723e+06	6.89772e+06	2.63209e+06	398342	9.92816e+06
104	146.26	59310	7354.36	0.66023	0.33977	0.699844	0.29526	0.33413	86687.7	86311.5	86237.1	86071.1	58941	24866.9	3489.38	87297.3	8.92884e+06	8.89009e+06	8.88242e+06	8.86532e+06	6.07092e+06	2.56129e+06	359406	8.99162e+06
105	147.68	53220.6	6555.97	0.65284	0.34716	0.69201	0.301682	0.34691	77794.5	77449.7	77381.7	77230.2	52297.5	22799.1	3229.55	78326.2	8.09063e+06	8.05477e+06	8.0477e+06	8.03194e+06	5.43894e+06	2.37111e+06	335873	8.14592e+06
106	149.1	45450.5	6475.61	0.65635	0.34365	0.695731	0.298632	0.35297	66433.8	66142.2	66084.7	65956.3	44902.3	19273.6	3245.69	67421.6	6.97555e+06	6.94493e+06	6.93889e+06	6.92541e+06	4.71474e+06	2.02373e+06	340797	7.07927e+06
107	150.52	39443.8	5554.14	0.67125	0.32875	0.711525	0.285684	0.3618	57643.4	57401.3	57353	57245.5	39852.7	16001.2	2853.47	58707.4	6.1102e+06	6.08453e+06	6.07942e+06	6.06803e+06	4.22439e+06	1.69613e+06	302468	6.22298e+06
108	151.94	36893.5	5519.87	0.70617	0.29383	0.74854	0.255338	0.36042	53893.2	53690.5	53649	53557.1	39215.1	13376.9	2825.05	55417	5.76657e+06	5.74488e+06	5.74044e+06	5.73061e+06	4.19601e+06	1.43132e+06	302280	5.92962e+06
109	153.36	33447.3	5758.61	0.73588	0.26412	0.780033	0.22952	0.33713	48841.1	48675.8	48641	48564.3	37047.7	10901.1	2756.79	50705.6	5.27484e+06	5.25698e+06	5.25322e+06	5.24494e+06	4.00116e+06	1.17732e+06	297733	5.47621e+06
110	154.78	30523.6	5681.12	0.76426	0.23574	0.810116	0.204858	0.3286	44556.3	44421.4	44392.1	44328	35113.3	8879.28	2650.88	46643.4	4.85664e+06	4.84194e+06	4.83874e+06	4.83175e+06	3.82735e+06	967841	288946	5.08414e+06
111	156.2	27444.6	5203.87	0.78475	0.21525	0.831835	0.187052	0.33491	40051.7	39940.8	39916.1	39862.2	32417.8	7289.68	2474.82	42182.3	4.40569e+06	4.39349e+06	4.39077e+06	4.38484e+06	3.56595e+06	801865	272230	4.64005e+06
112	157.62	24357.6	4865.9	0.78492	0.21508	0.832015	0.186905	0.33536	35546.5	35448.1	35426.2	35378.4	28777.5	6464.61	2317.2	37559.3	3.94566e+06	3.93474e+06	3.93231e+06	3.927e+06	3.19431e+06	717571	257209	4.16909e+06
113	159.04	21433.9	4075.12	0.76992	0.23008	0.816115	0.19994	0.34806	31285.6	31193.1	31172.9	31128.7	24839.4	6085.4	2014.11	32938.9	3.50399e+06	3.49363e+06	3.49137e+06	3.48641e+06	2.78202e+06	681564	225580	3.68916e+06
114	160.46	18451.8	3061.66	0.75752	0.24248	0.802971	0.210715	0.38255	26936.9	26853.1	26835	26795.4	21039.1	5521.06	1663.16	28223.3	3.04387e+06	3.0344e+06	3.03235e+06	3.02788e+06	2.37742e+06	623880	187937	3.18923e+06
115	161.88	16488.6	2613.81	0.74906	0.25094	0.794004	0.218067	0.42305	24073.4	23995.9	23979.4	23943	18590.6	5105.77	1570.2	25266.6	2.74437e+06	2.73553e+06	2.73365e+06	2.72951e+06	2.11933e+06	582058	179002	2.88039e+06
116	163.3	15802.6	2396.11	0.7322	0.2678	0.776132	0.232718	0.44062	23076.6	22997.4	22980.8	22944.2	17416.1	5222.11	1499.2	24137.4	2.65381e+06	2.6447e+06	2.64279e+06	2.63858e+06	2.00285e+06	600543	172408	2.7758e+06
117	164.72	14765.5	2177.03	0.7254	0.2746	0.768924	0.238627	0.42509	21563.9	21488.1	21472.3	21437.4	16122	5003.29	1314.12	22439.4	2.50142e+06	2.49262e+06	2.49078e+06	2.48674e+06	1.87015e+06	580382	152438	2.60297e+06
118	166.14	13490.3	2141.18	0.71766	0.28234	0.76072	0.245353	0.42929	19703.5	19632.3	19617.5	19585	14572.5	4700.04	1305.25	20577.8	2.30531e+06	2.29697e+06	2.29525e+06	2.29144e+06	1.70498e+06	549905	152714	2.4076e+06
119	167.56	12275.6	2119.91	0.71796	0.28204	0.761038	0.245093	0.41536	17929.4	17864.6	17851.2	17821.6	13265.9	4272.31	1250.34	18788.6	2.11566e+06	2.10802e+06	2.10644e+06	2.10295e+06	1.56538e+06	504133	147541	2.21706e+06
120	168.98	11432.2	2252.85	0.72213	0.27787	0.765458	0.241469	0.39297	16696.7	16637.2	16624.9	16597.6	12426.3	3919.95	1257.13	17603.4	1.9869e+06	1.97983e+06	1.97836e+06	1.97512e+06	1.47873e+06	466475	149598	2.0948e+06
121	170.4	10689.7	2328.25	0.73434	0.26566	0.7784	0.230859	0.38009	15609.9	15556.7	15545.6	15521	11815.7	3504.3	1256.62	16576.6	1.87319e+06	1.86681e+06	1.86547e+06	1.86251e+06	1.41788e+06	420516	150795	1.98919e+06
122	171.82	9370.16	2242.02	0.72258	0.27742	0.765935	0.241078	0.37757	13684.9	13636.3	13626.2	13603.9	10191.2	3207.69	1202.06	14601	1.65588e+06	1.64999e+06	1.64877e+06	1.64607e+06	1.23314e+06	388131	145449	1.76672e+06
123	173.24	7600.64	2382.26	0.7175	0.2825	0.76055	0.245492	0.38328	11101.3	11061.1	11052.8	11034.5	8208.55	2649.58	1296.56	12154.7	1.35436e+06	1.34946e+06	1.34845e+06	1.34621e+06	1.00144e+06	323249	158181	1.48287e+06
124	174.66	6097.46	2614.55	0.71389	0.28611	0.756723	0.24863	0.38456	8906.19	8873.56	8866.84	8851.96	6552.01	2152.73	1427.74	10132.5	1.09546e+06	1.09145e+06	1.09062e+06	1.08879e+06	805897	264786	175612	1.2463e+06
125	176.08	4965.54	2816.15	0.69517	0.30483	0.73688	0.264897	0.39445	7254.53	7226.24	7220.5	7207.76	5195.79	1867.81	1577.38	8640.98	899561	896053	895342	893763	644278	231608	195595	1.07148e+06
126	177.5	3918.36	2786.86	0.67507	0.32493	0.715574	0.282364	0.38773	5726.04	5702.26	5697.5	5686.93	3981.5	1571.09	1534.38	7086.97	715754	712782	712188	710866	497688	196387	191797	885872
127	178.92	2451.49	2393.67	0.68076	0.31924	0.721606	0.27742	0.39635	3582.21	3567.59	3564.65	3558.13	2512	965.731	1347.2	4824.93	451358	449516	449146	448324	316512	121682	169747	607941
128	180.34	1783.64	2229.46	0.70759	0.29241	0.750045	0.254104	0.39349	2605.45	2595.7	2593.7	2589.28	1899.69	643.587	1245.72	3789	330893	329654	329400	328838	241261	81735.6	158207	481203
129	181.76	1240.88	2383.91	0.77593	0.22407	0.822486	0.194717	0.39577	1811.09	1805.88	1804.73	1802.21	1449.26	343.101	1339.74	3132.1	231820	231152	231005	230684	185505	43916.9	171487	400909
130	183.18	883.749	2093.99	0.85953	0.14047	0.911102	0.122068	0.40609	1288.52	1286.17	1285.57	1284.27	1143.36	153.187	1207.49	2504.04	166219	165916	165838	165671	147494	19761.1	155767	323022
131	184.6	575.042	1751.48	0.85999	0.14001	0.911589	0.121669	0.37907	838.418	836.894	836.499	835.658	744.367	99.3497	942.784	1786.5	108994	108796	108745	108636	96767.7	12915.5	122562	232245
132	186.02	242.123	1515.78	0.83955	0.16045	0.889923	0.139431	0.41398	353.107	352.374	352.193	351.806	305.968	47.9384	891.052	1244.96	46257	46161	46137.3	46086.6	40081.9	6279.93	116728	163090
133	187.44	10.0885	722.675	0.70871	0.29129	0.751233	0.253131	0.41568	14.7365	14.6816	14.6703	14.6453	10.7619	3.62626	426.57	440.959	1945.22	1937.97	1936.48	1933.19	1420.57	478.666	56307.3	58206.5
134	188.86	0	169.528	0	0	0	0	0.23448	0	0	0	0	0	0	56.4464	56.4464	0	0	0	0	0	0	7507.37	7507.37
135	190.28	0	129.916	0	0	0	0	0.12493	0	0	0	0	0	0	23.0472	23.0472	0	0	0	0	0	0	3088.33	3088.33
136	191.7	0	32.2151	0	0	0	0	0.20154	0	0	0	0	0	0	9.21953	9.21953	0	0	0	0	0	0	1244.64	1244.64
137	193.12	0	0.05879	0	0	0	0	0	0	0	0	0	0	0	0	0	0	0	0	0	0	0	0	0
138	194.54	0	0	0	0	0	0	0	0	0	0	0	0	0	0	0	0	0	0	0	0	0	0	0
139	195.96	0	0	0	0	0	0	0	0	0	0	0	0	0	0	0	0	0	0	0	0	0	0	0
140	197.38	0	0	0	0	0	0	0	0	0	0	0	0	0	0	0	0	0	0	0	0	0	0	0
141	198.8	0	0	0	0	0	0	0	0	0	0	0	0	0	0	0	0	0	0	0	0	0	0	0
142	200.22	0	0	0	0	0	0	0	0	0	0	0	0	0	0	0	0	0	0	0	0	0	0	0
143	201.64	0	0	0	0	0	0	0	0	0	0	0	0	0	0	0	0	0	0	0	0	0	0	0
144	203.06	0	0	0	0	0	0	0	0	0	0	0	0	0	0	0	0	0	0	0	0	0	0	0
145	204.48	0	0	0	0	0	0	0	0	0	0	0	0	0	0	0	0	0	0	0	0	0	0	0
146	205.9			0	0	0	0		0	0	0	0	0	0	0	0	0	0	0	0	0	0	0	0
147	207.32			0	0	0	0		0	0	0	0	0	0	0	0	0	0	0	0	0	0	0	0
148	208.74			0	0	0	0		0	0	0	0	0	0	0	0	0	0	0	0	0	0	0	0
149	210.16			0	0	0	0		0	0	0	0	0	0	0	0	0	0	0	0	0	0	0	0
150	211.58			0	0	0	0		0	0	0	0	0	0	0	0	0	0	0	0	0	0	0	0
151	213			0	0	0	0		0	0	0	0	0	0	0	0	0	0	0	0	0	0	0	0
152	214.42			0	0	0	0		0	0	0	0	0	0	0	0	0	0	0	0	0	0	0	0
153	215.84			0	0	0	0		0	0	0	0	0	0	0	0	0	0	0	0	0	0	0	0
154	217.26			0	0	0	0		0	0	0	0	0	0	0	0	0	0	0	0	0	0	0	0
155	218.68			0	0	0	0		0	0	0	0	0	0	0	0	0	0	0	0	0	0	0	0
156	220.1			0	0	0	0		0	0	0	0	0	0	0	0	0	0	0	0	0	0	0	0
157	221.52			0	0	0	0		0	0	0	0	0	0	0	0	0	0	0	0	0	0	0	0
158	222.94			0	0	0	0		0	0	0	0	0	0	0	0	0	0	0	0	0	0	0	0
159	224.36			0	0	0	0		0	0	0	0	0	0	0	0	0	0	0	0	0	0	0	0
160	225.78			0	0	0	0		0	0	0	0	0	0	0	0	0	0	0	0	0	0	0	0
161	227.2			0	0	0	0		0	0	0	0	0	0	0	0	0	0	0	0	0	0	0	0
162	228.62			0	0	0	0		0	0	0	0	0	0	0	0	0	0	0	0	0	0	0	0
163	230.04			0	0	0	0		0	0	0	0	0	0	0	0	0	0	0	0	0	0	0	0
164	231.46			0	0	0	0		0	0	0	0	0	0	0	0	0	0	0	0	0	0	0	0
165	232.88			0	0	0	0		0	0	0	0	0	0	0	0	0	0	0	0	0	0	0	0
166	234.3			0	0	0	0		0	0	0	0	0	0	0	0	0	0	0	0	0	0	0	0
167	235.72			0	0	0	0		0	0	0	0	0	0	0	0	0	0	0	0	0	0	0	0
168	237.14			0	0	0	0		0	0	0	0	0	0	0	0	0	0	0	0	0	0	0	0
169	238.56			0	0	0	0		0	0	0	0	0	0	0	0	0	0	0	0	0	0	0	0
170	239.98			0	0	0	0		0	0	0	0	0	0	0	0	0	0	0	0	0	0	0	0
171	241.4			0	0	0	0		0	0	0	0	0	0	0	0	0	0	0	0	0	0	0	0
172	242.82			0	0	0	0		0	0	0	0	0	0	0	0	0	0	0	0	0	0	0	0
173	244.24			0	0	0	0		0	0	0	0	0	0	0	0	0	0	0	0	0	0	0	0
174	245.66			0	0	0	0		0	0	0	0	0	0	0	0	0	0	0	0	0	0	0	0
175	247.08			0	0	0	0		0	0	0	0	0	0	0	0	0	0	0	0	0	0	0	0
176	248.5			0	0	0	0		0	0	0	0	0	0	0	0	0	0	0	0	0	0	0	0
177	249.92			0	0	0	0		0	0	0	0	0	0	0	0	0	0	0	0	0	0	0	0
178	251.34			0	0	0	0		0	0	0	0	0	0	0	0	0	0	0	0	0	0	0	0
179	252.76			0	0	0	0		0	0	0	0	0	0	0	0	0	0	0	0	0	0	0	0
180	254.18			0	0	0	0		0	0	0	0	0	0	0	0	0	0	0	0	0	0	0	0
181	255.6			0	0	0	0		0	0	0	0	0	0	0	0	0	0	0	0	0	0	0	0
182	257.02			0	0	0	0		0	0	0	0	0	0	0	0	0	0	0	0	0	0	0	0
183	258.44			0	0	0	0		0	0	0	0	0	0	0	0	0	0	0	0	0	0	0	0
184	259.86			0	0	0	0		0	0	0	0	0	0	0	0	0	0	0	0	0	0	0	0
185	261.28			0	0	0	0		0	0	0	0	0	0	0	0	0	0	0	0	0	0	0	0
186	262.7			0	0	0	0		0	0	0	0	0	0	0	0	0	0	0	0	0	0	0	0
187	264.12			0	0	0	0		0	0	0	0	0	0	0	0	0	0	0	0	0	0	0	0
188	265.54			0	0	0	0		0	0	0	0	0	0	0	0	0	0	0	0	0	0	0	0
189	266.96			0	0	0	0		0	0	0	0	0	0	0	0	0	0	0	0	0	0	0	0
190	268.38			0	0	0	0		0	0	0	0	0	0	0	0	0	0	0	0	0	0	0	0
191	269.8			0	0	0	0		0	0	0	0	0	0	0	0	0	0	0	0	0	0	0	0
192	271.22			0	0	0	0		0	0	0	0	0	0	0	0	0	0	0	0	0	0	0	0
193	272.64			0	0	0	0		0	0	0	0	0	0	0	0	0	0	0	0	0	0	0	0
194	274.06			0	0	0	0		0	0	0	0	0	0	0	0	0	0	0	0	0	0	0	0
195	275.48			0	0	0	0		0	0	0	0	0	0	0	0	0	0	0	0	0	0	0	0
196	276.9			0	0	0	0		0	0	0	0	0	0	0	0	0	0	0	0	0	0	0	0
197	278.32			0	0	0	0		0	0	0	0	0	0	0	0	0	0	0	0	0	0	0	0
198	279.74			0	0	0	0		0	0	0	0	0	0	0	0	0	0	0	0	0	0	0	0
199	281.16			0	0	0	0		0	0	0	0	0	0	0	0	0	0	0	0	0	0	0	0
200	282.58			0	0	0	0		0	0	0	0	0	0	0	0	0	0	0	0	0	0	0	0
201	284			0	0	0	0		0	0	0	0	0	0	0	0	0	0	0	0	0	0	0	0
202	285.42			0	0	0	0		0	0	0	0	0	0	0	0	0	0	0	0	0	0	0	0
203	286.84			0	0	0	0		0	0	0	0	0	0	0	0	0	0	0	0	0	0	0	0
204	288.26			0	0	0	0		0	0	0	0	0	0	0	0	0	0	0	0	0	0	0	0
205	289.68			0	0	0	0		0	0	0	0	0	0	0	0	0	0	0	0	0	0	0	0
206	291.1			0	0	0	0		0	0	0	0	0	0	0	0	0	0	0	0	0	0	0	0
207	292.52			0	0	0	0		0	0	0	0	0	0	0	0	0	0	0	0	0	0	0	0
208	293.94			0	0	0	0		0	0	0	0	0	0	0	0	0	0	0	0	0	0	0	0
209	295.36			0	0	0	0		0	0	0	0	0	0	0	0	0	0	0	0	0	0	0	0
210	296.78			0	0	0	0		0	0	0	0	0	0	0	0	0	0	0	0	0	0	0	0
211	298.2			0	0	0	0		0	0	0	0	0	0	0	0	0	0	0	0	0	0	0	0
212	299.62			0	0	0	0		0	0	0	0	0	0	0	0	0	0	0	0	0	0	0	0
213	301.04			0	0	0	0		0	0	0	0	0	0	0	0	0	0	0	0	0	0	0	0
214	302.46			0	0	0	0		0	0	0	0	0	0	0	0	0	0	0	0	0	0	0	0
215	303.88			0	0	0	0		0	0	0	0	0	0	0	0	0	0	0	0	0	0	0	0
216	305.3			0	0	0	0		0	0	0	0	0	0	0	0	0	0	0	0	0	0	0	0
217	306.72			0	0	0	0		0	0	0	0	0	0	0	0	0	0	0	0	0	0	0	0
218	308.14			0	0	0	0		0	0	0	0	0	0	0	0	0	0	0	0	0	0	0	0
219	309.56			0	0	0	0		0	0	0	0	0	0	0	0	0	0	0	0	0	0	0	0
220	310.98			0	0	0	0		0	0	0	0	0	0	0	0	0	0	0	0	0	0	0	0
221	312.4			0	0	0	0		0	0	0	0	0	0	0	0	0	0	0	0	0	0	0	0
222	313.82			0	0	0	0		0	0	0	0	0	0	0	0	0	0	0	0	0	0	0	0
223	315.24			0	0	0	0		0	0	0	0	0	0	0	0	0	0	0	0	0	0	0	0
224	316.66			0	0	0	0		0	0	0	0	0	0	0	0	0	0	0	0	0	0	0	0
225	318.08			0	0	0	0		0	0	0	0	0	0	0	0	0	0	0	0	0	0	0	0
226	319.5			0	0	0	0		0	0	0	0	0	0	0	0	0	0	0	0	0	0	0	0
227	320.92			0	0	0	0		0	0	0	0	0	0	0	0	0	0	0	0	0	0	0	0
228	322.34			0	0	0	0		0	0	0	0	0	0	0	0	0	0	0	0	0	0	0	0
229	323.76			0	0	0	0		0	0	0	0	0	0	0	0	0	0	0	0	0	0	0	0
230	325.18			0	0	0	0		0	0	0	0	0	0	0	0	0	0	0	0	0	0	0	0
231	326.6			0	0	0	0		0	0	0	0	0	0	0	0	0	0	0	0	0	0	0	0
232	328.02			0	0	0	0		0	0	0	0	0	0	0	0	0	0	0	0	0	0	0	0
233	329.44			0	0	0	0		0	0	0	0	0	0	0	0	0	0	0	0	0	0	0	0
234	330.86			0	0	0	0		0	0	0	0	0	0	0	0	0	0	0	0	0	0	0	0
235	332.28			0	0	0	0		0	0	0	0	0	0	0	0	0	0	0	0	0	0	0	0
236	333.7			0	0	0	0		0	0	0	0	0	0	0	0	0	0	0	0	0	0	0	0
237	335.12			0	0	0	0		0	0	0	0	0	0	0	0	0	0	0	0	0	0	0	0
238	336.54			0	0	0	0		0	0	0	0	0	0	0	0	0	0	0	0	0	0	0	0
239	337.96			0	0	0	0		0	0	0	0	0	0	0	0	0	0	0	0	0	0	0	0
240	339.38			0	0	0	0		0	0	0	0	0	0	0	0	0	0	0	0	0	0	0	0
241	340.8			0	0	0	0		0	0	0	0	0	0	0	0	0	0	0	0	0	0	0	0
242	342.22			0	0	0	0		0	0	0	0	0	0	0	0	0	0	0	0	0	0	0	0
243	343.64			0	0	0	0		0	0	0	0	0	0	0	0	0	0	0	0	0	0	0	0
244	345.06			0	0	0	0		0	0	0	0	0	0	0	0	0	0	0	0	0	0	0	0
245	346.48			0	0	0	0		0	0	0	0	0	0	0	0	0	0	0	0	0	0	0	0
246	347.9			0	0	0	0		0	0	0	0	0	0	0	0	0	0	0	0	0	0	0	0
247	349.32			0	0	0	0		0	0	0	0	0	0	0	0	0	0	0	0	0	0	0	0
248	350.74			0	0	0	0		0	0	0	0	0	0	0	0	0	0	0	0	0	0	0	0
249	352.16			0	0	0	0		0	0	0	0	0	0	0	0	0	0	0	0	0	0	0	0
250	353.58			0	0	0	0		0	0	0	0	0	0	0	0	0	0	0	0	0	0	0	0
251	355			0	0	0	0		0	0	0	0	0	0	0	0	0	0	0	0	0	0	0	0
252	356.42			0	0	0	0		0	0	0	0	0	0	0	0	0	0	0	0	0	0	0	0
253	357.84			0	0	0	0		0	0	0	0	0	0	0	0	0	0	0	0	0	0	0	0
254	359.26			0	0	0	0		0	0	0	0	0	0	0	0	0	0	0	0	0	0	0	0
255	360.68			0	0	0	0		0	0	0	0	0	0	0	0	0	0	0	0	0	0	0	0
256	362.1			0	0	0	0		0	0	0	0	0	0	0	0	0	0	0	0	0	0	0	0
257	363.52			0	0	0	0		0	0	0	0	0	0	0	0	0	0	0	0	0	0	0	0
258	364.94			0	0	0	0		0	0	0	0	0	0	0	0	0	0	0	0	0	0	0	0
259	366.36			0	0	0	0		0	0	0	0	0	0	0	0	0	0	0	0	0	0	0	0
260	367.78			0	0	0	0		0	0	0	0	0	0	0	0	0	0	0	0	0	0	0	0
261	369.2			0	0	0	0		0	0	0	0	0	0	0	0	0	0	0	0	0	0	0	0
262	370.62			0	0	0	0		0	0	0	0	0	0	0	0	0	0	0	0	0	0	0	0
263	372.04			0	0	0	0		0	0	0	0	0	0	0	0	0	0	0	0	0	0	0	0
264	373.46			0	0	0	0		0	0	0	0	0	0	0	0	0	0	0	0	0	0	0	0
265	374.88			0	0	0	0		0	0	0	0	0	0	0	0	0	0	0	0	0	0	0	0
266	376.3			0	0	0	0		0	0	0	0	0	0	0	0	0	0	0	0	0	0	0	0
267	377.72			0	0	0	0		0	0	0	0	0	0	0	0	0	0	0	0	0	0	0	0
268	379.14			0	0	0	0		0	0	0	0	0	0	0	0	0	0	0	0	0	0	0	0
269	380.56			0	0	0	0		0	0	0	0	0	0	0	0	0	0	0	0	0	0	0	0
270	381.98			0	0	0	0		0	0	0	0	0	0	0	0	0	0	0	0	0	0	0	0
271	383.4			0	0	0	0		0	0	0	0	0	0	0	0	0	0	0	0	0	0	0	0
272	384.82			0	0	0	0		0	0	0	0	0	0	0	0	0	0	0	0	0	0	0	0
273	386.24			0	0	0	0		0	0	0	0	0	0	0	0	0	0	0	0	0	0	0	0
274	387.66			0	0	0	0		0	0	0	0	0	0	0	0	0	0	0	0	0	0	0	0
275	389.08			0	0	0	0		0	0	0	0	0	0	0	0	0	0	0	0	0	0	0	0
276	390.5			0	0	0	0		0	0	0	0	0	0	0	0	0	0	0	0	0	0	0	0
277	391.92			0	0	0	0		0	0	0	0	0	0	0	0	0	0	0	0	0	0	0	0
278	393.34			0	0	0	0		0	0	0	0	0	0	0	0	0	0	0	0	0	0	0	0
279	394.76			0	0	0	0		0	0	0	0	0	0	0	0	0	0	0	0	0	0	0	0
280	396.18			0	0	0	0		0	0	0	0	0	0	0	0	0	0	0	0	0	0	0	0
281	397.6			0	0	0	0		0	0	0	0	0	0	0	0	0	0	0	0	0	0	0	0
282	399.02			0	0	0	0		0	0	0	0	0	0	0	0	0	0	0	0	0	0	0	0
283	400.44			0	0	0	0		0	0	0	0	0	0	0	0	0	0	0	0	0	0	0	0
284	401.86			0	0	0	0		0	0	0	0	0	0	0	0	0	0	0	0	0	0	0	0
285	403.28			0	0	0	0		0	0	0	0	0	0	0	0	0	0	0	0	0	0	0	0
286	404.7			0	0	0	0		0	0	0	0	0	0	0	0	0	0	0	0	0	0	0	0
287	406.12			0	0	0	0		0	0	0	0	0	0	0	0	0	0	0	0	0	0	0	0
288	407.54			0	0	0	0		0	0	0	0	0	0	0	0	0	0	0	0	0	0	0	0
289	408.96			0	0	0	0		0	0	0	0	0	0	0	0	0	0	0	0	0	0	0	0
290	410.38			0	0	0	0		0	0	0	0	0	0	0	0	0	0	0	0	0	0	0	0
291	411.8			0	0	0	0		0	0	0	0	0	0	0	0	0	0	0	0	0	0	0	0
292	413.22			0	0	0	0		0	0	0	0	0	0	0	0	0	0	0	0	0	0	0	0
293	414.64			0	0	0	0		0	0	0	0	0	0	0	0	0	0	0	0	0	0	0	0
294	416.06			0	0	0	0		0	0	0	0	0	0	0	0	0	0	0	0	0	0	0	0
295	417.48			0	0	0	0		0	0	0	0	0	0	0	0	0	0	0	0	0	0	0	0
296	418.9			0	0	0	0		0	0	0	0	0	0	0	0	0	0	0	0	0	0	0	0
297	420.32			0	0	0	0		0	0	0	0	0	0	0	0	0	0	0	0	0	0	0	0
298	421.74			0	0	0	0		0	0	0	0	0	0	0	0	0	0	0	0	0	0	0	0
299	423.16			0	0	0	0		0	0	0	0	0	0	0	0	0	0	0	0	0	0	0	0
300	424.58			0	0	0	0		0	0	0	0	0	0	0	0	0	0	0	0	0	0	0	0
301	426			0	0	0	0		0	0	0	0	0	0	0	0	0	0	0	0	0	0	0	0
302	427.42			0	0	0	0		0	0	0	0	0	0	0	0	0	0	0	0	0	0	0	0
303	428.84			0	0	0	0		0	0	0	0	0	0	0	0	0	0	0	0	0	0	0	0
304	430.26			0	0	0	0		0	0	0	0	0	0	0	0	0	0	0	0	0	0	0	0
305	431.68			0	0	0	0		0	0	0	0	0	0	0	0	0	0	0	0	0	0	0	0
306	433.1			0	0	0	0		0	0	0	0	0	0	0	0	0	0	0	0	0	0	0	0
307	434.52			0	0	0	0		0	0	0	0	0	0	0	0	0	0	0	0	0	0	0	0
308	435.94			0	0	0	0		0	0	0	0	0	0	0	0	0	0	0	0	0	0	0	0
309	437.36			0	0	0	0		0	0	0	0	0	0	0	0	0	0	0	0	0	0	0	0
310	438.78			0	0	0	0		0	0	0	0	0	0	0	0	0	0	0	0	0	0	0	0
311	440.2			0	0	0	0		0	0	0	0	0	0	0	0	0	0	0	0	0	0	0	0
312	441.62			0	0	0	0		0	0	0	0	0	0	0	0	0	0	0	0	0	0	0	0
313	443.04			0	0	0	0		0	0	0	0	0	0	0	0	0	0	0	0	0	0	0	0
314	444.46			0	0	0	0		0	0	0	0	0	0	0	0	0	0	0	0	0	0	0	0
315	445.88			0	0	0	0		0	0	0	0	0	0	0	0	0	0	0	0	0	0	0	0
316	447.3			0	0	0	0		0	0	0	0	0	0	0	0	0	0	0	0	0	0	0	0
317	448.72			0	0	0	0		0	0	0	0	0	0	0	0	0	0	0	0	0	0	0	0
318	450.14			0	0	0	0		0	0	0	0	0	0	0	0	0	0	0	0	0	0	0	0
319	451.56			0	0	0	0		0	0	0	0	0	0	0	0	0	0	0	0	0	0	0	0
320	452.98			0	0	0	0		0	0	0	0	0	0	0	0	0	0	0	0	0	0	0	0
321	454.4			0	0	0	0		0	0	0	0	0	0	0	0	0	0	0	0	0	0	0	0
322	455.82			0	0	0	0		0	0	0	0	0	0	0	0	0	0	0	0	0	0	0	0
323	457.24			0	0	0	0		0	0	0	0	0	0	0	0	0	0	0	0	0	0	0	0
324	458.66			0	0	0	0		0	0	0	0	0	0	0	0	0	0	0	0	0	0	0	0
325	460.08			0	0	0	0		0	0	0	0	0	0	0	0	0	0	0	0	0	0	0	0
326	461.5			0	0	0	0		0	0	0	0	0	0	0	0	0	0	0	0	0	0	0	0
327	462.92			0	0	0	0		0	0	0	0	0	0	0	0	0	0	0	0	0	0	0	0
328	464.34			0	0	0	0		0	0	0	0	0	0	0	0	0	0	0	0	0	0	0	0
329	465.76			0	0	0	0		0	0	0	0	0	0	0	0	0	0	0	0	0	0	0	0
330	467.18			0	0	0	0		0	0	0	0	0	0	0	0	0	0	0	0	0	0	0	0
331	468.6			0	0	0	0		0	0	0	0	0	0	0	0	0	0	0	0	0	0	0	0
332	470.02			0	0	0	0		0	0	0	0	0	0	0	0	0	0	0	0	0	0	0	0
333	471.44			0	0	0	0		0	0	0	0	0	0	0	0	0	0	0	0	0	0	0	0
334	472.86			0	0	0	0		0	0	0	0	0	0	0	0	0	0	0	0	0	0	0	0
335	474.28			0	0	0	0		0	0	0	0	0	0	0	0	0	0	0	0	0	0	0	0
336	475.7			0	0	0	0		0	0	0	0	0	0	0	0	0	0	0	0	0	0	0	0
337	477.12			0	0	0	0		0	0	0	0	0	0	0	0	0	0	0	0	0	0	0	0
338	478.54			0	0	0	0		0	0	0	0	0	0	0	0	0	0	0	0	0	0	0	0
339	479.96			0	0	0	0		0	0	0	0	0	0	0	0	0	0	0	0	0	0	0	0
340	481.38			0	0	0	0		0	0	0	0	0	0	0	0	0	0	0	0	0	0	0	0
341	482.8			0	0	0	0		0	0	0	0	0	0	0	0	0	0	0	0	0	0	0	0
342	484.22			0	0	0	0		0	0	0	0	0	0	0	0	0	0	0	0	0	0	0	0
343	485.64			0	0	0	0		0	0	0	0	0	0	0	0	0	0	0	0	0	0	0	0
344	487.06			0	0	0	0		0	0	0	0	0	0	0	0	0	0	0	0	0	0	0	0
345	488.48			0	0	0	0		0	0	0	0	0	0	0	0	0	0	0	0	0	0	0	0
346	489.9			0	0	0	0		0	0	0	0	0	0	0	0	0	0	0	0	0	0	0	0
347	491.32			0	0	0	0		0	0	0	0	0	0	0	0	0	0	0	0	0	0	0	0
348	492.74			0	0	0	0		0	0	0	0	0	0	0	0	0	0	0	0	0	0	0	0
349	494.16			0	0	0	0		0	0	0	0	0	0	0	0	0	0	0	0	0	0	0	0
350	495.58			0	0	0	0		0	0	0	0	0	0	0	0	0	0	0	0	0	0	0	0
351	497			0	0	0	0		0	0	0	0	0	0	0	0	0	0	0	0	0	0	0	0
352	498.42			0	0	0	0		0	0	0	0	0	0	0	0	0	0	0	0	0	0	0	0
353	499.84			0	0	0	0		0	0	0	0	0	0	0	0	0	0	0	0	0	0	0	0
354	501.26			0	0	0	0		0	0	0	0	0	0	0	0	0	0	0	0	0	0	0	0
355	502.68			0	0	0	0		0	0	0	0	0	0	0	0	0	0	0	0	0	0	0	0
356	504.1			0	0	0	0		0	0	0	0	0	0	0	0	0	0	0	0	0	0	0	0
357	505.52			0	0	0	0		0	0	0	0	0	0	0	0	0	0	0	0	0	0	0	0
358	506.94			0	0	0	0		0	0	0	0	0	0	0	0	0	0	0	0	0	0	0	0
359	508.36			0	0	0	0		0	0	0	0	0	0	0	0	0	0	0	0	0	0	0	0
360	509.78			0	0	0	0		0	0	0	0	0	0	0	0	0	0	0	0	0	0	0	0
361	511.2			0	0	0	0		0	0	0	0	0	0	0	0	0	0	0	0	0	0	0	0
362	512.62			0	0	0	0		0	0	0	0	0	0	0	0	0	0	0	0	0	0	0	0
363	514.04			0	0	0	0		0	0	0	0	0	0	0	0	0	0	0	0	0	0	0	0
364	515.46			0	0	0	0		0	0	0	0	0	0	0	0	0	0	0	0	0	0	0	0
365	516.88			0	0	0	0		0	0	0	0	0	0	0	0	0	0	0	0	0	0	0	0
366	518.3			0	0	0	0		0	0	0	0	0	0	0	0	0	0	0	0	0	0	0	0
367	519.72			0	0	0	0		0	0	0	0	0	0	0	0	0	0	0	0	0	0	0	0
368	521.14			0	0	0	0		0	0	0	0	0	0	0	0	0	0	0	0	0	0	0	0
369	522.56			0	0	0	0		0	0	0	0	0	0	0	0	0	0	0	0	0	0	0	0
370	523.98			0	0	0	0		0	0	0	0	0	0	0	0	0	0	0	0	0	0	0	0
371	525.4			0	0	0	0		0	0	0	0	0	0	0	0	0	0	0	0	0	0	0	0
372	526.82			0	0	0	0		0	0	0	0	0	0	0	0	0	0	0	0	0	0	0	0
373	528.24			0	0	0	0		0	0	0	0	0	0	0	0	0	0	0	0	0	0	0	0
374	529.66			0	0	0	0		0	0	0	0	0	0	0	0	0	0	0	0	0	0	0	0
375	531.08			0	0	0	0		0	0	0	0	0	0	0	0	0	0	0	0	0	0	0	0
376	532.5			0	0	0	0		0	0	0	0	0	0	0	0	0	0	0	0	0	0	0	0
377	533.92			0	0	0	0		0	0	0	0	0	0	0	0	0	0	0	0	0	0	0	0
378	535.34			0	0	0	0		0	0	0	0	0	0	0	0	0	0	0	0	0	0	0	0
379	536.76			0	0	0	0		0	0	0	0	0	0	0	0	0	0	0	0	0	0	0	0
380	538.18			0	0	0	0		0	0	0	0	0	0	0	0	0	0	0	0	0	0	0	0
381	539.6			0	0	0	0		0	0	0	0	0	0	0	0	0	0	0	0	0	0	0	0
382	541.02			0	0	0	0		0	0	0	0	0	0	0	0	0	0	0	0	0	0	0	0
383	542.44			0	0	0	0		0	0	0	0	0	0	0	0	0	0	0	0	0	0	0	0
384	543.86			0	0	0	0		0	0	0	0	0	0	0	0	0	0	0	0	0	0	0	0
385	545.28			0	0	0	0		0	0	0	0	0	0	0	0	0	0	0	0	0	0	0	0
386	546.7			0	0	0	0		0	0	0	0	0	0	0	0	0	0	0	0	0	0	0	0
387	548.12			0	0	0	0		0	0	0	0	0	0	0	0	0	0	0	0	0	0	0	0
388	549.54			0	0	0	0		0	0	0	0	0	0	0	0	0	0	0	0	0	0	0	0
389	550.96			0	0	0	0		0	0	0	0	0	0	0	0	0	0	0	0	0	0	0	0
390	552.38			0	0	0	0		0	0	0	0	0	0	0	0	0	0	0	0	0	0	0	0
391	553.8			0	0	0	0		0	0	0	0	0	0	0	0	0	0	0	0	0	0	0	0
392	555.22			0	0	0	0		0	0	0	0	0	0	0	0	0	0	0	0	0	0	0	0
393	556.64			0	0	0	0		0	0	0	0	0	0	0	0	0	0	0	0	0	0	0	0
394	558.06			0	0	0	0		0	0	0	0	0	0	0	0	0	0	0	0	0	0	0	0
395	559.48			0	0	0	0		0	0	0	0	0	0	0	0	0	0	0	0	0	0	0	0
396	560.9			0	0	0	0		0	0	0	0	0	0	0	0	0	0	0	0	0	0	0	0
397	562.32			0	0	0	0		0	0	0	0	0	0	0	0	0	0	0	0	0	0	0	0
398	563.74			0	0	0	0		0	0	0	0	0	0	0	0	0	0	0	0	0	0	0	0
399	565.16			0	0	0	0		0	0	0	0	0	0	0	0	0	0	0	0	0	0	0	0
400	566.58			0	0	0	0		0	0	0	0	0	0	0	0	0	0	0	0	0	0	0	0
401	568			0	0	0	0		0	0	0	0	0	0	0	0	0	0	0	0	0	0	0	0
402	569.42			0	0	0	0		0	0	0	0	0	0	0	0	0	0	0	0	0	0	0	0
403	570.84			0	0	0	0		0	0	0	0	0	0	0	0	0	0	0	0	0	0	0	0
404	572.26			0	0	0	0		0	0	0	0	0	0	0	0	0	0	0	0	0	0	0	0
405	573.68			0	0	0	0		0	0	0	0	0	0	0	0	0	0	0	0	0	0	0	0
406	575.1			0	0	0	0		0	0	0	0	0	0	0	0	0	0	0	0	0	0	0	0
407	576.52			0	0	0	0		0	0	0	0	0	0	0	0	0	0	0	0	0	0	0	0
408	577.94			0	0	0	0		0	0	0	0	0	0	0	0	0	0	0	0	0	0	0	0
409	579.36			0	0	0	0		0	0	0	0	0	0	0	0	0	0	0	0	0	0	0	0
410	580.78			0	0	0	0		0	0	0	0	0	0	0	0	0	0	0	0	0	0	0	0
411	582.2			0	0	0	0		0	0	0	0	0	0	0	0	0	0	0	0	0	0	0	0
412	583.62			0	0	0	0		0	0	0	0	0	0	0	0	0	0	0	0	0	0	0	0
413	585.04			0	0	0	0		0	0	0	0	0	0	0	0	0	0	0	0	0	0	0	0
414	586.46			0	0	0	0		0	0	0	0	0	0	0	0	0	0	0	0	0	0	0	0
415	587.88			0	0	0	0		0	0	0	0	0	0	0	0	0	0	0	0	0	0	0	0
416	589.3			0	0	0	0		0	0	0	0	0	0	0	0	0	0	0	0	0	0	0	0
417	590.72			0	0	0	0		0	0	0	0	0	0	0	0	0	0	0	0	0	0	0	0
418	592.14			0	0	0	0		0	0	0	0	0	0	0	0	0	0	0	0	0	0	0	0
419	593.56			0	0	0	0		0	0	0	0	0	0	0	0	0	0	0	0	0	0	0	0
420	594.98			0	0	0	0		0	0	0	0	0	0	0	0	0	0	0	0	0	0	0	0
421	596.4			0	0	0	0		0	0	0	0	0	0	0	0	0	0	0	0	0	0	0	0
422	597.82			0	0	0	0		0	0	0	0	0	0	0	0	0	0	0	0	0	0	0	0
423	599.24			0	0	0	0		0	0	0	0	0	0	0	0	0	0	0	0	0	0	0	0
424	600.66			0	0	0	0		0	0	0	0	0	0	0	0	0	0	0	0	0	0	0	0
425	602.08			0	0	0	0		0	0	0	0	0	0	0	0	0	0	0	0	0	0	0	0
426	603.5			0	0	0	0		0	0	0	0	0	0	0	0	0	0	0	0	0	0	0	0
427	604.92			0	0	0	0		0	0	0	0	0	0	0	0	0	0	0	0	0	0	0	0
428	606.34			0	0	0	0		0	0	0	0	0	0	0	0	0	0	0	0	0	0	0	0
429	607.76			0	0	0	0		0	0	0	0	0	0	0	0	0	0	0	0	0	0	0	0
430	609.18			0	0	0	0		0	0	0	0	0	0	0	0	0	0	0	0	0	0	0	0
431	610.6			0	0	0	0		0	0	0	0	0	0	0	0	0	0	0	0	0	0	0	0
432	612.02			0	0	0	0		0	0	0	0	0	0	0	0	0	0	0	0	0	0	0	0
433	613.44			0	0	0	0		0	0	0	0	0	0	0	0	0	0	0	0	0	0	0	0
434	614.86			0	0	0	0		0	0	0	0	0	0	0	0	0	0	0	0	0	0	0	0
435	616.28			0	0	0	0		0	0	0	0	0	0	0	0	0	0	0	0	0	0	0	0
436	617.7			0	0	0	0		0	0	0	0	0	0	0	0	0	0	0	0	0	0	0	0
437	619.12			0	0	0	0		0	0	0	0	0	0	0	0	0	0	0	0	0	0	0	0
438	620.54			0	0	0	0		0	0	0	0	0	0	0	0	0	0	0	0	0	0	0	0
439	621.96			0	0	0	0		0	0	0	0	0	0	0	0	0	0	0	0	0	0	0	0
440	623.38			0	0	0	0		0	0	0	0	0	0	0	0	0	0	0	0	0	0	0	0
441	624.8			0	0	0	0		0	0	0	0	0	0	0	0	0	0	0	0	0	0	0	0
442	626.22			0	0	0	0		0	0	0	0	0	0	0	0	0	0	0	0	0	0	0	0
443	627.64			0	0	0	0		0	0	0	0	0	0	0	0	0	0	0	0	0	0	0	0
444	629.06			0	0	0	0		0	0	0	0	0	0	0	0	0	0	0	0	0	0	0	0
445	630.48			0	0	0	0		0	0	0	0	0	0	0	0	0	0	0	0	0	0	0	0
446	631.9			0	0	0	0		0	0	0	0	0	0	0	0	0	0	0	0	0	0	0	0
447	633.32			0	0	0	0		0	0	0	0	0	0	0	0	0	0	0	0	0	0	0	0
448	634.74			0	0	0	0		0	0	0	0	0	0	0	0	0	0	0	0	0	0	0	0
449	636.16			0	0	0	0		0	0	0	0	0	0	0	0	0	0	0	0	0	0	0	0
450	637.58			0	0	0	0		0	0	0	0	0	0	0	0	0	0	0	0	0	0	0	0
451	639			0	0	0	0		0	0	0	0	0	0	0	0	0	0	0	0	0	0	0	0
452	640.42			0	0	0	0		0	0	0	0	0	0	0	0	0	0	0	0	0	0	0	0
453	641.84			0	0	0	0		0	0	0	0	0	0	0	0	0	0	0	0	0	0	0	0
454	643.26			0	0	0	0		0	0	0	0	0	0	0	0	0	0	0	0	0	0	0	0
455	644.68			0	0	0	0		0	0	0	0	0	0	0	0	0	0	0	0	0	0	0	0
456	646.1			0	0	0	0		0	0	0	0	0	0	0	0	0	0	0	0	0	0	0	0
457	647.52			0	0	0	0		0	0	0	0	0	0	0	0	0	0	0	0	0	0	0	0
458	648.94			0	0	0	0		0	0	0	0	0	0	0	0	0	0	0	0	0	0	0	0
459	650.36			0	0	0	0		0	0	0	0	0	0	0	0	0	0	0	0	0	0	0	0
460	651.78			0	0	0	0		0	0	0	0	0	0	0	0	0	0	0	0	0	0	0	0
461	653.2			0	0	0	0		0	0	0	0	0	0	0	0	0	0	0	0	0	0	0	0
462	654.62			0	0	0	0		0	0	0	0	0	0	0	0	0	0	0	0	0	0	0	0
463	656.04			0	0	0	0		0	0	0	0	0	0	0	0	0	0	0	0	0	0	0	0
464	657.46			0	0	0	0		0	0	0	0	0	0	0	0	0	0	0	0	0	0	0	0
465	658.88			0	0	0	0		0	0	0	0	0	0	0	0	0	0	0	0	0	0	0	0
466	660.3			0	0	0	0		0	0	0	0	0	0	0	0	0	0	0	0	0	0	0	0
467	661.72			0	0	0	0		0	0	0	0	0	0	0	0	0	0	0	0	0	0	0	0
468	663.14			0	0	0	0		0	0	0	0	0	0	0	0	0	0	0	0	0	0	0	0
469	664.56			0	0	0	0		0	0	0	0	0	0	0	0	0	0	0	0	0	0	0	0
470	665.98			0	0	0	0		0	0	0	0	0	0	0	0	0	0	0	0	0	0	0	0
471	667.4			0	0	0	0		0	0	0	0	0	0	0	0	0	0	0	0	0	0	0	0
472	668.82			0	0	0	0		0	0	0	0	0	0	0	0	0	0	0	0	0	0	0	0
473	670.24			0	0	0	0		0	0	0	0	0	0	0	0	0	0	0	0	0	0	0	0
474	671.66			0	0	0	0		0	0	0	0	0	0	0	0	0	0	0	0	0	0	0	0
475	673.08			0	0	0	0		0	0	0	0	0	0	0	0	0	0	0	0	0	0	0	0
476	674.5			0	0	0	0		0	0	0	0	0	0	0	0	0	0	0	0	0	0	0	0
477	675.92			0	0	0	0		0	0	0	0	0	0	0	0	0	0	0	0	0	0	0	0
478	677.34			0	0	0	0		0	0	0	0	0	0	0	0	0	0	0	0	0	0	0	0
479	678.76			0	0	0	0		0	0	0	0	0	0	0	0	0	0	0	0	0	0	0	0
480	680.18			0	0	0	0		0	0	0	0	0	0	0	0	0	0	0	0	0	0	0	0
481	681.6			0	0	0	0		0	0	0	0	0	0	0	0	0	0	0	0	0	0	0	0
482	683.02			0	0	0	0		0	0	0	0	0	0	0	0	0	0	0	0	0	0	0	0
483	684.44			0	0	0	0		0	0	0	0	0	0	0	0	0	0	0	0	0	0	0	0
484	685.86			0	0	0	0		0	0	0	0	0	0	0	0	0	0	0	0	0	0	0	0
485	687.28			0	0	0	0		0	0	0	0	0	0	0	0	0	0	0	0	0	0	0	0
486	688.7			0	0	0	0		0	0	0	0	0	0	0	0	0	0	0	0	0	0	0	0
487	690.12			0	0	0	0		0	0	0	0	0	0	0	0	0	0	0	0	0	0	0	0
488	691.54			0	0	0	0		0	0	0	0	0	0	0	0	0	0	0	0	0	0	0	0
489	692.96			0	0	0	0		0	0	0	0	0	0	0	0	0	0	0	0	0	0	0	0
490	694.38			0	0	0	0		0	0	0	0	0	0	0	0	0	0	0	0	0	0	0	0
491	695.8			0	0	0	0		0	0	0	0	0	0	0	0	0	0	0	0	0	0	0	0
492	697.22			0	0	0	0		0	0	0	0	0	0	0	0	0	0	0	0	0	0	0	0
493	698.64			0	0	0	0		0	0	0	0	0	0	0	0	0	0	0	0	0	0	0	0
494	700.06			0	0	0	0		0	0	0	0	0	0	0	0	0	0	0	0	0	0	0	0
495	701.48			0	0	0	0		0	0	0	0	0	0	0	0	0	0	0	0	0	0	0	0
496	702.9			0	0	0	0		0	0	0	0	0	0	0	0	0	0	0	0	0	0	0	0
497	704.32			0	0	0	0		0	0	0	0	0	0	0	0	0	0	0	0	0	0	0	0
498	705.74			0	0	0	0		0	0	0	0	0	0	0	0	0	0	0	0	0	0	0	0
499	707.16			0	0	0	0		0	0	0	0	0	0	0	0	0	0	0	0	0	0	0	0
500	708.58			0	0	0	0		0	0	0	0	0	0	0	0	0	0	0	0	0	0	0	0
501	710			0	0	0	0		0	0	0	0	0	0	0	0	0	0	0	0	0	0	0	0
502	711.42			0	0	0	0		0	0	0	0	0	0	0	0	0	0	0	0	0	0	0	0
503	712.84			0	0	0	0		0	0	0	0	0	0	0	0	0	0	0	0	0	0	0	0
504	714.26			0	0	0	0		0	0	0	0	0	0	0	0	0	0	0	0	0	0	0	0
505	715.68			0	0	0	0		0	0	0	0	0	0	0	0	0	0	0	0	0	0	0	0
506	717.1			0	0	0	0		0	0	0	0	0	0	0	0	0	0	0	0	0	0	0	0
507	718.52			0	0	0	0		0	0	0	0	0	0	0	0	0	0	0	0	0	0	0	0
508	719.94			0	0	0	0		0	0	0	0	0	0	0	0	0	0	0	0	0	0	0	0
509	721.36			0	0	0	0		0	0	0	0	0	0	0	0	0	0	0	0	0	0	0	0
510	722.78			0	0	0	0		0	0	0	0	0	0	0	0	0	0	0	0	0	0	0	0
511	724.2			0	0	0	0		0	0	0	0	0	0	0	0	0	0	0	0	0	0	0	0
512	725.62			0	0	0	0		0	0	0	0	0	0	0	0	0	0	0	0	0	0	0	0
513	727.04			0	0	0	0		0	0	0	0	0	0	0	0	0	0	0	0	0	0	0	0
514	728.46			0	0	0	0		0	0	0	0	0	0	0	0	0	0	0	0	0	0	0	0
515	729.88			0	0	0	0		0	0	0	0	0	0	0	0	0	0	0	0	0	0	0	0
516	731.3			0	0	0	0		0	0	0	0	0	0	0	0	0	0	0	0	0	0	0	0
517	732.72			0	0	0	0		0	0	0	0	0	0	0	0	0	0	0	0	0	0	0	0
518	734.14			0	0	0	0		0	0	0	0	0	0	0	0	0	0	0	0	0	0	0	0
519	735.56			0	0	0	0		0	0	0	0	0	0	0	0	0	0	0	0	0	0	0	0
520	736.98			0	0	0	0		0	0	0	0	0	0	0	0	0	0	0	0	0	0	0	0
521	738.4			0	0	0	0		0	0	0	0	0	0	0	0	0	0	0	0	0	0	0	0
522	739.82			0	0	0	0		0	0	0	0	0	0	0	0	0	0	0	0	0	0	0	0
523	741.24			0	0	0	0		0	0	0	0	0	0	0	0	0	0	0	0	0	0	0	0
524	742.66			0	0	0	0		0	0	0	0	0	0	0	0	0	0	0	0	0	0	0	0
525	744.08			0	0	0	0		0	0	0	0	0	0	0	0	0	0	0	0	0	0	0	0
526	745.5			0	0	0	0		0	0	0	0	0	0	0	0	0	0	0	0	0	0	0	0
527	746.92			0	0	0	0		0	0	0	0	0	0	0	0	0	0	0	0	0	0	0	0
528	748.34			0	0	0	0		0	0	0	0	0	0	0	0	0	0	0	0	0	0	0	0
529	749.76			0	0	0	0		0	0	0	0	0	0	0	0	0	0	0	0	0	0	0	0
530	751.18			0	0	0	0		0	0	0	0	0	0	0	0	0	0	0	0	0	0	0	0
531	752.6			0	0	0	0		0	0	0	0	0	0	0	0	0	0	0	0	0	0	0	0
532	754.02			0	0	0	0		0	0	0	0	0	0	0	0	0	0	0	0	0	0	0	0
533	755.44			0	0	0	0		0	0	0	0	0	0	0	0	0	0	0	0	0	0	0	0
534	756.86			0	0	0	0		0	0	0	0	0	0	0	0	0	0	0	0	0	0	0	0
535	758.28			0	0	0	0		0	0	0	0	0	0	0	0	0	0	0	0	0	0	0	0
536	759.7			0	0	0	0		0	0	0	0	0	0	0	0	0	0	0	0	0	0	0	0
537	761.12			0	0	0	0		0	0	0	0	0	0	0	0	0	0	0	0	0	0	0	0
538	762.54			0	0	0	0		0	0	0	0	0	0	0	0	0	0	0	0	0	0	0	0
539	763.96			0	0	0	0		0	0	0	0	0	0	0	0	0	0	0	0	0	0	0	0
540	765.38			0	0	0	0		0	0	0	0	0	0	0	0	0	0	0	0	0	0	0	0
541	766.8			0	0	0	0		0	0	0	0	0	0	0	0	0	0	0	0	0	0	0	0
542	768.22			0	0	0	0		0	0	0	0	0	0	0	0	0	0	0	0	0	0	0	0
543	769.64			0	0	0	0		0	0	0	0	0	0	0	0	0	0	0	0	0	0	0	0
544	771.06			0	0	0	0		0	0	0	0	0	0	0	0	0	0	0	0	0	0	0	0
545	772.48			0	0	0	0		0	0	0	0	0	0	0	0	0	0	0	0	0	0	0	0
546	773.9			0	0	0	0		0	0	0	0	0	0	0	0	0	0	0	0	0	0	0	0
547	775.32			0	0	0	0		0	0	0	0	0	0	0	0	0	0	0	0	0	0	0	0
548	776.74			0	0	0	0		0	0	0	0	0	0	0	0	0	0	0	0	0	0	0	0
549	778.16			0	0	0	0		0	0	0	0	0	0	0	0	0	0	0	0	0	0	0	0
550	779.58			0	0	0	0		0	0	0	0	0	0	0	0	0	0	0	0	0	0	0	0
551	781			0	0	0	0		0	0	0	0	0	0	0	0	0	0	0	0	0	0	0	0
552	782.42			0	0	0	0		0	0	0	0	0	0	0	0	0	0	0	0	0	0	0	0
553	783.84			0	0	0	0		0	0	0	0	0	0	0	0	0	0	0	0	0	0	0	0
554	785.26			0	0	0	0		0	0	0	0	0	0	0	0	0	0	0	0	0	0	0	0
555	786.68			0	0	0	0		0	0	0	0	0	0	0	0	0	0	0	0	0	0	0	0
556	788.1			0	0	0	0		0	0	0	0	0	0	0	0	0	0	0	0	0	0	0	0
557	789.52			0	0	0	0		0	0	0	0	0	0	0	0	0	0	0	0	0	0	0	0
558	790.94			0	0	0	0		0	0	0	0	0	0	0	0	0	0	0	0	0	0	0	0
559	792.36			0	0	0	0		0	0	0	0	0	0	0	0	0	0	0	0	0	0	0	0
560	793.78			0	0	0	0		0	0	0	0	0	0	0	0	0	0	0	0	0	0	0	0
561	795.2			0	0	0	0		0	0	0	0	0	0	0	0	0	0	0	0	0	0	0	0
562	796.62			0	0	0	0		0	0	0	0	0	0	0	0	0	0	0	0	0	0	0	0
563	798.04			0	0	0	0		0	0	0	0	0	0	0	0	0	0	0	0	0	0	0	0
564	799.46			0	0	0	0		0	0	0	0	0	0	0	0	0	0	0	0	0	0	0	0
565	800.88			0	0	0	0		0	0	0	0	0	0	0	0	0	0	0	0	0	0	0	0
566	802.3			0	0	0	0		0	0	0	0	0	0	0	0	0	0	0	0	0	0	0	0
567	803.72			0	0	0	0		0	0	0	0	0	0	0	0	0	0	0	0	0	0	0	0
568	805.14			0	0	0	0		0	0	0	0	0	0	0	0	0	0	0	0	0	0	0	0
569	806.56			0	0	0	0		0	0	0	0	0	0	0	0	0	0	0	0	0	0	0	0
570	807.98			0	0	0	0		0	0	0	0	0	0	0	0	0	0	0	0	0	0	0	0
571	809.4			0	0	0	0		0	0	0	0	0	0	0	0	0	0	0	0	0	0	0	0
572	810.82			0	0	0	0		0	0	0	0	0	0	0	0	0	0	0	0	0	0	0	0
573	812.24			0	0	0	0		0	0	0	0	0	0	0	0	0	0	0	0	0	0	0	0
574	813.66			0	0	0	0		0	0	0	0	0	0	0	0	0	0	0	0	0	0	0	0
575	815.08			0	0	0	0		0	0	0	0	0	0	0	0	0	0	0	0	0	0	0	0
576	816.5			0	0	0	0		0	0	0	0	0	0	0	0	0	0	0	0	0	0	0	0
577	817.92			0	0	0	0		0	0	0	0	0	0	0	0	0	0	0	0	0	0	0	0
578	819.34			0	0	0	0		0	0	0	0	0	0	0	0	0	0	0	0	0	0	0	0
579	820.76			0	0	0	0		0	0	0	0	0	0	0	0	0	0	0	0	0	0	0	0
580	822.18			0	0	0	0		0	0	0	0	0	0	0	0	0	0	0	0	0	0	0	0
581	823.6			0	0	0	0		0	0	0	0	0	0	0	0	0	0	0	0	0	0	0	0
582	825.02			0	0	0	0		0	0	0	0	0	0	0	0	0	0	0	0	0	0	0	0
583	826.44			0	0	0	0		0	0	0	0	0	0	0	0	0	0	0	0	0	0	0	0
584	827.86			0	0	0	0		0	0	0	0	0	0	0	0	0	0	0	0	0	0	0	0
585	829.28			0	0	0	0		0	0	0	0	0	0	0	0	0	0	0	0	0	0	0	0
586	830.7			0	0	0	0		0	0	0	0	0	0	0	0	0	0	0	0	0	0	0	0
587	832.12			0	0	0	0		0	0	0	0	0	0	0	0	0	0	0	0	0	0	0	0
588	833.54			0	0	0	0		0	0	0	0	0	0	0	0	0	0	0	0	0	0	0	0
589	834.96			0	0	0	0		0	0	0	0	0	0	0	0	0	0	0	0	0	0	0	0
590	836.38			0	0	0	0		0	0	0	0	0	0	0	0	0	0	0	0	0	0	0	0
591	837.8			0	0	0	0		0	0	0	0	0	0	0	0	0	0	0	0	0	0	0	0
592	839.22			0	0	0	0		0	0	0	0	0	0	0	0	0	0	0	0	0	0	0	0
593	840.64			0	0	0	0		0	0	0	0	0	0	0	0	0	0	0	0	0	0	0	0
594	842.06			0	0	0	0		0	0	0	0	0	0	0	0	0	0	0	0	0	0	0	0
595	843.48			0	0	0	0		0	0	0	0	0	0	0	0	0	0	0	0	0	0	0	0
596	844.9			0	0	0	0		0	0	0	0	0	0	0	0	0	0	0	0	0	0	0	0
597	846.32			0	0	0	0		0	0	0	0	0	0	0	0	0	0	0	0	0	0	0	0
598	847.74			0	0	0	0		0	0	0	0	0	0	0	0	0	0	0	0	0	0	0	0
599	849.16			0	0	0	0		0	0	0	0	0	0	0	0	0	0	0	0	0	0	0	0
600	850.58			0	0	0	0		0	0	0	0	0	0	0	0	0	0	0	0	0	0	0	0
601	852			0	0	0	0		0	0	0	0	0	0	0	0	0	0	0	0	0	0	0	0
602	853.42			0	0	0	0		0	0	0	0	0	0	0	0	0	0	0	0	0	0	0	0
603	854.84			0	0	0	0		0	0	0	0	0	0	0	0	0	0	0	0	0	0	0	0
604	856.26			0	0	0	0		0	0	0	0	0	0	0	0	0	0	0	0	0	0	0	0
605	857.68			0	0	0	0		0	0	0	0	0	0	0	0	0	0	0	0	0	0	0	0
606	859.1			0	0	0	0		0	0	0	0	0	0	0	0	0	0	0	0	0	0	0	0
607	860.52			0	0	0	0		0	0	0	0	0	0	0	0	0	0	0	0	0	0	0	0
608	861.94			0	0	0	0		0	0	0	0	0	0	0	0	0	0	0	0	0	0	0	0
609	863.36			0	0	0	0		0	0	0	0	0	0	0	0	0	0	0	0	0	0	0	0
610	864.78			0	0	0	0		0	0	0	0	0	0	0	0	0	0	0	0	0	0	0	0
611	866.2			0	0	0	0		0	0	0	0	0	0	0	0	0	0	0	0	0	0	0	0
612	867.62			0	0	0	0		0	0	0	0	0	0	0	0	0	0	0	0	0	0	0	0
613	869.04			0	0	0	0		0	0	0	0	0	0	0	0	0	0	0	0	0	0	0	0
614	870.46			0	0	0	0		0	0	0	0	0	0	0	0	0	0	0	0	0	0	0	0
615	871.88			0	0	0	0		0	0	0	0	0	0	0	0	0	0	0	0	0	0	0	0
616	873.3			0	0	0	0		0	0	0	0	0	0	0	0	0	0	0	0	0	0	0	0
617	874.72			0	0	0	0		0	0	0	0	0	0	0	0	0	0	0	0	0	0	0	0
618	876.14			0	0	0	0		0	0	0	0	0	0	0	0	0	0	0	0	0	0	0	0
619	877.56			0	0	0	0		0	0	0	0	0	0	0	0	0	0	0	0	0	0	0	0
620	878.98			0	0	0	0		0	0	0	0	0	0	0	0	0	0	0	0	0	0	0	0
621	880.4			0	0	0	0		0	0	0	0	0	0	0	0	0	0	0	0	0	0	0	0
622	881.82			0	0	0	0		0	0	0	0	0	0	0	0	0	0	0	0	0	0	0	0
623	883.24			0	0	0	0		0	0	0	0	0	0	0	0	0	0	0	0	0	0	0	0
624	884.66			0	0	0	0		0	0	0	0	0	0	0	0	0	0	0	0	0	0	0	0
625	886.08			0	0	0	0		0	0	0	0	0	0	0	0	0	0	0	0	0	0	0	0
626	887.5			0	0	0	0		0	0	0	0	0	0	0	0	0	0	0	0	0	0	0	0
627	888.92			0	0	0	0		0	0	0	0	0	0	0	0	0	0	0	0	0	0	0	0
628	890.34			0	0	0	0		0	0	0	0	0	0	0	0	0	0	0	0	0	0	0	0
629	891.76			0	0	0	0		0	0	0	0	0	0	0	0	0	0	0	0	0	0	0	0
630	893.18			0	0	0	0		0	0	0	0	0	0	0	0	0	0	0	0	0	0	0	0
631	894.6			0	0	0	0		0	0	0	0	0	0	0	0	0	0	0	0	0	0	0	0
632	896.02			0	0	0	0		0	0	0	0	0	0	0	0	0	0	0	0	0	0	0	0
633	897.44			0	0	0	0		0	0	0	0	0	0	0	0	0	0	0	0	0	0	0	0
634	898.86			0	0	0	0		0	0	0	0	0	0	0	0	0	0	0	0	0	0	0	0
635	900.28			0	0	0	0		0	0	0	0	0	0	0	0	0	0	0	0	0	0	0	0
636	901.7			0	0	0	0		0	0	0	0	0	0	0	0	0	0	0	0	0	0	0	0
637	903.12			0	0	0	0		0	0	0	0	0	0	0	0	0	0	0	0	0	0	0	0
638	904.54			0	0	0	0		0	0	0	0	0	0	0	0	0	0	0	0	0	0	0	0
639	905.96			0	0	0	0		0	0	0	0	0	0	0	0	0	0	0	0	0	0	0	0
640	907.38			0	0	0	0		0	0	0	0	0	0	0	0	0	0	0	0	0	0	0	0
641	908.8			0	0	0	0		0	0	0	0	0	0	0	0	0	0	0	0	0	0	0	0
642	910.22			0	0	0	0		0	0	0	0	0	0	0	0	0	0	0	0	0	0	0	0
643	911.64			0	0	0	0		0	0	0	0	0	0	0	0	0	0	0	0	0	0	0	0
644	913.06			0	0	0	0		0	0	0	0	0	0	0	0	0	0	0	0	0	0	0	0
645	914.48			0	0	0	0		0	0	0	0	0	0	0	0	0	0	0	0	0	0	0	0
646	915.9			0	0	0	0		0	0	0	0	0	0	0	0	0	0	0	0	0	0	0	0
647	917.32			0	0	0	0		0	0	0	0	0	0	0	0	0	0	0	0	0	0	0	0
648	918.74			0	0	0	0		0	0	0	0	0	0	0	0	0	0	0	0	0	0	0	0
649	920.16			0	0	0	0		0	0	0	0	0	0	0	0	0	0	0	0	0	0	0	0
650	921.58			0	0	0	0		0	0	0	0	0	0	0	0	0	0	0	0	0	0	0	0
651	923			0	0	0	0		0	0	0	0	0	0	0	0	0	0	0	0	0	0	0	0
652	924.42			0	0	0	0		0	0	0	0	0	0	0	0	0	0	0	0	0	0	0	0
653	925.84			0	0	0	0		0	0	0	0	0	0	0	0	0	0	0	0	0	0	0	0
654	927.26			0	0	0	0		0	0	0	0	0	0	0	0	0	0	0	0	0	0	0	0
655	928.68			0	0	0	0		0	0	0	0	0	0	0	0	0	0	0	0	0	0	0	0
656	930.1			0	0	0	0		0	0	0	0	0	0	0	0	0	0	0	0	0	0	0	0
657	931.52			0	0	0	0		0	0	0	0	0	0	0	0	0	0	0	0	0	0	0	0
658	932.94			0	0	0	0		0	0	0	0	0	0	0	0	0	0	0	0	0	0	0	0
659	934.36			0	0	0	0		0	0	0	0	0	0	0	0	0	0	0	0	0	0	0	0
660	935.78			0	0	0	0		0	0	0	0	0	0	0	0	0	0	0	0	0	0	0	0
661	937.2			0	0	0	0		0	0	0	0	0	0	0	0	0	0	0	0	0	0	0	0
662	938.62			0	0	0	0		0	0	0	0	0	0	0	0	0	0	0	0	0	0	0	0
663	940.04			0	0	0	0		0	0	0	0	0	0	0	0	0	0	0	0	0	0	0	0
664	941.46			0	0	0	0		0	0	0	0	0	0	0	0	0	0	0	0	0	0	0	0
665	942.88			0	0	0	0		0	0	0	0	0	0	0	0	0	0	0	0	0	0	0	0
666	944.3			0	0	0	0		0	0	0	0	0	0	0	0	0	0	0	0	0	0	0	0
667	945.72			0	0	0	0		0	0	0	0	0	0	0	0	0	0	0	0	0	0	0	0
668	947.14			0	0	0	0		0	0	0	0	0	0	0	0	0	0	0	0	0	0	0	0
669	948.56			0	0	0	0		0	0	0	0	0	0	0	0	0	0	0	0	0	0	0	0
670	949.98			0	0	0	0		0	0	0	0	0	0	0	0	0	0	0	0	0	0	0	0
671	951.4			0	0	0	0		0	0	0	0	0	0	0	0	0	0	0	0	0	0	0	0
672	952.82			0	0	0	0		0	0	0	0	0	0	0	0	0	0	0	0	0	0	0	0
673	954.24			0	0	0	0		0	0	0	0	0	0	0	0	0	0	0	0	0	0	0	0
674	955.66			0	0	0	0		0	0	0	0	0	0	0	0	0	0	0	0	0	0	0	0
675	957.08			0	0	0	0		0	0	0	0	0	0	0	0	0	0	0	0	0	0	0	0
676	958.5			0	0	0	0		0	0	0	0	0	0	0	0	0	0	0	0	0	0	0	0
677	959.92			0	0	0	0		0	0	0	0	0	0	0	0	0	0	0	0	0	0	0	0
678	961.34			0	0	0	0		0	0	0	0	0	0	0	0	0	0	0	0	0	0	0	0
679	962.76			0	0	0	0		0	0	0	0	0	0	0	0	0	0	0	0	0	0	0	0
680	964.18			0	0	0	0		0	0	0	0	0	0	0	0	0	0	0	0	0	0	0	0
681	965.6			0	0	0	0		0	0	0	0	0	0	0	0	0	0	0	0	0	0	0	0
682	967.02			0	0	0	0		0	0	0	0	0	0	0	0	0	0	0	0	0	0	0	0
683	968.44			0	0	0	0		0	0	0	0	0	0	0	0	0	0	0	0	0	0	0	0
684	969.86			0	0	0	0		0	0	0	0	0	0	0	0	0	0	0	0	0	0	0	0
685	971.28			0	0	0	0		0	0	0	0	0	0	0	0	0	0	0	0	0	0	0	0
686	972.7			0	0	0	0		0	0	0	0	0	0	0	0	0	0	0	0	0	0	0	0
687	974.12			0	0	0	0		0	0	0	0	0	0	0	0	0	0	0	0	0	0	0	0
688	975.54			0	0	0	0		0	0	0	0	0	0	0	0	0	0	0	0	0	0	0	0
689	976.96			0	0	0	0		0	0	0	0	0	0	0	0	0	0	0	0	0	0	0	0
690	978.38			0	0	0	0		0	0	0	0	0	0	0	0	0	0	0	0	0	0	0	0
691	979.8			0	0	0	0		0	0	0	0	0	0	0	0	0	0	0	0	0	0	0	0
692	981.22			0	0	0	0		0	0	0	0	0	0	0	0	0	0	0	0	0	0	0	0
693	982.64			0	0	0	0		0	0	0	0	0	0	0	0	0	0	0	0	0	0	0	0
694	984.06			0	0	0	0		0	0	0	0	0	0	0	0	0	0	0	0	0	0	0	0
695	985.48			0	0	0	0		0	0	0	0	0	0	0	0	0	0	0	0	0	0	0	0
696	986.9			0	0	0	0		0	0	0	0	0	0	0	0	0	0	0	0	0	0	0	0
697	988.32			0	0	0	0		0	0	0	0	0	0	0	0	0	0	0	0	0	0	0	0
698	989.74			0	0	0	0		0	0	0	0	0	0	0	0	0	0	0	0	0	0	0	0
699	991.16			0	0	0	0		0	0	0	0	0	0	0	0	0	0	0	0	0	0	0	0
700	992.58			0	0	0	0		0	0	0	0	0	0	0	0	0	0	0	0	0	0	0	0
701	994			0	0	0	0		0	0	0	0	0	0	0	0	0	0	0	0	0	0	0	0
702	995.42			0	0	0	0		0	0	0	0	0	0	0	0	0	0	0	0	0	0	0	0
703	996.84			0	0	0	0		0	0	0	0	0	0	0	0	0	0	0	0	0	0	0	0
704	998.26			0	0	0	0		0	0	0	0	0	0	0	0	0	0	0	0	0	0	0	0
705	999.68			0	0	0	0		0	0	0	0	0	0	0	0	0	0	0	0	0	0	0	0
706	1001.1			0	0	0	0		0	0	0	0	0	0	0	0	0	0	0	0	0	0	0	0
707	1002.52			0	0	0	0		0	0	0	0	0	0	0	0	0	0	0	0	0	0	0	0
708	1003.94			0	0	0	0		0	0	0	0	0	0	0	0	0	0	0	0	0	0	0	0
709	1005.36			0	0	0	0		0	0	0	0	0	0	0	0	0	0	0	0	0	0	0	0
710	1006.78			0	0	0	0		0	0	0	0	0	0	0	0	0	0	0	0	0	0	0	0
711	1008.2			0	0	0	0		0	0	0	0	0	0	0	0	0	0	0	0	0	0	0	0
712	1009.62			0	0	0	0		0	0	0	0	0	0	0	0	0	0	0	0	0	0	0	0
713	1011.04			0	0	0	0		0	0	0	0	0	0	0	0	0	0	0	0	0	0	0	0
714	1012.46			0	0	0	0		0	0	0	0	0	0	0	0	0	0	0	0	0	0	0	0
715	1013.88			0	0	0	0		0	0	0	0	0	0	0	0	0	0	0	0	0	0	0	0
716	1015.3			0	0	0	0		0	0	0	0	0	0	0	0	0	0	0	0	0	0	0	0
717	1016.72			0	0	0	0		0	0	0	0	0	0	0	0	0	0	0	0	0	0	0	0
718	1018.14			0	0	0	0		0	0	0	0	0	0	0	0	0	0	0	0	0	0	0	0
719	1019.56			0	0	0	0		0	0	0	0	0	0	0	0	0	0	0	0	0	0	0	0
720	1020.98			0	0	0	0		0	0	0	0	0	0	0	0	0	0	0	0	0	0	0	0
721	1022.4			0	0	0	0		0	0	0	0	0	0	0	0	0	0	0	0	0	0	0	0
722	1023.82			0	0	0	0		0	0	0	0	0	0	0	0	0	0	0	0	0	0	0	0
723	1025.24			0	0	0	0		0	0	0	0	0	0	0	0	0	0	0	0	0	0	0	0
724	1026.66			0	0	0	0		0	0	0	0	0	0	0	0	0	0	0	0	0	0	0	0
725	1028.08			0	0	0	0		0	0	0	0	0	0	0	0	0	0	0	0	0	0	0	0
726	1029.5			0	0	0	0		0	0	0	0	0	0	0	0	0	0	0	0	0	0	0	0
727	1030.92			0	0	0	0		0	0	0	0	0	0	0	0	0	0	0	0	0	0	0	0
728	1032.34			0	0	0	0		0	0	0	0	0	0	0	0	0	0	0	0	0	0	0	0
729	1033.76			0	0	0	0		0	0	0	0	0	0	0	0	0	0	0	0	0	0	0	0
730	1035.18			0	0	0	0		0	0	0	0	0	0	0	0	0	0	0	0	0	0	0	0
731	1036.6			0	0	0	0		0	0	0	0	0	0	0	0	0	0	0	0	0	0	0	0
732	1038.02			0	0	0	0		0	0	0	0	0	0	0	0	0	0	0	0	0	0	0	0
733	1039.44			0	0	0	0		0	0	0	0	0	0	0	0	0	0	0	0	0	0	0	0
734	1040.86			0	0	0	0		0	0	0	0	0	0	0	0	0	0	0	0	0	0	0	0
735	1042.28			0	0	0	0		0	0	0	0	0	0	0	0	0	0	0	0	0	0	0	0
736	1043.7			0	0	0	0		0	0	0	0	0	0	0	0	0	0	0	0	0	0	0	0
737	1045.12			0	0	0	0		0	0	0	0	0	0	0	0	0	0	0	0	0	0	0	0
738	1046.54			0	0	0	0		0	0	0	0	0	0	0	0	0	0	0	0	0	0	0	0
739	1047.96			0	0	0	0		0	0	0	0	0	0	0	0	0	0	0	0	0	0	0	0
740	1049.38			0	0	0	0		0	0	0	0	0	0	0	0	0	0	0	0	0	0	0	0
741	1050.8			0	0	0	0		0	0	0	0	0	0	0	0	0	0	0	0	0	0	0	0
742	1052.22			0	0	0	0		0	0	0	0	0	0	0	0	0	0	0	0	0	0	0	0
743	1053.64			0	0	0	0		0	0	0	0	0	0	0	0	0	0	0	0	0	0	0	0
744	1055.06			0	0	0	0		0	0	0	0	0	0	0	0	0	0	0	0	0	0	0	0
745	1056.48			0	0	0	0		0	0	0	0	0	0	0	0	0	0	0	0	0	0	0	0
746	1057.9			0	0	0	0		0	0	0	0	0	0	0	0	0	0	0	0	0	0	0	0
747	1059.32			0	0	0	0		0	0	0	0	0	0	0	0	0	0	0	0	0	0	0	0
748	1060.74			0	0	0	0		0	0	0	0	0	0	0	0	0	0	0	0	0	0	0	0
749	1062.16			0	0	0	0		0	0	0	0	0	0	0	0	0	0	0	0	0	0	0	0
750	1063.58			0	0	0	0		0	0	0	0	0	0	0	0	0	0	0	0	0	0	0	0
751	1065			0	0	0	0		0	0	0	0	0	0	0	0	0	0	0	0	0	0	0	0
752	1066.42			0	0	0	0		0	0	0	0	0	0	0	0	0	0	0	0	0	0	0	0
753	1067.84			0	0	0	0		0	0	0	0	0	0	0	0	0	0	0	0	0	0	0	0
754	1069.26			0	0	0	0		0	0	0	0	0	0	0	0	0	0	0	0	0	0	0	0
755	1070.68			0	0	0	0		0	0	0	0	0	0	0	0	0	0	0	0	0	0	0	0
756	1072.1			0	0	0	0		0	0	0	0	0	0	0	0	0	0	0	0	0	0	0	0
757	1073.52			0	0	0	0		0	0	0	0	0	0	0	0	0	0	0	0	0	0	0	0
758	1074.94			0	0	0	0		0	0	0	0	0	0	0	0	0	0	0	0	0	0	0	0
759	1076.36			0	0	0	0		0	0	0	0	0	0	0	0	0	0	0	0	0	0	0	0
760	1077.78			0	0	0	0		0	0	0	0	0	0	0	0	0	0	0	0	0	0	0	0
761	1079.2			0	0	0	0		0	0	0	0	0	0	0	0	0	0	0	0	0	0	0	0
762	1080.62			0	0	0	0		0	0	0	0	0	0	0	0	0	0	0	0	0	0	0	0
763	1082.04			0	0	0	0		0	0	0	0	0	0	0	0	0	0	0	0	0	0	0	0
764	1083.46			0	0	0	0		0	0	0	0	0	0	0	0	0	0	0	0	0	0	0	0
765	1084.88			0	0	0	0		0	0	0	0	0	0	0	0	0	0	0	0	0	0	0	0
766	1086.3			0	0	0	0		0	0	0	0	0	0	0	0	0	0	0	0	0	0	0	0
767	1087.72			0	0	0	0		0	0	0	0	0	0	0	0	0	0	0	0	0	0	0	0
768	1089.14			0	0	0	0		0	0	0	0	0	0	0	0	0	0	0	0	0	0	0	0
769	1090.56			0	0	0	0		0	0	0	0	0	0	0	0	0	0	0	0	0	0	0	0
770	1091.98			0	0	0	0		0	0	0	0	0	0	0	0	0	0	0	0	0	0	0	0
771	1093.4			0	0	0	0		0	0	0	0	0	0	0	0	0	0	0	0	0	0	0	0
772	1094.82			0	0	0	0		0	0	0	0	0	0	0	0	0	0	0	0	0	0	0	0
773	1096.24			0	0	0	0		0	0	0	0	0	0	0	0	0	0	0	0	0	0	0	0
774	1097.66			0	0	0	0		0	0	0	0	0	0	0	0	0	0	0	0	0	0	0	0
775	1099.08			0	0	0	0		0	0	0	0	0	0	0	0	0	0	0	0	0	0	0	0
776	1100.5			0	0	0	0		0	0	0	0	0	0	0	0	0	0	0	0	0	0	0	0
777	1101.92			0	0	0	0		0	0	0	0	0	0	0	0	0	0	0	0	0	0	0	0
778	1103.34			0	0	0	0		0	0	0	0	0	0	0	0	0	0	0	0	0	0	0	0
779	1104.76			0	0	0	0		0	0	0	0	0	0	0	0	0	0	0	0	0	0	0	0
780	1106.18			0	0	0	0		0	0	0	0	0	0	0	0	0	0	0	0	0	0	0	0
781	1107.6			0	0	0	0		0	0	0	0	0	0	0	0	0	0	0	0	0	0	0	0
782	1109.02			0	0	0	0		0	0	0	0	0	0	0	0	0	0	0	0	0	0	0	0
783	1110.44			0	0	0	0		0	0	0	0	0	0	0	0	0	0	0	0	0	0	0	0
784	1111.86			0	0	0	0		0	0	0	0	0	0	0	0	0	0	0	0	0	0	0	0
785	1113.28			0	0	0	0		0	0	0	0	0	0	0	0	0	0	0	0	0	0	0	0
786	1114.7			0	0	0	0		0	0	0	0	0	0	0	0	0	0	0	0	0	0	0	0
787	1116.12			0	0	0	0		0	0	0	0	0	0	0	0	0	0	0	0	0	0	0	0
788	1117.54			0	0	0	0		0	0	0	0	0	0	0	0	0	0	0	0	0	0	0	0
789	1118.96			0	0	0	0		0	0	0	0	0	0	0	0	0	0	0	0	0	0	0	0
790	1120.38			0	0	0	0		0	0	0	0	0	0	0	0	0	0	0	0	0	0	0	0
791	1121.8			0	0	0	0		0	0	0	0	0	0	0	0	0	0	0	0	0	0	0	0
792	1123.22			0	0	0	0		0	0	0	0	0	0	0	0	0	0	0	0	0	0	0	0
793	1124.64			0	0	0	0		0	0	0	0	0	0	0	0	0	0	0	0	0	0	0	0
794	1126.06			0	0	0	0		0	0	0	0	0	0	0	0	0	0	0	0	0	0	0	0
795	1127.48			0	0	0	0		0	0	0	0	0	0	0	0	0	0	0	0	0	0	0	0
796	1128.9			0	0	0	0		0	0	0	0	0	0	0	0	0	0	0	0	0	0	0	0
797	1130.32			0	0	0	0		0	0	0	0	0	0	0	0	0	0	0	0	0	0	0	0
798	1131.74			0	0	0	0		0	0	0	0	0	0	0	0	0	0	0	0	0	0	0	0
799	1133.16			0	0	0	0		0	0	0	0	0	0	0	0	0	0	0	0	0	0	0	0
800	1134.58			0	0	0	0		0	0	0	0	0	0	0	0	0	0	0	0	0	0	0	0
801	1136			0	0	0	0		0	0	0	0	0	0	0	0	0	0	0	0	0	0	0	0
802	1137.42			0	0	0	0		0	0	0	0	0	0	0	0	0	0	0	0	0	0	0	0
803	1138.84			0	0	0	0		0	0	0	0	0	0	0	0	0	0	0	0	0	0	0	0
804	1140.26			0	0	0	0		0	0	0	0	0	0	0	0	0	0	0	0	0	0	0	0
805	1141.68			0	0	0	0		0	0	0	0	0	0	0	0	0	0	0	0	0	0	0	0
806	1143.1			0	0	0	0		0	0	0	0	0	0	0	0	0	0	0	0	0	0	0	0
807	1144.52			0	0	0	0		0	0	0	0	0	0	0	0	0	0	0	0	0	0	0	0
808	1145.94			0	0	0	0		0	0	0	0	0	0	0	0	0	0	0	0	0	0	0	0
809	1147.36			0	0	0	0		0	0	0	0	0	0	0	0	0	0	0	0	0	0	0	0
810	1148.78			0	0	0	0		0	0	0	0	0	0	0	0	0	0	0	0	0	0	0	0
811	1150.2			0	0	0	0		0	0	0	0	0	0	0	0	0	0	0	0	0	0	0	0
812	1151.62			0	0	0	0		0	0	0	0	0	0	0	0	0	0	0	0	0	0	0	0
813	1153.04			0	0	0	0		0	0	0	0	0	0	0	0	0	0	0	0	0	0	0	0
814	1154.46			0	0	0	0		0	0	0	0	0	0	0	0	0	0	0	0	0	0	0	0
815	1155.88			0	0	0	0		0	0	0	0	0	0	0	0	0	0	0	0	0	0	0	0
816	1157.3			0	0	0	0		0	0	0	0	0	0	0	0	0	0	0	0	0	0	0	0
817	1158.72			0	0	0	0		0	0	0	0	0	0	0	0	0	0	0	0	0	0	0	0
818	1160.14			0	0	0	0		0	0	0	0	0	0	0	0	0	0	0	0	0	0	0	0
819	1161.56			0	0	0	0		0	0	0	0	0	0	0	0	0	0	0	0	0	0	0	0
820	1162.98			0	0	0	0		0	0	0	0	0	0	0	0	0	0	0	0	0	0	0	0
821	1164.4			0	0	0	0		0	0	0	0	0	0	0	0	0	0	0	0	0	0	0	0
822	1165.82			0	0	0	0		0	0	0	0	0	0	0	0	0	0	0	0	0	0	0	0
823	1167.24			0	0	0	0		0	0	0	0	0	0	0	0	0	0	0	0	0	0	0	0
824	1168.66			0	0	0	0		0	0	0	0	0	0	0	0	0	0	0	0	0	0	0	0
825	1170.08			0	0	0	0		0	0	0	0	0	0	0	0	0	0	0	0	0	0	0	0
826	1171.5			0	0	0	0		0	0	0	0	0	0	0	0	0	0	0	0	0	0	0	0
827	1172.92			0	0	0	0		0	0	0	0	0	0	0	0	0	0	0	0	0	0	0	0
828	1174.34			0	0	0	0		0	0	0	0	0	0	0	0	0	0	0	0	0	0	0	0
829	1175.76			0	0	0	0		0	0	0	0	0	0	0	0	0	0	0	0	0	0	0	0
830	1177.18			0	0	0	0		0	0	0	0	0	0	0	0	0	0	0	0	0	0	0	0
831	1178.6			0	0	0	0		0	0	0	0	0	0	0	0	0	0	0	0	0	0	0	0
832	1180.02			0	0	0	0		0	0	0	0	0	0	0	0	0	0	0	0	0	0	0	0
833	1181.44			0	0	0	0		0	0	0	0	0	0	0	0	0	0	0	0	0	0	0	0
834	1182.86			0	0	0	0		0	0	0	0	0	0	0	0	0	0	0	0	0	0	0	0
835	1184.28			0	0	0	0		0	0	0	0	0	0	0	0	0	0	0	0	0	0	0	0
[truncated: 6 more columns]

## Sheet: Fatty organ - Transversal
Slice #	z distance (mm)	Area, soft tissue (mm^2)	Area, calcified tissue (mm^2)	Muscle-fraction (%)	Lipid-fraction (%)	Voxel density, muscle (mg/mm^3)	Voxel density, lipid (mg/mm^3)	Voxel density, bone mineral (mg/mm^3)	Slice mass, sea water, 0 m (mg)	Slice mass, sea water, 190 m (mg)	Slice mass, sea water, 400 m (mg)	Slice mass, sea water, 1000 m (mg)	Slice mass, muscle (mg)	Slice mass, lipid (mg)	Slice mass, bone mineral (mg)	Slice mass, all tissues (mg)	Segment mass, sea water, 0 m (mg)	Segment mass, sea water, 190 m (mg)	Segment mass, sea water, 400 m (mg)	Segment mass, sea water, 1000 m (mg)	Segment mass, muscle (mg)	Segment mass, lipid (mg)	Segment mass, bone mineral (mg)	Segment mass, all tissues (mg)	Mass, sea water, 0 m (mg)	Mass, sea water, 190 m (mg)	Mass, sea water, 400 m (mg)	Mass, sea water, 1000 m (mg)	Mass, muscle (mg)	Mass, lipid (mg)	Mass, bone mineral (mg)	Mass, all tissues (mg)	COB, sea water, 0 m (mm)	COB, sea water, 190 m (mm)	COB, sea water, 400 m (mm)	COB, sea water, 1000 m (mm)	COG, muscle (mm)	COG, lipid (mm)	COG, bone mineral (mm)	COG, all tissues (mm)	Buoyancy, 0 m (g)	Buoyancy, 190 m (g)	Buoyancy, 400 m (g)	Buoyancy, 1000 m (g)		Slice thicknes (mm)	Number of slices		Depth (m)
1	0	0	0	0	0	0	0	0	0	0	0	0	0	0	0	0	0	0	0	0	0	0	0	0	193991	191680	191288	190385	10757.9	153749	0	164507	621.122	621.11	621.108	621.104	604.235	622.078	#DIV/0!	620.912	29.4846	27.173	26.7808	25.8779		1.42	835		1000
2	1.42	0	0	0	0	0	0	0	0	0	0	0	0	0	0	0	0	0	0	0	0	0	0	0	Mass, sea water, 0 m (kg)	Mass, sea water, 190 m (kg)	Mass, sea water, 400 m (kg)	Mass, sea water, 1000 m (kg)	Mass, muscle (kg)	Mass, lipid (kg)	Mass, bone mineral (kg)	Mass, all tissues (kg)	COB, sea water, 0 m (slice)	COB, sea water, 190 m (slice)	COB, sea water, 400 m (slice)	COB, sea water, 1000 m (slice)	COG, muscle (slice)	COG, lipid (slice)	COG, bone mineral (slice)	COG, all tissues (slice)	Buoyancy/segment mass fraction, 0 m (%)	Buoyancy/segment mass fraction, 190 m (%)	Buoyancy/segment mass fraction, 400 m (%)	Buoyancy/segment mass fraction, 1000 m (%)					400
3	2.84	0	0	0	0	0	0	0	0	0	0	0	0	0	0	0	0	0	0	0	0	0	0	0	0.193991	0.19168	0.191288	0.190385	0.0107579	0.153749	0	0.164507	437.41	437.401	437.4	437.397	425.518	438.083	#DIV/0!	437.262	17.923	16.5178	16.2795	15.7306					190
4	4.26	0	0	0	0	0	0	0	0	0	0	0	0	0	0	0	0	0	0	0	0	0	0	0									COB, sea water, 0 m (% segment length)	COB, sea water, 190 m (% segment length)	COB, sea water, 400 m (% segment length)	COB, sea water, 1000 m (% segment length)	COG, muscle (% segment length)	COG, lipid (% segment length)	COG, bone mineral (% segment length)	COG, all tissues (% segment length)									0
5	5.68	0	0	0	0	0	0	0	0	0	0	0	0	0	0	0	0	0	0	0	0	0	0	0									52.3844	52.3834	52.3833	52.3829	50.9602	52.4651	#DIV/0!	52.3667
6	7.1	0	0	0	0	0	0	0	0	0	0	0	0	0	0	0	0	0	0	0	0	0	0	0
7	8.52	0	0	0	0	0	0	0	0	0	0	0	0	0	0	0	0	0	0	0	0	0	0	0
8	9.94	0	0	0	0	0	0	0	0	0	0	0	0	0	0	0	0	0	0	0	0	0	0	0
9	11.36	0	0	0	0	0	0	0	0	0	0	0	0	0	0	0	0	0	0	0	0	0	0	0
10	12.78	0	0	0	0	0	0	0	0	0	0	0	0	0	0	0	0	0	0	0	0	0	0	0
11	14.2	0	0	0	0	0	0	0	0	0	0	0	0	0	0	0	0	0	0	0	0	0	0	0
12	15.62	0	0	0	0	0	0	0	0	0	0	0	0	0	0	0	0	0	0	0	0	0	0	0
13	17.04	0	0	0	0	0	0	0	0	0	0	0	0	0	0	0	0	0	0	0	0	0	0	0
14	18.46	0	0	0	0	0	0	0	0	0	0	0	0	0	0	0	0	0	0	0	0	0	0	0
15	19.88	0	0	0	0	0	0	0	0	0	0	0	0	0	0	0	0	0	0	0	0	0	0	0
16	21.3	0	0	0	0	0	0	0	0	0	0	0	0	0	0	0	0	0	0	0	0	0	0	0
17	22.72	0	0	0	0	0	0	0	0	0	0	0	0	0	0	0	0	0	0	0	0	0	0	0
18	24.14	0	0	0	0	0	0	0	0	0	0	0	0	0	0	0	0	0	0	0	0	0	0	0
19	25.56	0	0	0	0	0	0	0	0	0	0	0	0	0	0	0	0	0	0	0	0	0	0	0
20	26.98	0	0	0	0	0	0	0	0	0	0	0	0	0	0	0	0	0	0	0	0	0	0	0
21	28.4	0	0	0	0	0	0	0	0	0	0	0	0	0	0	0	0	0	0	0	0	0	0	0
22	29.82	0	0	0	0	0	0	0	0	0	0	0	0	0	0	0	0	0	0	0	0	0	0	0
23	31.24	0	0	0	0	0	0	0	0	0	0	0	0	0	0	0	0	0	0	0	0	0	0	0
24	32.66	0	0	0	0	0	0	0	0	0	0	0	0	0	0	0	0	0	0	0	0	0	0	0
25	34.08	0	0	0	0	0	0	0	0	0	0	0	0	0	0	0	0	0	0	0	0	0	0	0
26	35.5	0	0	0	0	0	0	0	0	0	0	0	0	0	0	0	0	0	0	0	0	0	0	0
27	36.92	0	0	0	0	0	0	0	0	0	0	0	0	0	0	0	0	0	0	0	0	0	0	0
28	38.34	0	0	0	0	0	0	0	0	0	0	0	0	0	0	0	0	0	0	0	0	0	0	0
29	39.76	0	0	0	0	0	0	0	0	0	0	0	0	0	0	0	0	0	0	0	0	0	0	0
30	41.18	0	0	0	0	0	0	0	0	0	0	0	0	0	0	0	0	0	0	0	0	0	0	0
31	42.6	0	0	0	0	0	0	0	0	0	0	0	0	0	0	0	0	0	0	0	0	0	0	0
32	44.02	0	0	0	0	0	0	0	0	0	0	0	0	0	0	0	0	0	0	0	0	0	0	0
33	45.44	0	0	0	0	0	0	0	0	0	0	0	0	0	0	0	0	0	0	0	0	0	0	0
34	46.86	0	0	0	0	0	0	0	0	0	0	0	0	0	0	0	0	0	0	0	0	0	0	0
35	48.28	0	0	0	0	0	0	0	0	0	0	0	0	0	0	0	0	0	0	0	0	0	0	0
36	49.7	0	0	0	0	0	0	0	0	0	0	0	0	0	0	0	0	0	0	0	0	0	0	0
37	51.12	0	0	0	0	0	0	0	0	0	0	0	0	0	0	0	0	0	0	0	0	0	0	0
38	52.54	0	0	0	0	0	0	0	0	0	0	0	0	0	0	0	0	0	0	0	0	0	0	0
39	53.96	0	0	0	0	0	0	0	0	0	0	0	0	0	0	0	0	0	0	0	0	0	0	0
40	55.38	0	0	0	0	0	0	0	0	0	0	0	0	0	0	0	0	0	0	0	0	0	0	0
41	56.8	0	0	0	0	0	0	0	0	0	0	0	0	0	0	0	0	0	0	0	0	0	0	0
42	58.22	0	0	0	0	0	0	0	0	0	0	0	0	0	0	0	0	0	0	0	0	0	0	0
43	59.64	0	0	0	0	0	0	0	0	0	0	0	0	0	0	0	0	0	0	0	0	0	0	0
44	61.06	0	0	0	0	0	0	0	0	0	0	0	0	0	0	0	0	0	0	0	0	0	0	0
45	62.48	0	0	0	0	0	0	0	0	0	0	0	0	0	0	0	0	0	0	0	0	0	0	0
46	63.9	0	0	0	0	0	0	0	0	0	0	0	0	0	0	0	0	0	0	0	0	0	0	0
47	65.32	0	0	0	0	0	0	0	0	0	0	0	0	0	0	0	0	0	0	0	0	0	0	0
48	66.74	0	0	0	0	0	0	0	0	0	0	0	0	0	0	0	0	0	0	0	0	0	0	0
49	68.16	0	0	0	0	0	0	0	0	0	0	0	0	0	0	0	0	0	0	0	0	0	0	0
50	69.58	0	0	0	0	0	0	0	0	0	0	0	0	0	0	0	0	0	0	0	0	0	0	0
51	71	0	0	0	0	0	0	0	0	0	0	0	0	0	0	0	0	0	0	0	0	0	0	0
52	72.42	0	0	0	0	0	0	0	0	0	0	0	0	0	0	0	0	0	0	0	0	0	0	0
53	73.84	0	0	0	0	0	0	0	0	0	0	0	0	0	0	0	0	0	0	0	0	0	0	0
54	75.26	0	0	0	0	0	0	0	0	0	0	0	0	0	0	0	0	0	0	0	0	0	0	0
55	76.68	0	0	0	0	0	0	0	0	0	0	0	0	0	0	0	0	0	0	0	0	0	0	0
56	78.1	0	0	0	0	0	0	0	0	0	0	0	0	0	0	0	0	0	0	0	0	0	0	0
57	79.52	0	0	0	0	0	0	0	0	0	0	0	0	0	0	0	0	0	0	0	0	0	0	0
58	80.94	0	0	0	0	0	0	0	0	0	0	0	0	0	0	0	0	0	0	0	0	0	0	0
59	82.36	0	0	0	0	0	0	0	0	0	0	0	0	0	0	0	0	0	0	0	0	0	0	0
60	83.78	0	0	0	0	0	0	0	0	0	0	0	0	0	0	0	0	0	0	0	0	0	0	0
61	85.2	0	0	0	0	0	0	0	0	0	0	0	0	0	0	0	0	0	0	0	0	0	0	0
62	86.62	0	0	0	0	0	0	0	0	0	0	0	0	0	0	0	0	0	0	0	0	0	0	0
63	88.04	0	0	0	0	0	0	0	0	0	0	0	0	0	0	0	0	0	0	0	0	0	0	0
64	89.46	0	0	0	0	0	0	0	0	0	0	0	0	0	0	0	0	0	0	0	0	0	0	0
65	90.88	0	0	0	0	0	0	0	0	0	0	0	0	0	0	0	0	0	0	0	0	0	0	0
66	92.3	0	0	0	0	0	0	0	0	0	0	0	0	0	0	0	0	0	0	0	0	0	0	0
67	93.72	0	0	0	0	0	0	0	0	0	0	0	0	0	0	0	0	0	0	0	0	0	0	0
68	95.14	0	0	0	0	0	0	0	0	0	0	0	0	0	0	0	0	0	0	0	0	0	0	0
69	96.56	0	0	0	0	0	0	0	0	0	0	0	0	0	0	0	0	0	0	0	0	0	0	0
70	97.98	0	0	0	0	0	0	0	0	0	0	0	0	0	0	0	0	0	0	0	0	0	0	0
71	99.4	0	0	0	0	0	0	0	0	0	0	0	0	0	0	0	0	0	0	0	0	0	0	0
72	100.82	0	0	0	0	0	0	0	0	0	0	0	0	0	0	0	0	0	0	0	0	0	0	0
73	102.24	0	0	0	0	0	0	0	0	0	0	0	0	0	0	0	0	0	0	0	0	0	0	0
74	103.66	0	0	0	0	0	0	0	0	0	0	0	0	0	0	0	0	0	0	0	0	0	0	0
75	105.08	0	0	0	0	0	0	0	0	0	0	0	0	0	0	0	0	0	0	0	0	0	0	0
76	106.5	0	0	0	0	0	0	0	0	0	0	0	0	0	0	0	0	0	0	0	0	0	0	0
77	107.92	0	0	0	0	0	0	0	0	0	0	0	0	0	0	0	0	0	0	0	0	0	0	0
78	109.34	0	0	0	0	0	0	0	0	0	0	0	0	0	0	0	0	0	0	0	0	0	0	0
79	110.76	0	0	0	0	0	0	0	0	0	0	0	0	0	0	0	0	0	0	0	0	0	0	0
80	112.18	0	0	0	0	0	0	0	0	0	0	0	0	0	0	0	0	0	0	0	0	0	0	0
81	113.6	0	0	0	0	0	0	0	0	0	0	0	0	0	0	0	0	0	0	0	0	0	0	0
82	115.02	0	0	0	0	0	0	0	0	0	0	0	0	0	0	0	0	0	0	0	0	0	0	0
83	116.44	0	0	0	0	0	0	0	0	0	0	0	0	0	0	0	0	0	0	0	0	0	0	0
84	117.86	0	0	0	0	0	0	0	0	0	0	0	0	0	0	0	0	0	0	0	0	0	0	0
85	119.28	0	0	0	0	0	0	0	0	0	0	0	0	0	0	0	0	0	0	0	0	0	0	0
86	120.7	0	0	0	0	0	0	0	0	0	0	0	0	0	0	0	0	0	0	0	0	0	0	0
87	122.12	0	0	0	0	0	0	0	0	0	0	0	0	0	0	0	0	0	0	0	0	0	0	0
88	123.54	0	0	0	0	0	0	0	0	0	0	0	0	0	0	0	0	0	0	0	0	0	0	0
89	124.96	0	0	0	0	0	0	0	0	0	0	0	0	0	0	0	0	0	0	0	0	0	0	0
90	126.38	0	0	0	0	0	0	0	0	0	0	0	0	0	0	0	0	0	0	0	0	0	0	0
91	127.8	0	0	0	0	0	0	0	0	0	0	0	0	0	0	0	0	0	0	0	0	0	0	0
92	129.22	0	0	0	0	0	0	0	0	0	0	0	0	0	0	0	0	0	0	0	0	0	0	0
93	130.64	0	0	0	0	0	0	0	0	0	0	0	0	0	0	0	0	0	0	0	0	0	0	0
94	132.06	0	0	0	0	0	0	0	0	0	0	0	0	0	0	0	0	0	0	0	0	0	0	0
95	133.48	0	0	0	0	0	0	0	0	0	0	0	0	0	0	0	0	0	0	0	0	0	0	0
96	134.9	0	0	0	0	0	0	0	0	0	0	0	0	0	0	0	0	0	0	0	0	0	0	0
97	136.32	0	0	0	0	0	0	0	0	0	0	0	0	0	0	0	0	0	0	0	0	0	0	0
98	137.74	0	0	0	0	0	0	0	0	0	0	0	0	0	0	0	0	0	0	0	0	0	0	0
99	139.16	0	0	0	0	0	0	0	0	0	0	0	0	0	0	0	0	0	0	0	0	0	0	0
100	140.58	0	0	0	0	0	0	0	0	0	0	0	0	0	0	0	0	0	0	0	0	0	0	0
101	142	0	0	0	0	0	0	0	0	0	0	0	0	0	0	0	0	0	0	0	0	0	0	0
102	143.42	0	0	0	0	0	0	0	0	0	0	0	0	0	0	0	0	0	0	0	0	0	0	0
103	144.84	0	0	0	0	0	0	0	0	0	0	0	0	0	0	0	0	0	0	0	0	0	0	0
104	146.26	0	0	0	0	0	0	0	0	0	0	0	0	0	0	0	0	0	0	0	0	0	0	0
105	147.68	0	0	0	0	0	0	0	0	0	0	0	0	0	0	0	0	0	0	0	0	0	0	0
106	149.1	0	0	0	0	0	0	0	0	0	0	0	0	0	0	0	0	0	0	0	0	0	0	0
107	150.52	0	0	0	0	0	0	0	0	0	0	0	0	0	0	0	0	0	0	0	0	0	0	0
108	151.94	0	0	0	0	0	0	0	0	0	0	0	0	0	0	0	0	0	0	0	0	0	0	0
109	153.36	0	0	0	0	0	0	0	0	0	0	0	0	0	0	0	0	0	0	0	0	0	0	0
110	154.78	0	0	0	0	0	0	0	0	0	0	0	0	0	0	0	0	0	0	0	0	0	0	0
111	156.2	0	0	0	0	0	0	0	0	0	0	0	0	0	0	0	0	0	0	0	0	0	0	0
112	157.62	0	0	0	0	0	0	0	0	0	0	0	0	0	0	0	0	0	0	0	0	0	0	0
113	159.04	0	0	0	0	0	0	0	0	0	0	0	0	0	0	0	0	0	0	0	0	0	0	0
114	160.46	0	0	0	0	0	0	0	0	0	0	0	0	0	0	0	0	0	0	0	0	0	0	0
115	161.88	0	0	0	0	0	0	0	0	0	0	0	0	0	0	0	0	0	0	0	0	0	0	0
116	163.3	0	0	0	0	0	0	0	0	0	0	0	0	0	0	0	0	0	0	0	0	0	0	0
117	164.72	0	0	0	0	0	0	0	0	0	0	0	0	0	0	0	0	0	0	0	0	0	0	0
118	166.14	0	0	0	0	0	0	0	0	0	0	0	0	0	0	0	0	0	0	0	0	0	0	0
119	167.56	0	0	0	0	0	0	0	0	0	0	0	0	0	0	0	0	0	0	0	0	0	0	0
120	168.98	0	0	0	0	0	0	0	0	0	0	0	0	0	0	0	0	0	0	0	0	0	0	0
121	170.4	0	0	0	0	0	0	0	0	0	0	0	0	0	0	0	0	0	0	0	0	0	0	0
122	171.82	0	0	0	0	0	0	0	0	0	0	0	0	0	0	0	0	0	0	0	0	0	0	0
123	173.24	0	0	0	0	0	0	0	0	0	0	0	0	0	0	0	0	0	0	0	0	0	0	0
124	174.66	0	0	0	0	0	0	0	0	0	0	0	0	0	0	0	0	0	0	0	0	0	0	0
125	176.08	0	0	0	0	0	0	0	0	0	0	0	0	0	0	0	0	0	0	0	0	0	0	0
126	177.5	0	0	0	0	0	0	0	0	0	0	0	0	0	0	0	0	0	0	0	0	0	0	0
127	178.92	0	0	0	0	0	0	0	0	0	0	0	0	0	0	0	0	0	0	0	0	0	0	0
128	180.34	0	0	0	0	0	0	0	0	0	0	0	0	0	0	0	0	0	0	0	0	0	0	0
129	181.76	0	0	0	0	0	0	0	0	0	0	0	0	0	0	0	0	0	0	0	0	0	0	0
130	183.18	0	0	0	0	0	0	0	0	0	0	0	0	0	0	0	0	0	0	0	0	0	0	0
131	184.6	0	0	0	0	0	0	0	0	0	0	0	0	0	0	0	0	0	0	0	0	0	0	0
132	186.02	0	0	0	0	0	0	0	0	0	0	0	0	0	0	0	0	0	0	0	0	0	0	0
133	187.44	0	0	0	0	0	0	0	0	0	0	0	0	0	0	0	0	0	0	0	0	0	0	0
134	188.86	0	0	0	0	0	0	0	0	0	0	0	0	0	0	0	0	0	0	0	0	0	0	0
135	190.28	0	0	0	0	0	0	0	0	0	0	0	0	0	0	0	0	0	0	0	0	0	0	0
136	191.7	0	0	0	0	0	0	0	0	0	0	0	0	0	0	0	0	0	0	0	0	0	0	0
137	193.12	0	0	0	0	0	0	0	0	0	0	0	0	0	0	0	0	0	0	0	0	0	0	0
138	194.54	0	0	0	0	0	0	0	0	0	0	0	0	0	0	0	0	0	0	0	0	0	0	0
139	195.96	0	0	0	0	0	0	0	0	0	0	0	0	0	0	0	0	0	0	0	0	0	0	0
140	197.38	0	0	0	0	0	0	0	0	0	0	0	0	0	0	0	0	0	0	0	0	0	0	0
141	198.8	0	0	0	0	0	0	0	0	0	0	0	0	0	0	0	0	0	0	0	0	0	0	0
142	200.22	0	0	0	0	0	0	0	0	0	0	0	0	0	0	0	0	0	0	0	0	0	0	0
143	201.64	0	0	0	0	0	0	0	0	0	0	0	0	0	0	0	0	0	0	0	0	0	0	0
144	203.06	0	0	0	0	0	0	0	0	0	0	0	0	0	0	0	0	0	0	0	0	0	0	0
145	204.48	0	0	0	0	0	0	0	0	0	0	0	0	0	0	0	0	0	0	0	0	0	0	0
146	205.9	0	0	0	0	0	0	0	0	0	0	0	0	0	0	0	0	0	0	0	0	0	0	0
147	207.32	0	0	0	0	0	0	0	0	0	0	0	0	0	0	0	0	0	0	0	0	0	0	0
148	208.74	0	0	0	0	0	0	0	0	0	0	0	0	0	0	0	0	0	0	0	0	0	0	0
149	210.16	0	0	0	0	0	0	0	0	0	0	0	0	0	0	0	0	0	0	0	0	0	0	0
150	211.58	0	0	0	0	0	0	0	0	0	0	0	0	0	0	0	0	0	0	0	0	0	0	0
151	213	0	0	0	0	0	0	0	0	0	0	0	0	0	0	0	0	0	0	0	0	0	0	0
152	214.42	0	0	0	0	0	0	0	0	0	0	0	0	0	0	0	0	0	0	0	0	0	0	0
153	215.84	0	0	0	0	0	0	0	0	0	0	0	0	0	0	0	0	0	0	0	0	0	0	0
154	217.26	0	0	0	0	0	0	0	0	0	0	0	0	0	0	0	0	0	0	0	0	0	0	0
155	218.68	0	0	0	0	0	0	0	0	0	0	0	0	0	0	0	0	0	0	0	0	0	0	0
156	220.1	0	0	0	0	0	0	0	0	0	0	0	0	0	0	0	0	0	0	0	0	0	0	0
157	221.52	0	0	0	0	0	0	0	0	0	0	0	0	0	0	0	0	0	0	0	0	0	0	0
158	222.94	0	0	0	0	0	0	0	0	0	0	0	0	0	0	0	0	0	0	0	0	0	0	0
159	224.36	0	0	0	0	0	0	0	0	0	0	0	0	0	0	0	0	0	0	0	0	0	0	0
160	225.78	0	0	0	0	0	0	0	0	0	0	0	0	0	0	0	0	0	0	0	0	0	0	0
161	227.2	0	0	0	0	0	0	0	0	0	0	0	0	0	0	0	0	0	0	0	0	0	0	0
162	228.62	0	0	0	0	0	0	0	0	0	0	0	0	0	0	0	0	0	0	0	0	0	0	0
163	230.04	0	0	0	0	0	0	0	0	0	0	0	0	0	0	0	0	0	0	0	0	0	0	0
164	231.46	0	0	0	0	0	0	0	0	0	0	0	0	0	0	0	0	0	0	0	0	0	0	0
165	232.88	0	0	0	0	0	0	0	0	0	0	0	0	0	0	0	0	0	0	0	0	0	0	0
166	234.3	0	0	0	0	0	0	0	0	0	0	0	0	0	0	0	0	0	0	0	0	0	0	0
167	235.72	0	0	0	0	0	0	0	0	0	0	0	0	0	0	0	0	0	0	0	0	0	0	0
168	237.14	0	0	0	0	0	0	0	0	0	0	0	0	0	0	0	0	0	0	0	0	0	0	0
169	238.56	0	0	0	0	0	0	0	0	0	0	0	0	0	0	0	0	0	0	0	0	0	0	0
170	239.98	0	0	0	0	0	0	0	0	0	0	0	0	0	0	0	0	0	0	0	0	0	0	0
171	241.4	0	0	0	0	0	0	0	0	0	0	0	0	0	0	0	0	0	0	0	0	0	0	0
172	242.82	0	0	0	0	0	0	0	0	0	0	0	0	0	0	0	0	0	0	0	0	0	0	0
173	244.24	0	0	0	0	0	0	0	0	0	0	0	0	0	0	0	0	0	0	0	0	0	0	0
174	245.66	0	0	0	0	0	0	0	0	0	0	0	0	0	0	0	0	0	0	0	0	0	0	0
175	247.08	0	0	0	0	0	0	0	0	0	0	0	0	0	0	0	0	0	0	0	0	0	0	0
176	248.5	0	0	0	0	0	0	0	0	0	0	0	0	0	0	0	0	0	0	0	0	0	0	0
177	249.92	0	0	0	0	0	0	0	0	0	0	0	0	0	0	0	0	0	0	0	0	0	0	0
178	251.34	0	0	0	0	0	0	0	0	0	0	0	0	0	0	0	0	0	0	0	0	0	0	0
179	252.76	0	0	0	0	0	0	0	0	0	0	0	0	0	0	0	0	0	0	0	0	0	0	0
180	254.18	0	0	0	0	0	0	0	0	0	0	0	0	0	0	0	0	0	0	0	0	0	0	0
181	255.6	0	0	0	0	0	0	0	0	0	0	0	0	0	0	0	0	0	0	0	0	0	0	0
182	257.02	0	0	0	0	0	0	0	0	0	0	0	0	0	0	0	0	0	0	0	0	0	0	0
183	258.44	0	0	0	0	0	0	0	0	0	0	0	0	0	0	0	0	0	0	0	0	0	0	0
184	259.86	0	0	0	0	0	0	0	0	0	0	0	0	0	0	0	0	0	0	0	0	0	0	0
185	261.28	0	0	0	0	0	0	0	0	0	0	0	0	0	0	0	0	0	0	0	0	0	0	0
186	262.7	0	0	0	0	0	0	0	0	0	0	0	0	0	0	0	0	0	0	0	0	0	0	0
187	264.12	0	0	0	0	0	0	0	0	0	0	0	0	0	0	0	0	0	0	0	0	0	0	0
188	265.54	0	0	0	0	0	0	0	0	0	0	0	0	0	0	0	0	0	0	0	0	0	0	0
189	266.96	0	0	0	0	0	0	0	0	0	0	0	0	0	0	0	0	0	0	0	0	0	0	0
190	268.38	0	0	0	0	0	0	0	0	0	0	0	0	0	0	0	0	0	0	0	0	0	0	0
191	269.8	0	0	0	0	0	0	0	0	0	0	0	0	0	0	0	0	0	0	0	0	0	0	0
192	271.22	0	0	0	0	0	0	0	0	0	0	0	0	0	0	0	0	0	0	0	0	0	0	0
193	272.64	0	0	0	0	0	0	0	0	0	0	0	0	0	0	0	0	0	0	0	0	0	0	0
194	274.06	0	0	0	0	0	0	0	0	0	0	0	0	0	0	0	0	0	0	0	0	0	0	0
195	275.48	0	0	0	0	0	0	0	0	0	0	0	0	0	0	0	0	0	0	0	0	0	0	0
196	276.9	0	0	0	0	0	0	0	0	0	0	0	0	0	0	0	0	0	0	0	0	0	0	0
197	278.32	0	0	0	0	0	0	0	0	0	0	0	0	0	0	0	0	0	0	0	0	0	0	0
198	279.74	0	0	0	0	0	0	0	0	0	0	0	0	0	0	0	0	0	0	0	0	0	0	0
199	281.16	0	0	0	0	0	0	0	0	0	0	0	0	0	0	0	0	0	0	0	0	0	0	0
200	282.58	0	0	0	0	0	0	0	0	0	0	0	0	0	0	0	0	0	0	0	0	0	0	0
201	284	0	0	0	0	0	0	0	0	0	0	0	0	0	0	0	0	0	0	0	0	0	0	0
202	285.42	0	0	0	0	0	0	0	0	0	0	0	0	0	0	0	0	0	0	0	0	0	0	0
203	286.84	0	0	0	0	0	0	0	0	0	0	0	0	0	0	0	0	0	0	0	0	0	0	0
204	288.26	0	0	0	0	0	0	0	0	0	0	0	0	0	0	0	0	0	0	0	0	0	0	0
205	289.68	0	0	0	0	0	0	0	0	0	0	0	0	0	0	0	0	0	0	0	0	0	0	0
206	291.1	0	0	0	0	0	0	0	0	0	0	0	0	0	0	0	0	0	0	0	0	0	0	0
207	292.52	0	0	0	0	0	0	0	0	0	0	0	0	0	0	0	0	0	0	0	0	0	0	0
208	293.94	0	0	0	0	0	0	0	0	0	0	0	0	0	0	0	0	0	0	0	0	0	0	0
209	295.36	0	0	0	0	0	0	0	0	0	0	0	0	0	0	0	0	0	0	0	0	0	0	0
210	296.78	0	0	0	0	0	0	0	0	0	0	0	0	0	0	0	0	0	0	0	0	0	0	0
211	298.2	0	0	0	0	0	0	0	0	0	0	0	0	0	0	0	0	0	0	0	0	0	0	0
212	299.62	0	0	0	0	0	0	0	0	0	0	0	0	0	0	0	0	0	0	0	0	0	0	0
213	301.04	0	0	0	0	0	0	0	0	0	0	0	0	0	0	0	0	0	0	0	0	0	0	0
214	302.46	0	0	0	0	0	0	0	0	0	0	0	0	0	0	0	0	0	0	0	0	0	0	0
215	303.88	0	0	0	0	0	0	0	0	0	0	0	0	0	0	0	0	0	0	0	0	0	0	0
216	305.3	0	0	0	0	0	0	0	0	0	0	0	0	0	0	0	0	0	0	0	0	0	0	0
217	306.72	0	0	0	0	0	0	0	0	0	0	0	0	0	0	0	0	0	0	0	0	0	0	0
218	308.14	0	0	0	0	0	0	0	0	0	0	0	0	0	0	0	0	0	0	0	0	0	0	0
219	309.56	0	0	0	0	0	0	0	0	0	0	0	0	0	0	0	0	0	0	0	0	0	0	0
220	310.98	0	0	0	0	0	0	0	0	0	0	0	0	0	0	0	0	0	0	0	0	0	0	0
221	312.4	0	0	0	0	0	0	0	0	0	0	0	0	0	0	0	0	0	0	0	0	0	0	0
222	313.82	0	0	0	0	0	0	0	0	0	0	0	0	0	0	0	0	0	0	0	0	0	0	0
223	315.24	0	0	0	0	0	0	0	0	0	0	0	0	0	0	0	0	0	0	0	0	0	0	0
224	316.66	0	0	0	0	0	0	0	0	0	0	0	0	0	0	0	0	0	0	0	0	0	0	0
225	318.08	0	0	0	0	0	0	0	0	0	0	0	0	0	0	0	0	0	0	0	0	0	0	0
226	319.5	0	0	0	0	0	0	0	0	0	0	0	0	0	0	0	0	0	0	0	0	0	0	0
227	320.92	0	0	0	0	0	0	0	0	0	0	0	0	0	0	0	0	0	0	0	0	0	0	0
228	322.34	0	0	0	0	0	0	0	0	0	0	0	0	0	0	0	0	0	0	0	0	0	0	0
229	323.76	0	0	0	0	0	0	0	0	0	0	0	0	0	0	0	0	0	0	0	0	0	0	0
230	325.18	0	0	0	0	0	0	0	0	0	0	0	0	0	0	0	0	0	0	0	0	0	0	0
231	326.6	0	0	0	0	0	0	0	0	0	0	0	0	0	0	0	0	0	0	0	0	0	0	0
232	328.02	0	0	0	0	0	0	0	0	0	0	0	0	0	0	0	0	0	0	0	0	0	0	0
233	329.44	0	0	0	0	0	0	0	0	0	0	0	0	0	0	0	0	0	0	0	0	0	0	0
234	330.86	0	0	0	0	0	0	0	0	0	0	0	0	0	0	0	0	0	0	0	0	0	0	0
235	332.28	0	0	0	0	0	0	0	0	0	0	0	0	0	0	0	0	0	0	0	0	0	0	0
236	333.7	0	0	0	0	0	0	0	0	0	0	0	0	0	0	0	0	0	0	0	0	0	0	0
237	335.12	0	0	0	0	0	0	0	0	0	0	0	0	0	0	0	0	0	0	0	0	0	0	0
238	336.54	0	0	0	0	0	0	0	0	0	0	0	0	0	0	0	0	0	0	0	0	0	0	0
239	337.96	0	0	0	0	0	0	0	0	0	0	0	0	0	0	0	0	0	0	0	0	0	0	0
240	339.38	0	0	0	1	0	0.869	0	0	0	0	0	0	0	0	0	0	0	0	0	0	0	0	0
241	340.8	0	0	0	1	0	0.869	0	0	0	0	0	0	0	0	0	0	0	0	0	0	0	0	0
242	342.22	0	0	0	1	0	0.869	0	0	0	0	0	0	0	0	0	0	0	0	0	0	0	0	0
243	343.64	0	0	0	1	0	0.869	0	0	0	0	0	0	0	0	0	0	0	0	0	0	0	0	0
244	345.06	0	0	0	1	0	0.869	0	0	0	0	0	0	0	0	0	0	0	0	0	0	0	0	0
245	346.48	0	0	0	1	0	0.869	0	0	0	0	0	0	0	0	0	0	0	0	0	0	0	0	0
246	347.9	0	0	0	1	0	0.869	0	0	0	0	0	0	0	0	0	0	0	0	0	0	0	0	0
247	349.32	0	0	0	1	0	0.869	0	0	0	0	0	0	0	0	0	0	0	0	0	0	0	0	0
248	350.74	0	0	0	1	0	0.869	0	0	0	0	0	0	0	0	0	0	0	0	0	0	0	0	0
249	352.16	0	0	0	1	0	0.869	0	0	0	0	0	0	0	0	0	0	0	0	0	0	0	0	0
250	353.58	0	0	0	1	0	0.869	0	0	0	0	0	0	0	0	0	0	0	0	0	0	0	0	0
251	355	0	0	0	1	0	0.869	0	0	0	0	0	0	0	0	0	0	0	0	0	0	0	0	0
252	356.42	0	0	0	1	0	0.869	0	0	0	0	0	0	0	0	0	0	0	0	0	0	0	0	0
253	357.84	0	0	0	1	0	0.869	0	0	0	0	0	0	0	0	0	0	0	0	0	0	0	0	0
254	359.26	0	0	0	1	0	0.869	0	0	0	0	0	0	0	0	0	0	0	0	0	0	0	0	0
255	360.68	0	0	0	1	0	0.869	0	0	0	0	0	0	0	0	0	0	0	0	0	0	0	0	0
256	362.1	0	0	0	1	0	0.869	0	0	0	0	0	0	0	0	0	0	0	0	0	0	0	0	0
257	363.52	0	0	0	1	0	0.869	0	0	0	0	0	0	0	0	0	0	0	0	0	0	0	0	0
258	364.94	0	0	0	1	0	0.869	0	0	0	0	0	0	0	0	0	0	0	0	0	0	0	0	0
259	366.36	0	0	0	1	0	0.869	0	0	0	0	0	0	0	0	0	0	0	0	0	0	0	0	0
260	367.78	0	0	0	1	0	0.869	0	0	0	0	0	0	0	0	0	0	0	0	0	0	0	0	0
261	369.2	0	0	0	1	0	0.869	0	0	0	0	0	0	0	0	0	0	0	0	0	0	0	0	0
262	370.62	0	0	0	1	0	0.869	0	0	0	0	0	0	0	0	0	0	0	0	0	0	0	0	0
263	372.04	0	0	0	1	0	0.869	0	0	0	0	0	0	0	0	0	0	0	0	0	0	0	0	0
264	373.46	0	0	0	1	0	0.869	0	0	0	0	0	0	0	0	0	0	0	0	0	0	0	0	0
265	374.88	0	0	0	1	0	0.869	0	0	0	0	0	0	0	0	0	0	0	0	0	0	0	0	0
266	376.3	0	0	0	1	0	0.869	0	0	0	0	0	0	0	0	0	0	0	0	0	0	0	0	0
267	377.72	0	0	0	1	0	0.869	0	0	0	0	0	0	0	0	0	0	0	0	0	0	0	0	0
268	379.14	0	0	0	1	0	0.869	0	0	0	0	0	0	0	0	0	0	0	0	0	0	0	0	0
269	380.56	0	0	0	1	0	0.869	0	0	0	0	0	0	0	0	0	0	0	0	0	0	0	0	0
270	381.98	0	0	0	1	0	0.869	0	0	0	0	0	0	0	0	0	0	0	0	0	0	0	0	0
271	383.4	0	0	0	1	0	0.869	0	0	0	0	0	0	0	0	0	0	0	0	0	0	0	0	0
272	384.82	0	0	0	1	0	0.869	0	0	0	0	0	0	0	0	0	0	0	0	0	0	0	0	0
273	386.24	0	0	0	1	0	0.869	0	0	0	0	0	0	0	0	0	0	0	0	0	0	0	0	0
274	387.66	0	0	0	1	0	0.869	0	0	0	0	0	0	0	0	0	0	0	0	0	0	0	0	0
275	389.08	0	0	0	1	0	0.869	0	0	0	0	0	0	0	0	0	0	0	0	0	0	0	0	0
276	390.5	0	0	0	1	0	0.869	0	0	0	0	0	0	0	0	0	0	0	0	0	0	0	0	0
277	391.92	0	0	0	1	0	0.869	0	0	0	0	0	0	0	0	0	0	0	0	0	0	0	0	0
278	393.34	0	0	0	1	0	0.869	0	0	0	0	0	0	0	0	0	0	0	0	0	0	0	0	0
279	394.76	0	0	0	1	0	0.869	0	0	0	0	0	0	0	0	0	0	0	0	0	0	0	0	0
280	396.18	0	0	0	1	0	0.869	0	0	0	0	0	0	0	0	0	0	0	0	0	0	0	0	0
281	397.6	0	0	0	1	0	0.869	0	0	0	0	0	0	0	0	0	0	0	0	0	0	0	0	0
282	399.02	0	0	0	1	0	0.869	0	0	0	0	0	0	0	0	0	0	0	0	0	0	0	0	0
283	400.44	0	0	0	1	0	0.869	0	0	0	0	0	0	0	0	0	0	0	0	0	0	0	0	0
284	401.86	0	0	0	1	0	0.869	0	0	0	0	0	0	0	0	0	0	0	0	0	0	0	0	0
285	403.28	2.01769	0	0.03889	0.96111	0.0412234	0.835205	0	2.9716	2.93562	2.92953	2.91549	0.11811	2.39296	0	2.51107	843.935	833.717	831.987	828	33.5432	679.601	0	713.144
286	404.7	6.05307	0	0.07004	0.92996	0.0742424	0.808135	0	8.91141	8.80697	8.78922	8.74838	0.63814	6.94621	0	7.58435	2539.75	2509.99	2504.93	2493.29	181.87	1979.67	0	2161.54
287	406.12	16.1415	0	0.05174	0.94826	0.0548444	0.824038	0	23.7691	23.4851	23.437	23.326	1.25709	18.8878	0	20.1448	6797.96	6716.74	6702.97	6671.25	359.527	5401.9	0	5761.42
288	407.54	18.1592	0	0.05261	0.94739	0.0557666	0.823282	0	26.7399	26.4208	26.3666	26.242	1.438	21.2292	0	22.6672	7674.36	7582.76	7567.22	7531.44	412.707	6092.79	0	6505.49
289	408.96	26.23	0	0.04972	0.95028	0.0527032	0.825793	0	38.6257	38.1633	38.0849	37.9043	1.96301	30.758	0	32.721	11124.2	10991	10968.4	10916.4	565.348	8858.3	0	9423.64
290	410.38	32.2831	0	0.03735	0.96265	0.039591	0.836543	0	47.5465	46.97	46.8724	46.6474	1.81493	38.3488	0	40.1637	13740.9	13574.3	13546.1	13481.1	524.514	11082.8	0	11607.3
291	411.8	46.4069	0	0.04096	0.95904	0.0434176	0.833406	0	68.3451	67.5194	67.3796	67.0574	2.86112	54.9196	0	57.7807	19820.1	19580.6	19540.1	19446.6	829.726	15926.7	0	16756.4
292	413.22	68.6015	0	0.04643	0.95357	0.0492158	0.828652	0	101.025	99.8115	99.6058	99.1321	4.79431	80.7224	0	85.5168	29398.3	29045.2	28985.3	28847.4	1395.15	23490.2	0	24885.4
293	414.64	112.991	0	0.05586	0.94414	0.0592116	0.820458	0	166.375	164.396	164.06	163.287	9.50031	131.64	0	141.14	48581.6	48003.6	47905.6	47679.8	2774.09	38438.8	0	41212.9
294	416.06	135.185	0	0.05373	0.94627	0.0569538	0.822309	0	199.061	196.688	196.285	195.358	10.933	157.853	0	168.786	58325	57629.6	57511.6	57240	3203.38	46250.9	0	49454.3
295	417.48	149.309	0	0.04833	0.95167	0.0512298	0.827001	0	219.873	217.237	216.79	215.761	10.8617	175.34	0	186.202	64642.7	63867.7	63736.3	63433.7	3193.34	51549.9	0	54743.3
296	418.9	169.486	0	0.04606	0.95394	0.0488236	0.828974	0	249.593	246.593	246.085	244.914	11.7504	199.509	0	211.26	73629.9	72745	72595	72249.6	3466.36	58855.2	0	62321.6
297	420.32	183.61	0	0.0441	0.9559	0.046746	0.830677	0	270.399	267.142	266.591	265.32	12.1879	216.579	0	228.767	80038	79074.2	78910.8	78534.6	3607.62	64107.4	0	67715
298	421.74	201.769	0	0.0422	0.9578	0.044732	0.832328	0	297.148	293.563	292.955	291.556	12.8163	238.472	0	251.288	88253	87188.2	87007.8	86592.2	3806.43	70826.2	0	74632.6
299	423.16	213.875	0	0.04375	0.95625	0.046375	0.830981	0	314.971	311.177	310.534	309.053	14.0842	252.371	0	266.456	93861.4	92730.7	92539.1	92097.8	4197.1	75206.7	0	79403.8
300	424.58	223.964	0	0.04489	0.95511	0.0475834	0.829991	0	329.824	325.855	325.183	323.634	15.1329	263.961	0	279.094	98617.3	97430.7	97229.6	96766.4	4524.73	78924.2	0	83449
301	426	240.105	0	0.04324	0.95676	0.0458344	0.831424	0	353.602	349.34	348.618	346.954	15.6272	283.474	0	299.101	106081	104802	104585	104086	4688.16	85042.1	0	89730.3
302	427.42	254.229	0	0.04488	0.95512	0.0475728	0.829999	0	374.395	369.89	369.126	367.368	17.174	299.634	0	316.808	112693	111337	111107	110578	5169.38	90189.9	0	95359.3
303	428.84	266.335	0	0.05157	0.94843	0.0546642	0.824186	0	392.191	387.504	386.71	384.879	20.6738	311.704	0	332.378	118442	117026	116786	116234	6243.48	94134.5	0	100378
304	430.26	270.371	0	0.04706	0.95294	0.0498836	0.828105	0	398.155	393.375	392.565	390.699	19.1516	317.931	0	337.083	120641	119193	118947	118382	5802.94	96333.2	0	102136
305	431.68	294.583	0	0.0546	0.9454	0.057876	0.821553	0	433.771	428.604	427.727	425.709	24.21	343.662	0	367.872	131866	130296	130029	129415	7359.83	104473	0	111833
306	433.1	304.671	0	0.05432	0.94568	0.0575792	0.821796	0	448.627	443.282	442.375	440.287	24.9107	355.536	0	380.447	136831	135201	134924	134288	7597.76	108439	0	116036
307	434.52	308.707	0	0.05526	0.94474	0.0585756	0.820979	0	454.564	449.153	448.235	446.122	25.6774	359.887	0	385.565	139097	137441	137160	136513	7857.29	110126	0	117983
308	435.94	314.76	0	0.05287	0.94713	0.0560422	0.823056	0	463.491	457.96	457.022	454.862	25.0486	367.872	0	392.921	142292	140594	140306	139642	7689.91	112937	0	120627
309	437.36	328.884	0	0.05527	0.94473	0.0585862	0.82097	0	484.274	478.51	477.532	475.28	27.3606	383.405	0	410.766	149157	147381	147080	146386	8427.07	118089	0	126516
310	438.78	349.061	0	0.05634	0.94366	0.0597204	0.820041	0	513.978	507.866	506.83	504.442	29.6014	406.466	0	436.068	158819	156931	156610	155873	9146.82	125598	0	134745
311	440.2	363.184	0	0.05584	0.94416	0.0591904	0.820475	0	534.778	528.416	527.336	524.851	30.5258	423.137	0	453.663	165781	163809	163474	162704	9462.99	131172	0	140635
312	441.62	365.202	0	0.05396	0.94604	0.0571976	0.822109	0	537.761	531.351	530.264	527.76	29.6619	426.335	0	455.997	167244	165250	164912	164133	9224.86	132590	0	141815
313	443.04	373.273	0	0.05722	0.94278	0.0606532	0.819276	0	549.623	543.094	541.986	539.435	32.1491	434.255	0	466.404	171483	169445	169100	168304	10030.5	135488	0	145518
314	444.46	393.45	0	0.05584	0.94416	0.0591904	0.820475	0	579.343	572.45	571.281	568.589	33.0696	458.398	0	491.468	181334	179177	178811	177968	10350.8	143479	0	153829
315	445.88	413.627	0	0.05764	0.94236	0.0610984	0.818911	0	609.039	601.807	600.58	597.755	35.8861	480.987	0	516.873	191238	188967	188582	187695	11268.2	151030	0	162298
316	447.3	433.804	0	0.0563	0.9437	0.059678	0.820075	0	638.759	631.163	629.875	626.907	36.7617	505.167	0	541.929	201209	198816	198411	197476	11579.9	159128	0	170708
317	448.72	439.857	0	0.05505	0.94495	0.058353	0.821162	0	647.682	639.97	638.662	635.649	36.4471	512.895	0	549.342	204667	202231	201817	200865	11517.3	162075	0	173592
318	450.14	443.892	0	0.05548	0.94452	0.0588088	0.820788	0	653.62	645.841	644.522	641.483	37.0688	517.365	0	554.433	207198	204732	204313	203350	11750.8	164005	0	175755
319	451.56	451.963	0	0.05442	0.94558	0.0576852	0.821709	0	665.513	657.584	656.239	653.142	37.0216	527.362	0	564.384	211633	209112	208684	207699	11772.9	167701	0	179474
320	452.98	462.051	0	0.0575	0.9425	0.06095	0.819033	0	680.342	672.263	670.892	667.735	39.9901	537.378	0	577.368	217029	214452	214014	213007	12756.8	171423	0	184180
321	454.4	464.069	0	0.05834	0.94166	0.0618404	0.818303	0	683.306	675.199	673.823	670.655	40.7515	539.243	0	579.995	218658	216064	215623	214609	13040.5	172558	0	185598
322	455.82	470.122	0	0.06199	0.93801	0.0657094	0.815131	0	692.188	684.006	682.617	679.42	43.8658	544.159	0	588.025	222192	219566	219120	218094	14080.9	174675	0	188756
323	457.24	470.122	0	0.06438	0.93562	0.0682428	0.813054	0	692.168	684.007	682.621	679.431	45.5571	542.773	0	588.33	222878	220250	219804	218777	14669.4	174773	0	189442
324	458.66	472.14	0	0.06634	0.93366	0.0703204	0.811351	0	695.122	686.943	685.554	682.356	47.1455	543.961	0	591.106	224524	221883	221434	220401	15228	175699	0	190927
325	460.08	480.21	0	0.06627	0.93373	0.0702462	0.811411	0	707.005	698.686	697.273	694.02	47.9008	553.301	0	601.201	229070	226374	225916	224862	15519.9	179269	0	194789
326	461.5	472.14	0	0.06521	0.93479	0.0691226	0.812333	0	695.132	686.943	685.552	682.351	46.3424	544.619	0	590.961	225918	223256	222804	221764	15061.3	177001	0	192062
327	462.92	478.193	0	0.0712	0.9288	0.075472	0.807127	0	703.992	695.751	694.351	691.128	51.248	548.067	0	599.315	229501	226815	226358	225308	16706.9	178670	0	195377
328	464.34	482.228	0	0.0774	0.9226	0.082044	0.801739	0	709.879	701.624	700.22	696.99	56.1808	549.002	0	605.183	232130	229431	228972	227916	18371.1	179524	0	197895
329	465.76	478.193	0	0.08313	0.91687	0.0881178	0.79676	0	703.889	695.754	694.37	691.185	59.835	541.027	0	600.862	230876	228207	227753	226709	19625.9	177457	0	197083
330	467.18	470.122	0	0.07487	0.92513	0.0793622	0.803938	0	692.079	684.009	682.638	679.48	52.9801	536.688	0	589.668	227694	225039	224588	223549	17430.4	176570	0	194001
331	468.6	466.087	0	0.07196	0.92804	0.0762776	0.806467	0	686.163	678.137	676.774	673.634	50.4838	533.754	0	584.238	226434	223785	223335	222299	16659.7	176139	0	192799
332	470.02	466.087	0	0.07178	0.92822	0.0760868	0.806623	0	686.165	678.137	676.773	673.633	50.3575	533.858	0	584.215	227120	224463	224012	222973	16668.3	176707	0	193375
333	471.44	460.034	0	0.07486	0.92514	0.0793516	0.803947	0	677.228	669.331	667.989	664.899	51.8362	525.176	0	577.013	224840	222218	221772	220747	17209.6	174359	0	191568
334	472.86	443.892	0	0.07898	0.92102	0.0837188	0.800366	0	653.433	645.847	644.557	641.588	52.7702	504.492	0	557.263	217593	215067	214637	213649	17572.5	167996	0	185568
335	474.28	441.874	0	0.07753	0.92247	0.0821818	0.801626	0	650.474	642.911	641.625	638.665	51.5659	502.99	0	554.556	217258	214732	214303	213314	17223	167999	0	185222
336	475.7	439.857	0	0.07655	0.92345	0.081143	0.802478	0	647.512	639.975	638.694	635.744	50.6816	501.225	0	551.907	216916	214392	213962	212974	16978.3	167910	0	184889
337	477.12	435.821	0	0.07317	0.92683	0.0775602	0.805415	0	641.598	634.103	632.829	629.897	47.9994	498.444	0	546.444	215577	213059	212631	211645	16127.8	167477	0	183605
338	478.54	443.892	0	0.07685	0.92315	0.081461	0.802217	0	653.45	645.846	644.554	641.578	51.347	505.659	0	557.006	220213	217650	217215	216212	17304	170407	0	187711
339	479.96	439.857	0	0.07614	0.92386	0.0807084	0.802834	0	647.515	639.975	638.693	635.743	50.4102	501.447	0	551.858	218860	216311	215878	214881	17038.6	169489	0	186528
340	481.38	437.839	0	0.07534	0.92466	0.0798604	0.80353	0	644.551	637.039	635.762	632.823	49.6517	499.579	0	549.231	218503	215956	215523	214527	16831.9	169357	0	186189
341	482.8	435.821	0	0.07796	0.92204	0.0826376	0.801253	0	641.56	634.104	632.836	629.918	51.1416	495.868	0	547.01	218130	215595	215164	214172	17388.2	168595	0	185983
342	484.22	429.768	0	0.07047	0.92953	0.0746982	0.807762	0	632.707	625.295	624.036	621.137	45.5861	492.953	0	538.539	215753	213226	212796	211808	15544.9	168097	0	183642
343	485.64	429.768	0	0.07192	0.92808	0.0762352	0.806502	0	632.696	625.296	624.038	621.143	46.5241	492.184	0	538.709	216382	213851	213421	212431	15911.2	168327	0	184238
344	487.06	437.839	0	0.08305	0.91695	0.088033	0.79683	0	644.49	637.041	635.773	632.857	54.7329	495.414	0	550.147	221060	218505	218070	217070	18773.4	169927	0	188700
345	488.48	441.874	0	0.08567	0.91433	0.0908102	0.794553	0	650.409	642.913	641.637	638.701	56.9799	498.551	0	555.531	223741	221162	220723	219713	19601.1	171502	0	191103
346	489.9	437.839	0	0.0802	0.9198	0.085012	0.799306	0	644.513	637.04	635.769	632.844	52.8546	496.954	0	549.808	222357	219779	219340	218331	18234.8	171449	0	189684
347	491.32	429.768	0	0.07857	0.92143	0.0832842	0.800723	0	632.645	625.297	624.048	621.172	50.8259	488.658	0	539.484	218895	216353	215920	214925	17585.8	169076	0	186661
348	492.74	431.786	0	0.08187	0.91813	0.0867822	0.797855	0	635.589	628.233	626.982	624.102	53.2093	489.194	0	542.403	220549	217997	217563	216564	18463.6	169750	0	188214
349	494.16	425.733	0	0.08207	0.91793	0.0869942	0.797681	0	626.678	619.426	618.193	615.354	52.5915	482.231	0	534.822	218084	215560	215131	214143	18301.9	167816	0	186118
350	495.58	421.697	0	0.08231	0.91769	0.0872486	0.797473	0	620.736	613.555	612.334	609.522	52.2454	477.535	0	529.78	216637	214131	213704	212723	18233.6	166660	0	184893
351	497	421.697	0	0.07703	0.92297	0.0816518	0.802061	0	620.776	613.554	612.326	609.5	48.8939	480.282	0	529.176	217272	214744	214314	213325	17112.9	168099	0	185212
352	498.42	423.715	0	0.08107	0.91893	0.0859342	0.79855	0	623.715	616.491	615.262	612.434	51.7045	480.468	0	532.173	218924	216388	215957	214964	18148.3	168644	0	186793
353	499.84	419.68	0	0.07304	0.92696	0.0774224	0.805528	0	617.836	610.618	609.391	606.567	46.1395	480.051	0	526.19	217478	214937	214506	213512	16241.1	168978	0	185219
354	501.26	425.733	0	0.07476	0.92524	0.0792456	0.804034	0	626.734	619.425	618.183	615.323	47.9072	486.071	0	533.978	221237	218657	218218	217209	16911.2	171583	0	188494
355	502.68	425.733	0	0.07751	0.92249	0.0821606	0.801644	0	626.713	619.425	618.186	615.335	49.6694	484.626	0	534.296	221856	219277	218838	217828	17583	171558	0	189141
356	504.1	425.733	0	0.07442	0.92558	0.0788852	0.804329	0	626.736	619.425	618.182	615.321	47.6893	486.25	0	533.939	222491	219896	219455	218439	16929.7	172619	0	189548
357	505.52	421.697	0	0.07262	0.92738	0.0769772	0.805893	0	620.809	613.553	612.32	609.481	46.0947	482.577	0	528.672	221008	218425	217986	216975	16409.7	171797	0	188207
358	506.94	427.751	0	0.07125	0.92875	0.075525	0.807084	0	629.731	622.36	621.107	618.224	45.8743	490.227	0	536.102	224814	222182	221735	220706	16377.1	175011	0	191388
359	508.36	433.804	0	0.06985	0.93015	0.074041	0.8083	0	638.653	631.166	629.894	626.966	45.6093	497.914	0	543.523	228638	225958	225502	224454	16328.1	178253	0	194581
360	509.78	433.804	0	0.06841	0.93159	0.0725146	0.809552	0	638.664	631.166	629.892	626.96	44.6691	498.685	0	543.354	229280	226589	226131	225079	16036.2	179028	0	195064
361	511.2	435.821	0	0.0641	0.9359	0.067946	0.813297	0	641.669	634.101	632.816	629.857	42.0495	503.322	0	545.372	231001	228276	227814	226749	15137.8	181196	0	196334
362	512.62	453.981	0	0.0653	0.9347	0.069218	0.812254	0	668.395	660.522	659.185	656.107	44.6215	523.622	0	568.243	241291	238448	237966	236855	16108.4	189027	0	205136
363	514.04	455.998	0	0.06764	0.93236	0.0716984	0.810221	0	671.346	663.458	662.118	659.034	46.426	524.632	0	571.058	243027	240172	239687	238570	16806.2	189917	0	206723
364	515.46	460.034	0	0.0686	0.9314	0.072716	0.809387	0	677.28	669.33	667.979	664.87	47.5016	528.73	0	576.231	245853	242967	242476	241348	17243.1	191929	0	209172
365	516.88	466.087	0	0.06705	0.93295	0.071073	0.810734	0	686.204	678.136	676.766	673.611	47.0392	536.578	0	583.618	249778	246842	246343	245195	17122.3	195315	0	212437
366	518.3	466.087	0	0.06323	0.93677	0.0670238	0.814053	0	686.236	678.135	676.76	673.593	44.3592	538.775	0	583.135	250476	247519	247017	245862	16191.1	196653	0	212844
367	519.72	466.087	0	0.06731	0.93269	0.0713486	0.810508	0	686.202	678.136	676.766	673.613	47.2216	536.429	0	583.65	251150	248198	247696	246542	17283.1	196333	0	213616
368	521.14	468.104	0	0.06664	0.93336	0.0706384	0.81109	0	689.178	681.072	679.695	676.525	46.9539	539.138	0	586.092	252928	249953	249448	248285	17232.1	197864	0	215096
369	522.56	474.157	0	0.06576	0.93424	0.0697056	0.811855	0	698.098	689.879	688.483	685.269	46.933	546.625	0	593.558	256900	253875	253362	252179	17271.4	201158	0	218429
370	523.98	474.157	0	0.06839	0.93161	0.0724934	0.809569	0	698.075	689.879	688.487	685.282	48.8101	545.086	0	593.896	257590	254565	254052	252869	18010.9	201137	0	219148
371	525.4	480.21	0	0.07055	0.92945	0.074783	0.807692	0	706.968	698.687	697.28	694.041	50.9944	550.764	0	601.759	261578	258514	257993	256795	18867.9	203783	0	222651
372	526.82	478.193	0	0.06616	0.93384	0.0701296	0.811507	0	704.035	695.75	694.343	691.103	47.6204	551.041	0	598.661	261197	258123	257601	256399	17667.2	204436	0	222103
373	528.24	480.21	0	0.06389	0.93611	0.0677234	0.81348	0	707.026	698.685	697.269	694.009	46.1805	554.711	0	600.891	263014	259911	259384	258171	17179.1	206352	0	223532
374	529.66	480.21	0	0.0638	0.9362	0.067628	0.813558	0	707.026	698.685	697.269	694.008	46.1155	554.764	0	600.88	263721	260610	260081	258865	17201.1	206927	0	224128
375	531.08	476.175	0	0.06477	0.93523	0.0686562	0.812715	0	701.077	692.814	691.411	688.181	46.4232	549.532	0	595.955	262203	259112	258588	257380	17362.3	205525	0	222887
376	532.5	484.246	0	0.0619	0.9381	0.065614	0.815209	0	712.984	704.556	703.125	699.831	45.1181	560.561	0	605.68	267369	264208	263672	262437	16919.3	210211	0	227130
377	533.92	492.317	0	0.06069	0.93931	0.0643314	0.81626	0	724.878	716.298	714.842	711.489	44.9734	570.639	0	615.613	272554	269328	268781	267520	16910	214560	0	231470
378	535.34	502.405	0	0.061	0.939	0.06466	0.815991	0	739.729	730.977	729.491	726.07	46.1294	582.14	0	628.27	278878	275578	275018	273728	17390.8	219467	0	236858
379	536.76	504.423	0	0.0656	0.9344	0.069536	0.811994	0	742.658	733.913	732.428	729.009	49.8073	581.615	0	631.422	280725	277419	276858	275565	18827.1	219850	0	238678
380	538.18	508.458	0	0.06269	0.93731	0.0664514	0.814522	0	748.626	739.784	738.283	734.826	47.9786	588.094	0	636.072	283729	280378	279809	278499	18183.9	222888	0	241071
381	539.6	508.458	0	0.06006	0.93994	0.0636636	0.816808	0	748.65	739.783	738.278	734.813	45.9658	589.744	0	635.71	284487	281118	280546	279229	17467	224103	0	241570
382	541.02	508.458	0	0.0587	0.9413	0.062222	0.81799	0	748.663	739.783	738.276	734.806	44.9249	590.597	0	635.522	285241	281857	281283	279961	17116.4	225018	0	242134
383	542.44	512.494	0	0.05862	0.94138	0.0621372	0.818059	0	754.605	745.654	744.135	740.637	45.2198	595.335	0	640.555	288259	284840	284260	282923	17274	227418	0	244692
384	543.86	516.529	0	0.06506	0.93494	0.0689636	0.812463	0	760.487	751.527	750.006	746.503	50.5828	595.918	0	646.501	291267	287835	287252	285911	19373.2	228237	0	247610
385	545.28	516.529	0	0.0641	0.9359	0.067946	0.813297	0	760.496	751.527	750.004	746.498	49.8364	596.53	0	646.366	292031	288586	288002	286655	19137.2	229067	0	248205
386	546.7	512.494	0	0.06037	0.93963	0.0639922	0.816538	0	754.589	745.655	744.138	740.646	46.5697	594.228	0	640.798	290517	287077	286493	285149	17929.3	228778	0	246707
387	548.12	512.494	0	0.0614	0.9386	0.065084	0.815643	0	754.58	745.655	744.14	740.652	47.3643	593.577	0	640.941	291268	287823	287238	285892	18282.6	229121	0	247403
388	549.54	508.458	0	0.0642	0.9358	0.068052	0.81321	0	748.612	739.784	738.285	734.834	49.1343	587.146	0	636.281	289713	286297	285716	284381	19015	227226	0	246241
389	550.96	502.405	0	0.06242	0.93758	0.0661652	0.814757	0	739.717	730.977	729.493	726.077	47.2033	581.26	0	628.463	287010	283619	283043	281718	18314.9	225529	0	243844
390	552.38	510.476	0	0.06644	0.93356	0.0704264	0.811264	0	751.563	742.721	741.219	737.762	51.0504	588.065	0	639.116	292358	288918	288334	286989	19858.6	228757	0	248616
391	553.8	512.494	0	0.06697	0.93303	0.0709882	0.810803	0	754.528	745.656	744.149	740.68	51.661	590.054	0	641.715	294266	290806	290218	288865	20147.8	230121	0	250269
392	555.22	514.511	0	0.06879	0.93121	0.0729174	0.809221	0	757.482	748.592	747.082	743.606	53.2739	591.222	0	644.496	296175	292700	292109	290750	20830.1	231168	0	251998
393	556.64	512.494	0	0.072	0.928	0.07632	0.806432	0	754.482	745.658	744.158	740.706	55.5412	586.873	0	642.415	295757	292298	291710	290357	21772.1	230054	0	251827
394	558.06	510.476	0	0.07116	0.92884	0.0754296	0.807162	0	751.519	742.722	741.227	737.786	54.6771	585.092	0	639.769	295347	291890	291302	289950	21488.1	229941	0	251429
395	559.48	504.423	0	0.0719	0.9281	0.076214	0.806519	0	742.601	733.915	732.439	729.041	54.5906	577.694	0	632.284	292585	289163	288581	287242	21508.7	227611	0	249120
396	560.9	506.44	0	0.07683	0.92317	0.0814398	0.802235	0	745.527	736.852	735.377	731.982	58.5671	576.923	0	635.491	294483	291057	290474	289133	23134	227885	0	251019
397	562.32	490.299	0	0.07255	0.92745	0.076903	0.805954	0	721.803	713.366	711.932	708.631	53.5418	561.125	0	614.667	285834	282493	281925	280618	21202.5	222205	0	243408
398	563.74	476.175	0	0.07623	0.92377	0.0808038	0.802756	0	700.979	692.817	691.429	688.236	54.637	542.799	0	597.436	278288	275048	274497	273230	21690.9	215491	0	237182
399	565.16	464.069	0	0.07543	0.92457	0.0799558	0.803451	0	683.164	675.203	673.849	670.734	52.6891	529.457	0	582.146	271899	268731	268192	266952	20970.3	210724	0	231694
400	566.58	455.998	0	0.07488	0.92512	0.0793728	0.803929	0	671.287	663.46	662.129	659.067	51.3953	520.558	0	571.954	267844	264720	264190	262968	20506.7	207703	0	228209
401	568	445.91	0	0.08023	0.91977	0.0850438	0.79928	0	656.393	648.783	647.488	644.51	53.849	506.098	0	559.947	262557	259513	258995	257804	21539.6	202439	0	223979
402	569.42	435.821	0	0.07841	0.92159	0.0831146	0.800862	0	641.557	634.104	632.837	629.92	51.4368	495.626	0	547.063	257264	254276	253768	252598	20626.2	198746	0	219372
403	570.84	433.804	0	0.08709	0.91291	0.0923154	0.793319	0	638.519	631.17	629.92	627.042	56.8664	488.685	0	545.552	256684	253730	253228	252071	22860.3	196451	0	219312
404	572.26	425.733	0	0.08436	0.91564	0.0894216	0.795691	0	626.66	619.427	618.196	615.364	54.059	481.028	0	535.087	252544	249629	249133	247992	21785.8	193854	0	215640
405	573.68	417.662	0	0.08665	0.91335	0.091849	0.793701	0	614.763	607.685	606.48	603.708	54.4738	470.728	0	525.202	248364	245505	245018	243898	22007.4	190174	0	212182
406	575.1	409.591	0	0.08821	0.91179	0.0935026	0.792346	0	602.872	595.942	594.763	592.049	54.383	460.844	0	515.227	244163	241357	240879	239780	22025.1	186642	0	208667
407	576.52	405.556	0	0.0924	0.9076	0.097944	0.788704	0	596.902	590.072	588.909	586.233	56.4049	454.206	0	510.611	242342	239569	239097	238010	22900.4	184408	0	207308
408	577.94	393.45	0	0.08821	0.91179	0.0935026	0.792346	0	579.114	572.457	571.324	568.717	52.2398	442.682	0	494.922	235699	232990	232529	231468	21261.6	180172	0	201433
409	579.36	391.432	0	0.08723	0.91277	0.0924638	0.793197	0	576.151	569.521	568.393	565.796	51.3945	440.886	0	492.28	235069	232365	231904	230845	20968.9	179881	0	200850
410	580.78	387.397	0	0.08303	0.91697	0.0880118	0.796847	0	570.24	563.649	562.528	559.947	48.4156	438.348	0	486.764	233228	230532	230074	229018	19802	179284	0	199086
411	582.2	379.326	0	0.08124	0.91876	0.0861144	0.798402	0	558.372	551.906	550.806	548.275	46.3849	430.054	0	476.439	228933	226281	225830	224793	19017.8	176322	0	195340
412	583.62	375.291	0	0.06819	0.93181	0.0722814	0.809743	0	552.52	546.032	544.93	542.393	38.5197	431.522	0	470.042	227086	224419	223966	222923	15831.6	177356	0	193187
413	585.04	369.237	0	0.06748	0.93252	0.0715288	0.81036	0	543.614	537.225	536.14	533.642	37.5038	424.886	0	462.389	223969	221337	220890	219860	15451.6	175053	0	190504
414	586.46	221.946	0	0.06591	0.93409	0.0698646	0.811724	0	326.768	322.922	322.269	320.765	22.0188	255.826	0	277.844	134955	133367	133097	132476	9093.75	105656	0	114750
415	587.88	90.7961	0	0.05193	0.94807	0.0550458	0.823873	0	133.701	132.104	131.833	131.209	7.09708	106.222	0	113.319	55352.1	54691	54578.8	54320.6	2938.19	43976	0	46914.2
416	589.3	310.724	0	0.061	0.939	0.06466	0.815991	0	457.503	452.09	451.171	449.055	28.5298	360.039	0	388.568	189864	187617	187236	186358	11839.9	149416	0	161256
417	590.72	324.848	0	0.05482	0.94518	0.0581092	0.821361	0	478.335	472.638	471.672	469.447	26.8049	378.881	0	405.686	198987	196618	196216	195290	11150.8	157615	0	168765
418	592.14	328.884	0	0.05376	0.94624	0.0569856	0.822283	0	484.283	478.51	477.53	475.275	26.6131	384.018	0	410.631	201946	199538	199130	198190	11097.7	160136	0	171233
419	593.56	338.972	0	0.05277	0.94723	0.0559362	0.823143	0	499.145	493.188	492.177	489.851	26.9244	396.212	0	423.136	208642	206152	205730	204758	11254.4	165617	0	176871
420	594.98	349.061	0	0.05939	0.94061	0.0629534	0.81739	0	513.959	507.867	506.833	504.453	31.2039	405.152	0	436.356	215349	212796	212363	211366	13074.4	169759	0	182833
421	596.4	353.096	0	0.05356	0.94644	0.0567736	0.822456	0	519.937	513.737	512.686	510.264	28.4661	412.377	0	440.843	218374	215770	215328	214311	11955.7	173198	0	185154
422	597.82	355.114	0	0.04565	0.95435	0.048389	0.82933	0	522.959	516.671	515.606	513.151	24.4007	418.199	0	442.6	220166	217519	217070	216037	10272.7	176062	0	186335
423	599.24	363.184	0	0.04783	0.95217	0.0506998	0.827436	0	534.83	528.414	527.327	524.822	26.147	426.727	0	452.874	225698	222991	222532	221475	11034	180079	0	191113
424	600.66	369.237	0	0.04831	0.95169	0.0512086	0.827019	0	543.741	537.221	536.116	533.571	26.8496	433.62	0	460.47	230002	227245	226777	225700	11357.4	183421	0	194779
425	602.08	369.237	0	0.05051	0.94949	0.0535406	0.825107	0	543.726	537.222	536.119	533.579	28.0723	432.618	0	460.69	230540	227782	227314	226237	11902.6	183430	0	195333
426	603.5	377.308	0	0.05478	0.94522	0.0580668	0.821396	0	555.582	548.965	547.843	545.258	31.1109	440.086	0	471.197	236122	233310	232833	231735	13222.1	187036	0	200259
427	604.92	371.255	0	0.05022	0.94978	0.0532332	0.825359	0	546.699	540.157	539.048	536.493	28.0636	435.115	0	463.178	232894	230107	229634	228546	11955.1	185359	0	197314
428	606.34	365.202	0	0.04458	0.95542	0.0472548	0.83026	0	537.823	531.349	530.252	527.726	24.5057	430.562	0	455.068	229650	226886	226418	225339	10463.9	183850	0	194314
429	607.76	365.202	0	0.04495	0.95505	0.047647	0.829938	0	537.82	531.349	530.253	527.727	24.7091	430.395	0	455.104	230187	227418	226948	225867	10575.5	184209	0	194785
430	609.18	365.202	0	0.05074	0.94926	0.0537844	0.824907	0	537.782	531.351	530.26	527.748	27.8919	427.786	0	455.678	230709	227949	227481	226404	11965.6	183520	0	195486
431	610.6	363.184	0	0.04962	0.95038	0.0525972	0.82588	0	534.818	528.415	527.329	524.828	27.1255	425.924	0	453.05	229972	227218	226751	225676	11664	183148	0	194811
432	612.02	363.184	0	0.04941	0.95059	0.0523746	0.826063	0	534.82	528.415	527.329	524.828	27.0107	426.019	0	453.029	230507	227747	227279	226201	11641.6	183614	0	195256
433	613.44	359.149	0	0.04473	0.95527	0.0474138	0.83013	0	528.908	522.542	521.464	518.979	24.1806	423.359	0	447.54	228488	225738	225272	224199	10446	182891	0	193337
434	614.86	361.167	0	0.04594	0.95406	0.0486964	0.829078	0	531.871	525.478	524.395	521.899	24.9743	425.198	0	450.173	230300	227532	227063	225982	10813.9	184111	0	194925
435	616.28	367.22	0	0.04951	0.95049	0.0524806	0.825976	0	540.762	534.286	533.188	530.659	27.3661	430.707	0	458.073	234691	231880	231404	230306	11876.9	186927	0	198804
436	617.7	371.255	0	0.04918	0.95082	0.0521308	0.826263	0	546.706	540.157	539.047	536.49	27.4824	435.591	0	463.073	237817	234968	234485	233373	11954.9	189482	0	201437
437	619.12	367.22	0	0.04476	0.95524	0.0474456	0.830104	0	540.793	534.285	533.182	530.642	24.7406	432.859	0	457.6	235786	232948	232467	231360	10786.9	188727	0	199514
438	620.54	375.291	0	0.04215	0.95785	0.044679	0.832372	0	552.696	546.027	544.897	542.294	23.81	443.581	0	467.391	241528	238614	238120	236983	10405	193845	0	204250
439	621.96	379.326	0	0.04411	0.95589	0.0467566	0.830668	0	558.626	551.899	550.759	548.133	25.1851	447.434	0	472.619	244678	241732	241232	240082	11031.1	195976	0	207007
440	623.38	387.397	0	0.04473	0.95527	0.0474138	0.83013	0	570.507	563.641	562.478	559.798	26.0825	456.657	0	482.74	250453	247439	246928	245751	11450.2	200472	0	211923
441	624.8	393.45	0	0.05193	0.94807	0.0550458	0.823873	0	579.37	572.45	571.276	568.573	30.754	460.297	0	491.051	254923	251878	251361	250172	13531.8	202531	0	216062
442	626.22	397.485	0	0.05263	0.94737	0.0557878	0.823265	0	585.308	578.321	577.136	574.407	31.4882	464.674	0	496.163	258121	255040	254517	253314	13886.3	204921	0	218808
443	627.64	409.591	0	0.04797	0.95203	0.0508482	0.827314	0	603.168	595.934	594.708	591.883	29.5743	481.182	0	510.756	266600	263403	262861	261612	13071.8	212683	0	225754
444	629.06	411.609	0	0.04553	0.95447	0.0482618	0.829434	0	606.158	598.869	597.634	594.789	28.2083	484.792	0	513	268528	265299	264752	263491	12496.3	214763	0	227259
445	630.48	421.697	0	0.04717	0.95283	0.0500002	0.828009	0	621.002	613.548	612.284	609.374	29.9406	495.821	0	525.761	275725	272415	271854	270562	13293.6	220144	0	233438
446	631.9	435.821	0	0.05452	0.94548	0.0577912	0.821622	0	641.744	634.099	632.802	629.815	35.765	508.474	0	544.239	285576	282174	281597	280268	15915.4	226271	0	242186
447	633.32	441.874	0	0.04928	0.95072	0.0522368	0.826176	0	650.698	642.904	641.583	638.54	32.7766	518.394	0	551.17	290212	286735	286146	284789	14618.4	231204	0	245822
448	634.74	447.927	0	0.0481	0.9519	0.050986	0.827201	0	659.622	651.711	650.37	647.281	32.43	526.147	0	558.577	294851	291315	290715	289335	14496.2	235188	0	249684
449	636.16	458.016	0	0.04525	0.95475	0.047965	0.829678	0	674.501	666.389	665.014	661.847	31.1956	539.608	0	570.804	302177	298542	297926	296507	13975.6	241744	0	255720
450	637.58	464.069	0	0.04487	0.95513	0.0475622	0.830008	0	683.419	675.195	673.802	670.592	31.3424	546.957	0	578.299	306855	303163	302537	301096	14072.8	245584	0	259656
451	639	476.175	0	0.0435	0.9565	0.04611	0.831199	0	701.259	692.809	691.377	688.079	31.1781	562.03	0	593.209	315566	311764	311120	309636	14030.2	252914	0	266944
452	640.42	486.264	0	0.03933	0.96067	0.0416898	0.834822	0	716.152	707.486	706.018	702.637	28.7866	576.44	0	605.227	322985	319076	318414	316889	12982.7	259974	0	272957
453	641.84	496.352	0	0.04015	0.95985	0.042559	0.83411	0	731.003	722.164	720.667	717.218	29.9964	587.897	0	617.893	330413	326418	325742	324183	13558.4	265729	0	279288
454	643.26	500.387	0	0.04124	0.95876	0.0437144	0.833162	0	736.936	728.036	726.528	723.055	31.0613	592.004	0	623.065	333832	329800	329117	327544	14070.8	268178	0	282248
455	644.68	512.494	0	0.0417	0.9583	0.044202	0.832763	0	754.761	745.65	744.106	740.55	32.1676	606.035	0	638.203	342662	338525	337824	336210	14604.1	275140	0	289744
456	646.1	524.6	0	0.04011	0.95989	0.0425166	0.834144	0	772.605	763.263	761.681	758.035	31.672	621.38	0	653.052	351535	347285	346565	344906	14410.7	282728	0	297139
457	647.52	536.706	0	0.04228	0.95772	0.0448168	0.832259	0	790.414	780.877	779.262	775.54	34.1559	634.283	0	668.439	360429	356080	355343	353646	15575.1	289233	0	304808
458	648.94	538.724	0	0.03898	0.96102	0.0413188	0.835126	0	793.417	783.812	782.185	778.438	31.6084	638.861	0	670.47	362592	358202	357459	355746	14445	291960	0	306405
459	650.36	544.777	0	0.0381	0.9619	0.040386	0.835891	0	802.34	792.619	790.972	787.18	31.2419	646.631	0	677.873	367472	363019	362265	360528	14308.8	296157	0	310466
460	651.78	568.989	0	0.04078	0.95922	0.0432268	0.833562	0	837.973	827.847	826.132	822.181	34.9257	673.488	0	708.414	384629	379982	379194	377381	16030.9	309131	0	325162
461	653.2	587.148	0	0.04106	0.95894	0.0435236	0.833319	0	864.713	854.268	852.498	848.422	36.2878	694.78	0	731.068	397768	392963	392149	390274	16692.4	319599	0	336291
462	654.62	603.29	0	0.04193	0.95807	0.0444458	0.832563	0	888.476	877.753	875.936	871.752	38.0754	713.233	0	751.308	409588	404644	403807	401878	17552.8	328800	0	346353
463	656.04	613.378	0	0.0419	0.9581	0.044414	0.832589	0	903.334	892.431	890.584	886.329	38.6845	725.182	0	763.867	417340	412303	411450	409484	17872.2	335034	0	352906
464	657.46	625.484	0	0.04184	0.95816	0.0443504	0.832641	0	921.164	910.045	908.161	903.822	39.3915	739.541	0	778.933	426499	421351	420479	418470	18238.3	342408	0	360646
465	658.88	633.555	0	0.04061	0.95939	0.0430466	0.83371	0	933.064	921.787	919.877	915.477	38.7268	750.046	0	788.772	432942	427709	426823	424781	17969.2	348021	0	365990
466	660.3	639.608	0	0.03958	0.96042	0.0419548	0.834605	0	941.99	930.594	928.663	924.217	38.1052	758.025	0	796.13	438025	432726	431828	429761	17718.9	352481	0	370200
467	661.72	653.732	0	0.03841	0.96159	0.0407146	0.835622	0	962.805	951.143	949.167	944.617	37.7953	775.707	0	813.502	448667	443232	442312	440192	17612.6	361480	0	379092
468	663.14	659.785	0	0.03932	0.96068	0.0416792	0.834831	0	971.709	959.95	957.958	953.37	39.049	782.149	0	821.198	453788	448297	447366	445224	18235.9	365263	0	383499
469	664.56	661.803	0	0.04171	0.95829	0.0442126	0.832754	0	974.652	962.886	960.893	956.301	41.5492	782.589	0	824.138	456137	450631	449698	447549	19445	366252	0	385697
470	665.98	667.856	0	0.04439	0.95561	0.0470534	0.830425	0	983.534	971.694	969.688	965.066	44.6233	787.538	0	832.161	461278	455725	454783	452616	20928.3	369355	0	390284
471	667.4	675.927	0	0.04398	0.95602	0.0466188	0.830781	0	995.425	983.436	981.405	976.726	44.7455	797.397	0	842.142	467850	462215	461260	459061	21030.4	374777	0	395807
472	668.82	679.962	0	0.04286	0.95714	0.0454316	0.831755	0	1001.38	989.307	987.261	982.549	43.8663	803.097	0	846.964	471651	465964	465000	462781	20661	378259	0	398920
473	670.24	679.962	0	0.04227	0.95773	0.0448062	0.832267	0	1001.39	989.307	987.26	982.545	43.2624	803.592	0	846.855	472655	466953	465987	463761	20419.9	379296	0	399715
474	671.66	675.927	0	0.03874	0.96126	0.0410644	0.835335	0	995.489	983.435	981.393	976.69	39.4143	801.768	0	841.182	470866	465165	464199	461974	18642.9	379236	0	397879
475	673.08	667.856	0	0.03752	0.96248	0.0397712	0.836395	0	983.617	971.692	969.672	965.02	37.7172	793.2	0	830.917	466234	460582	459625	457419	17878	375977	0	393855
476	674.5	665.838	0	0.03879	0.96121	0.0411174	0.835291	0	980.63	968.757	966.745	962.113	38.8761	789.76	0	828.636	465799	460159	459204	457004	18466.1	375136	0	393602
477	675.92	661.803	0	0.03804	0.96196	0.0403224	0.835943	0	974.696	962.885	960.885	956.277	37.8934	785.586	0	823.479	463955	458333	457381	455188	18037.2	373939	0	391976
478	677.34	657.767	0	0.03884	0.96116	0.0411704	0.835248	0	968.743	957.014	955.028	950.451	38.4544	780.146	0	818.601	462090	456496	455548	453365	18342.7	372130	0	390473
479	678.76	653.732	0	0.03787	0.96213	0.0401422	0.836091	0	962.811	951.142	949.166	944.614	37.264	776.143	0	813.407	460224	454646	453701	451525	17812.2	370996	0	388808
480	680.18	663.82	0	0.04275	0.95725	0.045315	0.83185	0	977.611	965.822	963.825	959.224	42.715	784.123	0	826.838	468276	462629	461672	459468	20460.5	375595	0	396055
481	681.6	675.927	0	0.04852	0.95148	0.0514312	0.826836	0	995.37	983.438	981.415	976.756	49.3645	793.61	0	842.975	477778	472050	471079	468843	23694.9	380933	0	404628
482	683.02	677.944	0	0.04539	0.95461	0.0481134	0.829556	0	998.379	986.373	984.338	979.651	46.3178	798.598	0	844.916	480220	474445	473466	471212	22278.9	384125	0	406404
483	684.44	688.033	0	0.04494	0.95506	0.0476364	0.829947	0	1013.24	1001.05	998.984	994.226	46.5411	810.864	0	857.405	488382	482506	481511	479217	22432.8	390836	0	413269
484	685.86	683.997	0	0.04524	0.95476	0.0479544	0.829686	0	1007.3	995.179	993.126	988.397	46.577	805.855	0	852.432	486524	480672	479680	477396	22496.7	389228	0	411724
485	687.28	681.98	0	0.04138	0.95862	0.0438628	0.833041	0	1004.37	992.242	990.188	985.455	42.4772	806.726	0	849.203	486116	480245	479251	476960	20559	390455	0	411014
486	688.7	688.033	0	0.04076	0.95924	0.0432056	0.83358	0	1013.29	1001.05	998.975	994.197	42.2121	814.413	0	856.625	491447	485509	484503	482186	20472.9	394990	0	415463
487	690.12	688.033	0	0.03923	0.96077	0.0415838	0.834909	0	1013.31	1001.05	998.971	994.186	40.6276	815.712	0	856.339	492470	486510	485500	483175	19745	396436	0	416181
488	691.54	688.033	0	0.03846	0.96154	0.0407676	0.835578	0	1013.32	1001.05	998.97	994.181	39.8302	816.365	0	856.195	493488	487511	486498	484166	19397.3	397570	0	416967
489	692.96	683.997	0	0.03674	0.96326	0.0389444	0.837073	0	1007.4	995.176	993.107	988.338	37.8258	813.029	0	850.855	491611	485646	484636	482309	18459	396758	0	415217
490	694.38	692.068	0	0.04012	0.95988	0.0425272	0.834136	0	1019.24	1006.92	1004.83	1000.02	41.793	819.736	0	861.529	498411	492384	491363	489012	20436.8	400851	0	421288
491	695.8	692.068	0	0.04153	0.95847	0.0440218	0.83291	0	1019.23	1006.92	1004.84	1000.03	43.2618	818.532	0	861.793	499421	493391	492370	490016	21198.3	401080	0	422279
492	697.22	698.121	0	0.03927	0.96073	0.0416262	0.834874	0	1028.17	1015.73	1013.62	1008.76	41.2654	827.638	0	868.903	504831	498722	497687	495303	20261.3	406370	0	426631
493	698.64	702.156	0	0.03714	0.96286	0.0393684	0.836725	0	1034.14	1021.6	1019.47	1014.58	39.2527	834.267	0	873.52	508797	502626	501581	499173	19312.4	410459	0	429772
494	700.06	700.139	0	0.03792	0.96208	0.0401952	0.836048	0	1031.16	1018.66	1016.55	1011.67	39.962	831.196	0	871.158	508361	502200	501157	498753	19701.2	409780	0	429481
495	701.48	698.121	0	0.04017	0.95983	0.0425802	0.834092	0	1028.16	1015.73	1013.62	1008.77	42.2111	826.862	0	869.074	507910	501769	500729	498333	20852.3	408470	0	429322
496	702.9	698.121	0	0.04075	0.95925	0.043195	0.833588	0	1028.15	1015.73	1013.62	1008.77	42.8206	826.363	0	869.183	508935	502785	501743	499343	21196.2	409050	0	430246
497	704.32	698.121	0	0.04313	0.95687	0.0457178	0.83152	0	1028.12	1015.73	1013.63	1008.79	45.3215	824.312	0	869.634	509948	503801	502760	500360	22479.5	408859	0	431338
498	705.74	698.121	0	0.04829	0.95171	0.0511874	0.827036	0	1028.06	1015.73	1013.64	1008.83	50.7437	819.867	0	870.611	510944	504818	503779	501387	25219.6	407474	0	432694
499	707.16	700.139	0	0.04589	0.95411	0.0486434	0.829122	0	1031.06	1018.66	1016.56	1011.73	48.3611	824.31	0	872.671	513467	507295	506249	503840	24083.8	410507	0	434590
500	708.58	692.068	0	0.04158	0.95842	0.0440748	0.832867	0	1019.23	1006.92	1004.84	1000.03	43.3139	818.489	0	861.803	508594	502453	501413	499017	21613.6	408426	0	430040
501	710	686.015	0	0.03901	0.96099	0.0413506	0.8351	0	1010.34	998.113	996.041	991.269	40.2813	813.506	0	853.787	505172	499056	498021	495635	20140.7	406753	0	426893
502	711.42	700.139	0	0.04483	0.95517	0.0475198	0.830043	0	1031.07	1018.66	1016.56	1011.72	47.244	825.226	0	872.47	516567	510351	509297	506871	23669.3	413438	0	437108
503	712.84	702.156	0	0.04039	0.95961	0.0428134	0.833901	0	1034.1	1021.6	1019.48	1014.6	42.6876	831.451	0	874.139	519118	512842	511779	509331	21429.2	417389	0	438818
504	714.26	722.333	0	0.04254	0.95746	0.0450924	0.832033	0	1063.79	1050.96	1048.78	1043.77	46.2519	853.427	0	899.679	535085	528631	527537	525018	23264.7	429274	0	452539
505	715.68	724.351	0	0.04099	0.95901	0.0434494	0.83338	0	1066.78	1053.89	1051.71	1046.68	44.6911	857.197	0	901.888	537656	531161	530060	527526	22524.3	432027	0	454551
506	717.1	738.475	0	0.04159	0.95841	0.0440854	0.832858	0	1087.57	1074.44	1072.22	1067.09	46.2295	873.364	0	919.593	549223	542592	541469	538881	23345.9	441049	0	464395
507	718.52	752.599	0	0.04077	0.95922	0.0432162	0.833562	0	1108.37	1094.98	1092.71	1087.48	46.1847	890.82	0	937.005	560836	554059	552911	550267	23369.5	450755	0	474124
508	719.94	746.546	0	0.03971	0.96029	0.0420926	0.834492	0	1099.48	1086.18	1083.93	1078.74	44.6222	884.641	0	929.263	557437	550694	549552	546921	22623.4	448513	0	471136
509	721.36	748.563	0	0.03889	0.96111	0.0412234	0.835205	0	1102.46	1089.12	1086.86	1081.65	43.8188	887.789	0	931.608	560052	553272	552123	549478	22260	450997	0	473257
510	722.78	754.616	0	0.03665	0.96335	0.038849	0.837151	0	1111.41	1097.92	1095.64	1090.38	41.6289	897.054	0	938.683	565708	558843	557680	555003	21189.1	456600	0	477789
511	724.2	764.705	0	0.03847	0.96153	0.0407782	0.83557	0	1126.24	1112.6	1110.29	1104.97	44.2803	907.329	0	951.609	574384	567427	566249	563535	22582.9	462738	0	485321
512	725.62	780.846	0	0.03917	0.96083	0.0415202	0.834961	0	1150.01	1136.09	1133.73	1128.3	46.0377	925.807	0	971.844	587653	580541	579336	576561	23525.3	473087	0	496612
513	727.04	799.006	0	0.04164	0.95836	0.0441384	0.832815	0	1176.72	1162.51	1160.1	1154.56	50.0789	944.902	0	994.981	602478	595205	593972	591134	25640.4	483790	0	509430
514	728.46	792.953	0	0.04011	0.95989	0.0425166	0.834144	0	1167.82	1153.7	1151.31	1145.8	47.8734	939.241	0	987.114	599093	591849	590622	587795	24559	481830	0	506389
515	729.88	782.864	0	0.04058	0.95942	0.0430148	0.833736	0	1152.96	1139.02	1136.66	1131.23	47.8181	926.837	0	974.655	592620	585458	584245	581450	24578.5	476394	0	500973
516	731.3	780.846	0	0.03982	0.96018	0.0422092	0.834396	0	1150	1136.09	1133.73	1128.3	46.8016	925.18	0	971.982	592249	585085	583872	581077	24102.8	476468	0	500571
517	732.72	788.917	0	0.04364	0.95636	0.0462584	0.831077	0	1161.83	1147.83	1145.46	1140	51.8215	931.024	0	982.846	599504	592281	591057	588238	26739.9	480408	0	507148
518	734.14	790.935	0	0.04534	0.95466	0.0480604	0.8296	0	1164.78	1150.77	1148.39	1142.93	53.978	931.746	0	985.724	602189	594947	593720	590893	27906.6	481713	0	509619
519	735.56	803.041	0	0.04988	0.95012	0.0528728	0.825654	0	1182.54	1168.38	1165.98	1160.46	60.2918	941.509	0	1001.8	612555	605223	603979	601116	31231.2	487702	0	518933
520	736.98	792.953	0	0.05035	0.94965	0.053371	0.825246	0	1167.68	1153.71	1151.34	1145.88	60.0954	929.221	0	989.316	606024	598773	597544	594712	31189.5	482266	0	513455
521	738.4	786.9	0	0.04609	0.95391	0.0488554	0.828948	0	1158.82	1144.9	1142.54	1137.1	54.5909	926.264	0	980.855	602588	595346	594119	591292	28387.3	481657	0	510045
522	739.82	774.793	0	0.0511	0.9489	0.054166	0.824594	0	1140.93	1127.29	1124.97	1119.65	59.5938	907.224	0	966.818	594422	587316	586111	583335	31048.4	472664	0	503712
523	741.24	778.829	0	0.05302	0.94698	0.0562012	0.822926	0	1146.84	1133.16	1130.84	1125.49	62.155	910.104	0	972.259	598651	591508	590297	587507	32444.9	475074	0	507519
524	742.66	764.705	0	0.05507	0.94493	0.0583742	0.821144	0	1126.01	1112.61	1110.33	1105.1	63.3874	891.665	0	955.052	588906	581894	580705	577966	33151.6	466341	0	499492
525	744.08	744.528	0	0.04796	0.95204	0.0508376	0.827323	0	1096.4	1083.25	1081.02	1075.89	53.747	874.67	0	928.417	574514	567623	566455	563764	28163.4	458327	0	486491
526	745.5	740.493	0	0.04992	0.95008	0.0529152	0.82562	0	1090.43	1077.38	1075.17	1070.07	55.6403	868.139	0	923.779	572476	565624	564462	561786	29211.2	455773	0	484984
527	746.92	718.298	0	0.04759	0.95241	0.0504454	0.827644	0	1057.78	1045.09	1042.93	1037.98	51.4535	844.183	0	895.637	556391	549715	548584	545977	27064.5	444040	0	471105
528	748.34	714.263	0	0.05106	0.94894	0.0541236	0.824629	0	1051.79	1039.22	1037.08	1032.17	54.895	836.382	0	891.277	554294	547667	546543	543955	28929.7	440773	0	469703
529	749.76	694.086	0	0.05117	0.94883	0.0542402	0.824533	0	1022.08	1009.86	1007.79	1003.02	53.4592	812.661	0	866.121	539657	533206	532112	529593	28226.5	429085	0	457312
530	751.18	692.068	0	0.05032	0.94968	0.0533392	0.825272	0	1019.12	1006.92	1004.86	1000.09	52.4184	811.025	0	863.443	539113	532663	531569	529050	27729.3	429032	0	456762
531	752.6	675.927	0	0.04633	0.95367	0.0491098	0.828739	0	995.396	983.437	981.41	976.742	47.1364	795.437	0	842.573	527560	521222	520147	517673	24982.3	421582	0	446564
532	754.02	667.856	0	0.0489	0.9511	0.051834	0.826506	0	983.48	971.696	969.698	965.096	49.157	783.821	0	832.978	522228	515970	514909	512466	26102.4	416209	0	442311
533	755.44	647.679	0	0.04872	0.95128	0.0516432	0.826662	0	953.77	942.339	940.401	935.938	47.4965	760.285	0	807.781	507406	501324	500293	497919	25268.1	404471	0	429740
534	756.86	635.573	0	0.05	0.95	0.053	0.82555	0	935.928	924.726	922.826	918.452	47.8332	745.07	0	792.903	498850	492879	491866	489535	25495.1	397122	0	422617
535	758.28	617.413	0	0.04939	0.95061	0.0523534	0.82608	0	909.194	898.305	896.459	892.207	45.8996	724.247	0	770.146	485509	479695	478709	476438	24510.4	386748	0	411258
536	759.7	595.219	0	0.04952	0.95048	0.0524912	0.825967	0	876.509	866.013	864.233	860.135	44.3661	698.116	0	742.482	468932	463317	462365	460172	23735.9	373492	0	397228
537	761.12	581.095	0	0.0501	0.9499	0.053106	0.825463	0	855.704	845.464	843.727	839.728	43.8207	681.135	0	724.956	458658	453168	452238	450094	23487.9	365088	0	388576
538	762.54	566.971	0	0.05135	0.94865	0.054431	0.824377	0	834.893	824.914	823.222	819.325	43.8223	663.705	0	707.527	448338	442979	442070	439978	23532.6	356410	0	379942
539	763.96	546.794	0	0.04978	0.95022	0.0527668	0.825741	0	805.197	795.558	793.923	790.159	40.9707	641.145	0	682.116	433196	428010	427131	425106	22042.2	344936	0	366978
540	765.38	536.706	0	0.05101	0.94899	0.0540706	0.824672	0	790.329	780.88	779.277	775.587	41.2084	628.501	0	669.71	425987	420894	420031	418041	22211.3	338762	0	360973
541	766.8	520.564	0	0.05323	0.94677	0.0564238	0.822743	0	766.539	757.395	755.844	752.273	41.7085	608.173	0	649.881	413931	408993	408156	406227	22522.6	328413	0	350936
542	768.22	492.317	0	0.05094	0.94906	0.0539964	0.824733	0	724.964	716.296	714.826	711.441	37.7483	576.562	0	614.311	392206	387516	386721	384889	20421.8	311920	0	332342
543	769.64	474.157	0	0.04997	0.95003	0.0529682	0.825576	0	698.232	689.875	688.458	685.194	35.6637	555.863	0	591.527	378442	373912	373144	371375	19329.7	301278	0	320608
544	771.06	451.963	0	0.05177	0.94823	0.0548762	0.824012	0	665.534	657.583	656.235	653.129	35.2188	528.84	0	564.059	361385	357068	356335	354649	19123.8	287160	0	306284
545	772.48	425.733	0	0.05389	0.94611	0.0571234	0.82217	0	626.893	619.42	618.153	615.234	34.5334	497.035	0	531.568	341030	336965	336275	334687	18786.2	270387	0	289173
546	773.9	405.556	0	0.05329	0.94671	0.0564874	0.822691	0	597.187	590.064	588.856	586.073	32.5305	473.779	0	506.31	325467	321585	320926	319410	17729.1	258210	0	275939
547	775.32	383.361	0	0.05274	0.94726	0.0559044	0.823169	0	564.509	557.772	556.629	553.997	30.4328	448.111	0	478.544	308222	304543	303919	302483	16616.3	244669	0	261285
548	776.74	359.149	0	0.06205	0.93795	0.065773	0.815079	0	528.796	522.546	521.485	519.042	33.5437	415.683	0	449.227	289251	285832	285252	283916	18348.4	227379	0	245727
549	778.16	349.061	0	0.05875	0.94125	0.062275	0.817946	0	513.963	507.867	506.832	504.45	30.8676	405.428	0	436.296	281652	278311	277744	276439	16915.4	222175	0	239090
550	779.58	322.831	0	0.04971	0.95029	0.0526926	0.825802	0	475.394	469.702	468.737	466.514	24.1553	378.564	0	402.719	260991	257866	257337	256116	13261.3	207831	0	221093
551	781	310.724	0	0.04998	0.95002	0.0529788	0.825567	0	457.565	452.088	451.16	449.021	23.3758	364.264	0	387.64	251661	248648	248138	246962	12856.7	200345	0	213202
552	782.42	298.618	0	0.05646	0.94354	0.0598476	0.819936	0	439.703	434.475	433.588	431.546	25.3777	347.684	0	373.062	242276	239396	238907	237782	13983.1	191574	0	205557
553	783.84	274.406	0	0.05566	0.94434	0.0589996	0.820631	0	404.055	399.248	398.432	396.554	22.9896	319.764	0	342.754	223038	220385	219934	218898	12690.2	176510	0	189200
554	785.26	236.07	0	0.05171	0.94829	0.0548126	0.824064	0	347.623	343.47	342.765	341.143	18.3742	276.242	0	294.616	192236	189939	189549	188652	10161	152762	0	162923
555	786.68	211.858	0	0.05206	0.94794	0.0551836	0.82376	0	311.968	308.242	307.61	306.155	16.6013	247.818	0	264.419	172830	170766	170416	169610	9197.13	137291	0	146488
556	788.1	183.61	0	0.06118	0.93882	0.0648508	0.815835	0	270.342	267.144	266.601	265.351	16.9083	212.709	0	229.618	150040	148265	147964	147270	9384.1	118054	0	127438
557	789.52	161.415	0	0.07211	0.92789	0.0764366	0.806336	0	237.632	234.853	234.381	233.293	17.52	184.82	0	202.34	132123	130578	130316	129711	9741.13	102760	0	112501
558	790.94	129.132	0	0.07366	0.92634	0.0780796	0.804989	0	190.102	187.882	187.505	186.637	14.3173	147.609	0	161.926	105887	104650	104440	103957	7974.73	82218.3	0	90193
559	792.36	100.885	0	0.07541	0.92459	0.0799346	0.803469	0	148.514	146.783	146.489	145.812	11.4511	115.102	0	126.553	82870.7	81905	81740.8	81363	6389.72	64226.8	0	70616.5
560	793.78	60.5307	0	0.048	0.952	0.05088	0.827288	0	89.1382	88.0691	87.8878	87.4704	4.37332	71.1084	0	75.4817	49828.2	49230.6	49129.3	48896	2444.69	39749.6	0	42194.3
561	795.2	18.1592	0	0.09311	0.90689	0.0986966	0.788087	0	26.7267	26.4211	26.3691	26.2493	2.545	20.3217	0	22.8667	14967	14795.8	14766.7	14699.6	1425.2	11380.1	0	12805.3
562	796.62	0	0	0	0	0	0	0	0	0	0	0	0	0	0	0	0	0	0	0	0	0	0	0
563	798.04	0	0	0	0	0	0	0	0	0	0	0	0	0	0	0	0	0	0	0	0	0	0	0
564	799.46	0	0	0	0	0	0	0	0	0	0	0	0	0	0	0	0	0	0	0	0	0	0	0
565	800.88	0	0	0	0	0	0	0	0	0	0	0	0	0	0	0	0	0	0	0	0	0	0	0
566	802.3	0	0	0	0	0	0	0	0	0	0	0	0	0	0	0	0	0	0	0	0	0	0	0
567	803.72	0	0	0	0	0	0	0	0	0	0	0	0	0	0	0	0	0	0	0	0	0	0	0
568	805.14	0	0	0	0	0	0	0	0	0	0	0	0	0	0	0	0	0	0	0	0	0	0	0
569	806.56	0	0	0	0	0	0	0	0	0	0	0	0	0	0	0	0	0	0	0	0	0	0	0
570	807.98	0	0	0	0	0	0	0	0	0	0	0	0	0	0	0	0	0	0	0	0	0	0	0
571	809.4	0	0	0	0	0	0	0	0	0	0	0	0	0	0	0	0	0	0	0	0	0	0	0
572	810.82	0	0	0	0	0	0	0	0	0	0	0	0	0	0	0	0	0	0	0	0	0	0	0
573	812.24	0	0	0	0	0	0	0	0	0	0	0	0	0	0	0	0	0	0	0	0	0	0	0
574	813.66	0	0	0	0	0	0	0	0	0	0	0	0	0	0	0	0	0	0	0	0	0	0	0
575	815.08	0	0	0	0	0	0	0	0	0	0	0	0	0	0	0	0	0	0	0	0	0	0	0
576	816.5	0	0	0	0	0	0	0	0	0	0	0	0	0	0	0	0	0	0	0	0	0	0	0
577	817.92	0	0	0	0	0	0	0	0	0	0	0	0	0	0	0	0	0	0	0	0	0	0	0
578	819.34	0	0	0	0	0	0	0	0	0	0	0	0	0	0	0	0	0	0	0	0	0	0	0
579	820.76	0	0	0	0	0	0	0	0	0	0	0	0	0	0	0	0	0	0	0	0	0	0	0
580	822.18	0	0	0	0	0	0	0	0	0	0	0	0	0	0	0	0	0	0	0	0	0	0	0
581	823.6	0	0	0	0	0	0	0	0	0	0	0	0	0	0	0	0	0	0	0	0	0	0	0
582	825.02	0	0	0	0	0	0	0	0	0	0	0	0	0	0	0	0	0	0	0	0	0	0	0
583	826.44	0	0	0	0	0	0	0	0	0	0	0	0	0	0	0	0	0	0	0	0	0	0	0
584	827.86	0	0	0	0	0	0	0	0	0	0	0	0	0	0	0	0	0	0	0	0	0	0	0
585	829.28	0	0	0	0	0	0	0	0	0	0	0	0	0	0	0	0	0	0	0	0	0	0	0
586	830.7	0	0	0	0	0	0	0	0	0	0	0	0	0	0	0	0	0	0	0	0	0	0	0
587	832.12	0	0	0	0	0	0	0	0	0	0	0	0	0	0	0	0	0	0	0	0	0	0	0
588	833.54	0	0	0	0	0	0	0	0	0	0	0	0	0	0	0	0	0	0	0	0	0	0	0
589	834.96	0	0	0	0	0	0	0	0	0	0	0	0	0	0	0	0	0	0	0	0	0	0	0
590	836.38	0	0	0	0	0	0	0	0	0	0	0	0	0	0	0	0	0	0	0	0	0	0	0
591	837.8	0	0	0	0	0	0	0	0	0	0	0	0	0	0	0	0	0	0	0	0	0	0	0
592	839.22	0	0	0	0	0	0	0	0	0	0	0	0	0	0	0	0	0	0	0	0	0	0	0
593	840.64	0	0	0	0	0	0	0	0	0	0	0	0	0	0	0	0	0	0	0	0	0	0	0
594	842.06	0	0	0	0	0	0	0	0	0	0	0	0	0	0	0	0	0	0	0	0	0	0	0
595	843.48	0	0	0	0	0	0	0	0	0	0	0	0	0	0	0	0	0	0	0	0	0	0	0
596	844.9	0	0	0	0	0	0	0	0	0	0	0	0	0	0	0	0	0	0	0	0	0	0	0
597	846.32	0	0	0	0	0	0	0	0	0	0	0	0	0	0	0	0	0	0	0	0	0	0	0
598	847.74	0	0	0	0	0	0	0	0	0	0	0	0	0	0	0	0	0	0	0	0	0	0	0
599	849.16	0	0	0	0	0	0	0	0	0	0	0	0	0	0	0	0	0	0	0	0	0	0	0
600	850.58	0	0	0	0	0	0	0	0	0	0	0	0	0	0	0	0	0	0	0	0	0	0	0
601	852	0	0	0	0	0	0	0	0	0	0	0	0	0	0	0	0	0	0	0	0	0	0	0
602	853.42	0	0	0	0	0	0	0	0	0	0	0	0	0	0	0	0	0	0	0	0	0	0	0
603	854.84	0	0	0	0	0	0	0	0	0	0	0	0	0	0	0	0	0	0	0	0	0	0	0
604	856.26	0	0	0	0	0	0	0	0	0	0	0	0	0	0	0	0	0	0	0	0	0	0	0
605	857.68	0	0	0	0	0	0	0	0	0	0	0	0	0	0	0	0	0	0	0	0	0	0	0
606	859.1	0	0	0	0	0	0	0	0	0	0	0	0	0	0	0	0	0	0	0	0	0	0	0
607	860.52	0	0	0	0	0	0	0	0	0	0	0	0	0	0	0	0	0	0	0	0	0	0	0
608	861.94	0	0	0	0	0	0	0	0	0	0	0	0	0	0	0	0	0	0	0	0	0	0	0
609	863.36	0	0	0	0	0	0	0	0	0	0	0	0	0	0	0	0	0	0	0	0	0	0	0
610	864.78	0	0	0	0	0	0	0	0	0	0	0	0	0	0	0	0	0	0	0	0	0	0	0
611	866.2	0	0	0	0	0	0	0	0	0	0	0	0	0	0	0	0	0	0	0	0	0	0	0
612	867.62	0	0	0	0	0	0	0	0	0	0	0	0	0	0	0	0	0	0	0	0	0	0	0
613	869.04	0	0	0	0	0	0	0	0	0	0	0	0	0	0	0	0	0	0	0	0	0	0	0
614	870.46	0	0	0	0	0	0	0	0	0	0	0	0	0	0	0	0	0	0	0	0	0	0	0
615	871.88	0	0	0	0	0	0	0	0	0	0	0	0	0	0	0	0	0	0	0	0	0	0	0
616	873.3	0	0	0	0	0	0	0	0	0	0	0	0	0	0	0	0	0	0	0	0	0	0	0
617	874.72	0	0	0	0	0	0	0	0	0	0	0	0	0	0	0	0	0	0	0	0	0	0	0
618	876.14	0	0	0	0	0	0	0	0	0	0	0	0	0	0	0	0	0	0	0	0	0	0	0
619	877.56	0	0	0	0	0	0	0	0	0	0	0	0	0	0	0	0	0	0	0	0	0	0	0
620	878.98	0	0	0	0	0	0	0	0	0	0	0	0	0	0	0	0	0	0	0	0	0	0	0
621	880.4	0	0	0	0	0	0	0	0	0	0	0	0	0	0	0	0	0	0	0	0	0	0	0
622	881.82	0	0	0	0	0	0	0	0	0	0	0	0	0	0	0	0	0	0	0	0	0	0	0
623	883.24	0	0	0	0	0	0	0	0	0	0	0	0	0	0	0	0	0	0	0	0	0	0	0
624	884.66	0	0	0	0	0	0	0	0	0	0	0	0	0	0	0	0	0	0	0	0	0	0	0
625	886.08	0	0	0	0	0	0	0	0	0	0	0	0	0	0	0	0	0	0	0	0	0	0	0
626	887.5	0	0	0	0	0	0	0	0	0	0	0	0	0	0	0	0	0	0	0	0	0	0	0
627	888.92	0	0	0	0	0	0	0	0	0	0	0	0	0	0	0	0	0	0	0	0	0	0	0
628	890.34	0	0	0	0	0	0	0	0	0	0	0	0	0	0	0	0	0	0	0	0	0	0	0
629	891.76	0	0	0	0	0	0	0	0	0	0	0	0	0	0	0	0	0	0	0	0	0	0	0
630	893.18	0	0	0	0	0	0	0	0	0	0	0	0	0	0	0	0	0	0	0	0	0	0	0
631	894.6	0	0	0	0	0	0	0	0	0	0	0	0	0	0	0	0	0	0	0	0	0	0	0
632	896.02	0	0	0	0	0	0	0	0	0	0	0	0	0	0	0	0	0	0	0	0	0	0	0
633	897.44	0	0	0	0	0	0	0	0	0	0	0	0	0	0	0	0	0	0	0	0	0	0	0
634	898.86	0	0	0	0	0	0	0	0	0	0	0	0	0	0	0	0	0	0	0	0	0	0	0
635	900.28	0	0	0	0	0	0	0	0	0	0	0	0	0	0	0	0	0	0	0	0	0	0	0
636	901.7	0	0	0	0	0	0	0	0	0	0	0	0	0	0	0	0	0	0	0	0	0	0	0
637	903.12	0	0	0	0	0	0	0	0	0	0	0	0	0	0	0	0	0	0	0	0	0	0	0
638	904.54	0	0	0	0	0	0	0	0	0	0	0	0	0	0	0	0	0	0	0	0	0	0	0
639	905.96	0	0	0	0	0	0	0	0	0	0	0	0	0	0	0	0	0	0	0	0	0	0	0
640	907.38	0	0	0	0	0	0	0	0	0	0	0	0	0	0	0	0	0	0	0	0	0	0	0
641	908.8	0	0	0	0	0	0	0	0	0	0	0	0	0	0	0	0	0	0	0	0	0	0	0
642	910.22	0	0	0	0	0	0	0	0	0	0	0	0	0	0	0	0	0	0	0	0	0	0	0
643	911.64	0	0	0	0	0	0	0	0	0	0	0	0	0	0	0	0	0	0	0	0	0	0	0
644	913.06	0	0	0	0	0	0	0	0	0	0	0	0	0	0	0	0	0	0	0	0	0	0	0
645	914.48	0	0	0	0	0	0	0	0	0	0	0	0	0	0	0	0	0	0	0	0	0	0	0
646	915.9	0	0	0	0	0	0	0	0	0	0	0	0	0	0	0	0	0	0	0	0	0	0	0
647	917.32	0	0	0	0	0	0	0	0	0	0	0	0	0	0	0	0	0	0	0	0	0	0	0
648	918.74	0	0	0	0	0	0	0	0	0	0	0	0	0	0	0	0	0	0	0	0	0	0	0
649	920.16	0	0	0	0	0	0	0	0	0	0	0	0	0	0	0	0	0	0	0	0	0	0	0
650	921.58	0	0	0	0	0	0	0	0	0	0	0	0	0	0	0	0	0	0	0	0	0	0	0
651	923	0	0	0	0	0	0	0	0	0	0	0	0	0	0	0	0	0	0	0	0	0	0	0
652	924.42	0	0	0	0	0	0	0	0	0	0	0	0	0	0	0	0	0	0	0	0	0	0	0
653	925.84	0	0	0	0	0	0	0	0	0	0	0	0	0	0	0	0	0	0	0	0	0	0	0
654	927.26	0	0	0	0	0	0	0	0	0	0	0	0	0	0	0	0	0	0	0	0	0	0	0
655	928.68	0	0	0	0	0	0	0	0	0	0	0	0	0	0	0	0	0	0	0	0	0	0	0
656	930.1	0	0	0	0	0	0	0	0	0	0	0	0	0	0	0	0	0	0	0	0	0	0	0
657	931.52	0	0	0	0	0	0	0	0	0	0	0	0	0	0	0	0	0	0	0	0	0	0	0
658	932.94	0	0	0	0	0	0	0	0	0	0	0	0	0	0	0	0	0	0	0	0	0	0	0
659	934.36	0	0	0	0	0	0	0	0	0	0	0	0	0	0	0	0	0	0	0	0	0	0	0
660	935.78	0	0	0	0	0	0	0	0	0	0	0	0	0	0	0	0	0	0	0	0	0	0	0
661	937.2	0	0	0	0	0	0	0	0	0	0	0	0	0	0	0	0	0	0	0	0	0	0	0
662	938.62	0	0	0	0	0	0	0	0	0	0	0	0	0	0	0	0	0	0	0	0	0	0	0
663	940.04	0	0	0	0	0	0	0	0	0	0	0	0	0	0	0	0	0	0	0	0	0	0	0
664	941.46	0	0	0	0	0	0	0	0	0	0	0	0	0	0	0	0	0	0	0	0	0	0	0
665	942.88	0	0	0	0	0	0	0	0	0	0	0	0	0	0	0	0	0	0	0	0	0	0	0
666	944.3	0	0	0	0	0	0	0	0	0	0	0	0	0	0	0	0	0	0	0	0	0	0	0
667	945.72	0	0	0	0	0	0	0	0	0	0	0	0	0	0	0	0	0	0	0	0	0	0	0
668	947.14	0	0	0	0	0	0	0	0	0	0	0	0	0	0	0	0	0	0	0	0	0	0	0
669	948.56	0	0	0	0	0	0	0	0	0	0	0	0	0	0	0	0	0	0	0	0	0	0	0
670	949.98	0	0	0	0	0	0	0	0	0	0	0	0	0	0	0	0	0	0	0	0	0	0	0
671	951.4	0	0	0	0	0	0	0	0	0	0	0	0	0	0	0	0	0	0	0	0	0	0	0
672	952.82	0	0	0	0	0	0	0	0	0	0	0	0	0	0	0	0	0	0	0	0	0	0	0
673	954.24	0	0	0	0	0	0	0	0	0	0	0	0	0	0	0	0	0	0	0	0	0	0	0
674	955.66	0	0	0	0	0	0	0	0	0	0	0	0	0	0	0	0	0	0	0	0	0	0	0
675	957.08	0	0	0	0	0	0	0	0	0	0	0	0	0	0	0	0	0	0	0	0	0	0	0
676	958.5	0	0	0	0	0	0	0	0	0	0	0	0	0	0	0	0	0	0	0	0	0	0	0
677	959.92	0	0	0	0	0	0	0	0	0	0	0	0	0	0	0	0	0	0	0	0	0	0	0
678	961.34	0	0	0	0	0	0	0	0	0	0	0	0	0	0	0	0	0	0	0	0	0	0	0
679	962.76	0	0	0	0	0	0	0	0	0	0	0	0	0	0	0	0	0	0	0	0	0	0	0
680	964.18	0	0	0	0	0	0	0	0	0	0	0	0	0	0	0	0	0	0	0	0	0	0	0
681	965.6	0	0	0	0	0	0	0	0	0	0	0	0	0	0	0	0	0	0	0	0	0	0	0
682	967.02	0	0	0	0	0	0	0	0	0	0	0	0	0	0	0	0	0	0	0	0	0	0	0
683	968.44	0	0	0	0	0	0	0	0	0	0	0	0	0	0	0	0	0	0	0	0	0	0	0
684	969.86	0	0	0	0	0	0	0	0	0	0	0	0	0	0	0	0	0	0	0	0	0	0	0
685	971.28	0	0	0	0	0	0	0	0	0	0	0	0	0	0	0	0	0	0	0	0	0	0	0
686	972.7	0	0	0	0	0	0	0	0	0	0	0	0	0	0	0	0	0	0	0	0	0	0	0
687	974.12	0	0	0	0	0	0	0	0	0	0	0	0	0	0	0	0	0	0	0	0	0	0	0
688	975.54	0	0	0	0	0	0	0	0	0	0	0	0	0	0	0	0	0	0	0	0	0	0	0
689	976.96	0	0	0	0	0	0	0	0	0	0	0	0	0	0	0	0	0	0	0	0	0	0	0
690	978.38	0	0	0	0	0	0	0	0	0	0	0	0	0	0	0	0	0	0	0	0	0	0	0
691	979.8	0	0	0	0	0	0	0	0	0	0	0	0	0	0	0	0	0	0	0	0	0	0	0
692	981.22	0	0	0	0	0	0	0	0	0	0	0	0	0	0	0	0	0	0	0	0	0	0	0
693	982.64	0	0	0	0	0	0	0	0	0	0	0	0	0	0	0	0	0	0	0	0	0	0	0
694	984.06	0	0	0	0	0	0	0	0	0	0	0	0	0	0	0	0	0	0	0	0	0	0	0
695	985.48	0	0	0	0	0	0	0	0	0	0	0	0	0	0	0	0	0	0	0	0	0	0	0
696	986.9	0	0	0	0	0	0	0	0	0	0	0	0	0	0	0	0	0	0	0	0	0	0	0
697	988.32	0	0	0	0	0	0	0	0	0	0	0	0	0	0	0	0	0	0	0	0	0	0	0
698	989.74	0	0	0	0	0	0	0	0	0	0	0	0	0	0	0	0	0	0	0	0	0	0	0
699	991.16	0	0	0	0	0	0	0	0	0	0	0	0	0	0	0	0	0	0	0	0	0	0	0
700	992.58	0	0	0	0	0	0	0	0	0	0	0	0	0	0	0	0	0	0	0	0	0	0	0
701	994	0	0	0	0	0	0	0	0	0	0	0	0	0	0	0	0	0	0	0	0	0	0	0
702	995.42	0	0	0	0	0	0	0	0	0	0	0	0	0	0	0	0	0	0	0	0	0	0	0
703	996.84	0	0	0	0	0	0	0	0	0	0	0	0	0	0	0	0	0	0	0	0	0	0	0
704	998.26	0	0	0	0	0	0	0	0	0	0	0	0	0	0	0	0	0	0	0	0	0	0	0
705	999.68	0	0	0	0	0	0	0	0	0	0	0	0	0	0	0	0	0	0	0	0	0	0	0
706	1001.1	0	0	0	0	0	0	0	0	0	0	0	0	0	0	0	0	0	0	0	0	0	0	0
707	1002.52	0	0	0	0	0	0	0	0	0	0	0	0	0	0	0	0	0	0	0	0	0	0	0
708	1003.94	0	0	0	0	0	0	0	0	0	0	0	0	0	0	0	0	0	0	0	0	0	0	0
709	1005.36	0	0	0	0	0	0	0	0	0	0	0	0	0	0	0	0	0	0	0	0	0	0	0
710	1006.78	0	0	0	0	0	0	0	0	0	0	0	0	0	0	0	0	0	0	0	0	0	0	0
711	1008.2	0	0	0	0	0	0	0	0	0	0	0	0	0	0	0	0	0	0	0	0	0	0	0
712	1009.62	0	0	0	0	0	0	0	0	0	0	0	0	0	0	0	0	0	0	0	0	0	0	0
713	1011.04	0	0	0	0	0	0	0	0	0	0	0	0	0	0	0	0	0	0	0	0	0	0	0
714	1012.46	0	0	0	0	0	0	0	0	0	0	0	0	0	0	0	0	0	0	0	0	0	0	0
715	1013.88	0	0	0	0	0	0	0	0	0	0	0	0	0	0	0	0	0	0	0	0	0	0	0
716	1015.3	0	0	0	0	0	0	0	0	0	0	0	0	0	0	0	0	0	0	0	0	0	0	0
717	1016.72	0	0	0	0	0	0	0	0	0	0	0	0	0	0	0	0	0	0	0	0	0	0	0
718	1018.14	0	0	0	0	0	0	0	0	0	0	0	0	0	0	0	0	0	0	0	0	0	0	0
719	1019.56	0	0	0	0	0	0	0	0	0	0	0	0	0	0	0	0	0	0	0	0	0	0	0
720	1020.98	0	0	0	0	0	0	0	0	0	0	0	0	0	0	0	0	0	0	0	0	0	0	0
721	1022.4	0	0	0	0	0	0	0	0	0	0	0	0	0	0	0	0	0	0	0	0	0	0	0
722	1023.82	0	0	0	0	0	0	0	0	0	0	0	0	0	0	0	0	0	0	0	0	0	0	0
723	1025.24	0	0	0	0	0	0	0	0	0	0	0	0	0	0	0	0	0	0	0	0	0	0	0
724	1026.66	0	0	0	0	0	0	0	0	0	0	0	0	0	0	0	0	0	0	0	0	0	0	0
725	1028.08	0	0	0	0	0	0	0	0	0	0	0	0	0	0	0	0	0	0	0	0	0	0	0
726	1029.5	0	0	0	0	0	0	0	0	0	0	0	0	0	0	0	0	0	0	0	0	0	0	0
727	1030.92	0	0	0	0	0	0	0	0	0	0	0	0	0	0	0	0	0	0	0	0	0	0	0
728	1032.34	0	0	0	0	0	0	0	0	0	0	0	0	0	0	0	0	0	0	0	0	0	0	0
729	1033.76	0	0	0	0	0	0	0	0	0	0	0	0	0	0	0	0	0	0	0	0	0	0	0
730	1035.18	0	0	0	0	0	0	0	0	0	0	0	0	0	0	0	0	0	0	0	0	0	0	0
731	1036.6	0	0	0	0	0	0	0	0	0	0	0	0	0	0	0	0	0	0	0	0	0	0	0
732	1038.02	0	0	0	0	0	0	0	0	0	0	0	0	0	0	0	0	0	0	0	0	0	0	0
733	1039.44	0	0	0	0	0	0	0	0	0	0	0	0	0	0	0	0	0	0	0	0	0	0	0
734	1040.86	0	0	0	0	0	0	0	0	0	0	0	0	0	0	0	0	0	0	0	0	0	0	0
735	1042.28	0	0	0	0	0	0	0	0	0	0	0	0	0	0	0	0	0	0	0	0	0	0	0
736	1043.7	0	0	0	0	0	0	0	0	0	0	0	0	0	0	0	0	0	0	0	0	0	0	0
737	1045.12	0	0	0	0	0	0	0	0	0	0	0	0	0	0	0	0	0	0	0	0	0	0	0
738	1046.54	0	0	0	0	0	0	0	0	0	0	0	0	0	0	0	0	0	0	0	0	0	0	0
739	1047.96	0	0	0	0	0	0	0	0	0	0	0	0	0	0	0	0	0	0	0	0	0	0	0
740	1049.38	0	0	0	0	0	0	0	0	0	0	0	0	0	0	0	0	0	0	0	0	0	0	0
741	1050.8	0	0	0	0	0	0	0	0	0	0	0	0	0	0	0	0	0	0	0	0	0	0	0
742	1052.22	0	0	0	0	0	0	0	0	0	0	0	0	0	0	0	0	0	0	0	0	0	0	0
743	1053.64	0	0	0	0	0	0	0	0	0	0	0	0	0	0	0	0	0	0	0	0	0	0	0
744	1055.06	0	0	0	0	0	0	0	0	0	0	0	0	0	0	0	0	0	0	0	0	0	0	0
745	1056.48	0	0	0	0	0	0	0	0	0	0	0	0	0	0	0	0	0	0	0	0	0	0	0
746	1057.9	0	0	0	0	0	0	0	0	0	0	0	0	0	0	0	0	0	0	0	0	0	0	0
747	1059.32	0	0	0	0	0	0	0	0	0	0	0	0	0	0	0	0	0	0	0	0	0	0	0
748	1060.74	0	0	0	0	0	0	0	0	0	0	0	0	0	0	0	0	0	0	0	0	0	0	0
749	1062.16	0	0	0	0	0	0	0	0	0	0	0	0	0	0	0	0	0	0	0	0	0	0	0
750	1063.58	0	0	0	0	0	0	0	0	0	0	0	0	0	0	0	0	0	0	0	0	0	0	0
751	1065	0	0	0	0	0	0	0	0	0	0	0	0	0	0	0	0	0	0	0	0	0	0	0
752	1066.42	0	0	0	0	0	0	0	0	0	0	0	0	0	0	0	0	0	0	0	0	0	0	0
753	1067.84	0	0	0	0	0	0	0	0	0	0	0	0	0	0	0	0	0	0	0	0	0	0	0
754	1069.26	0	0	0	0	0	0	0	0	0	0	0	0	0	0	0	0	0	0	0	0	0	0	0
755	1070.68	0	0	0	0	0	0	0	0	0	0	0	0	0	0	0	0	0	0	0	0	0	0	0
756	1072.1	0	0	0	0	0	0	0	0	0	0	0	0	0	0	0	0	0	0	0	0	0	0	0
757	1073.52	0	0	0	0	0	0	0	0	0	0	0	0	0	0	0	0	0	0	0	0	0	0	0
758	1074.94	0	0	0	0	0	0	0	0	0	0	0	0	0	0	0	0	0	0	0	0	0	0	0
759	1076.36	0	0	0	0	0	0	0	0	0	0	0	0	0	0	0	0	0	0	0	0	0	0	0
760	1077.78	0	0	0	0	0	0	0	0	0	0	0	0	0	0	0	0	0	0	0	0	0	0	0
761	1079.2	0	0	0	0	0	0	0	0	0	0	0	0	0	0	0	0	0	0	0	0	0	0	0
762	1080.62	0	0	0	0	0	0	0	0	0	0	0	0	0	0	0	0	0	0	0	0	0	0	0
763	1082.04	0	0	0	0	0	0	0	0	0	0	0	0	0	0	0	0	0	0	0	0	0	0	0
764	1083.46	0	0	0	0	0	0	0	0	0	0	0	0	0	0	0	0	0	0	0	0	0	0	0
765	1084.88	0	0	0	0	0	0	0	0	0	0	0	0	0	0	0	0	0	0	0	0	0	0	0
766	1086.3	0	0	0	0	0	0	0	0	0	0	0	0	0	0	0	0	0	0	0	0	0	0	0
767	1087.72	0	0	0	0	0	0	0	0	0	0	0	0	0	0	0	0	0	0	0	0	0	0	0
768	1089.14	0	0	0	0	0	0	0	0	0	0	0	0	0	0	0	0	0	0	0	0	0	0	0
769	1090.56	0	0	0	0	0	0	0	0	0	0	0	0	0	0	0	0	0	0	0	0	0	0	0
770	1091.98	0	0	0	0	0	0	0	0	0	0	0	0	0	0	0	0	0	0	0	0	0	0	0
771	1093.4	0	0	0	0	0	0	0	0	0	0	0	0	0	0	0	0	0	0	0	0	0	0	0
772	1094.82	0	0	0	0	0	0	0	0	0	0	0	0	0	0	0	0	0	0	0	0	0	0	0
773	1096.24	0	0	0	0	0	0	0	0	0	0	0	0	0	0	0	0	0	0	0	0	0	0	0
774	1097.66	0	0	0	0	0	0	0	0	0	0	0	0	0	0	0	0	0	0	0	0	0	0	0
775	1099.08	0	0	0	0	0	0	0	0	0	0	0	0	0	0	0	0	0	0	0	0	0	0	0
776	1100.5	0	0	0	0	0	0	0	0	0	0	0	0	0	0	0	0	0	0	0	0	0	0	0
777	1101.92	0	0	0	0	0	0	0	0	0	0	0	0	0	0	0	0	0	0	0	0	0	0	0
778	1103.34	0	0	0	0	0	0	0	0	0	0	0	0	0	0	0	0	0	0	0	0	0	0	0
779	1104.76	0	0	0	0	0	0	0	0	0	0	0	0	0	0	0	0	0	0	0	0	0	0	0
780	1106.18	0	0	0	0	0	0	0	0	0	0	0	0	0	0	0	0	0	0	0	0	0	0	0
781	1107.6	0	0	0	0	0	0	0	0	0	0	0	0	0	0	0	0	0	0	0	0	0	0	0
782	1109.02	0	0	0	0	0	0	0	0	0	0	0	0	0	0	0	0	0	0	0	0	0	0	0
783	1110.44	0	0	0	0	0	0	0	0	0	0	0	0	0	0	0	0	0	0	0	0	0	0	0
784	1111.86	0	0	0	0	0	0	0	0	0	0	0	0	0	0	0	0	0	0	0	0	0	0	0
785	1113.28	0	0	0	0	0	0	0	0	0	0	0	0	0	0	0	0	0	0	0	0	0	0	0
786	1114.7	0	0	0	0	0	0	0	0	0	0	0	0	0	0	0	0	0	0	0	0	0	0	0
787	1116.12	0	0	0	0	0	0	0	0	0	0	0	0	0	0	0	0	0	0	0	0	0	0	0
788	1117.54	0	0	0	0	0	0	0	0	0	0	0	0	0	0	0	0	0	0	0	0	0	0	0
789	1118.96	0	0	0	0	0	0	0	0	0	0	0	0	0	0	0	0	0	0	0	0	0	0	0
790	1120.38	0	0	0	0	0	0	0	0	0	0	0	0	0	0	0	0	0	0	0	0	0	0	0
791	1121.8	0	0	0	0	0	0	0	0	0	0	0	0	0	0	0	0	0	0	0	0	0	0	0
792	1123.22	0	0	0	0	0	0	0	0	0	0	0	0	0	0	0	0	0	0	0	0	0	0	0
793	1124.64	0	0	0	0	0	0	0	0	0	0	0	0	0	0	0	0	0	0	0	0	0	0	0
794	1126.06	0	0	0	0	0	0	0	0	0	0	0	0	0	0	0	0	0	0	0	0	0	0	0
795	1127.48	0	0	0	0	0	0	0	0	0	0	0	0	0	0	0	0	0	0	0	0	0	0	0
796	1128.9	0	0	0	0	0	0	0	0	0	0	0	0	0	0	0	0	0	0	0	0	0	0	0
797	1130.32	0	0	0	0	0	0	0	0	0	0	0	0	0	0	0	0	0	0	0	0	0	0	0
798	1131.74	0	0	0	0	0	0	0	0	0	0	0	0	0	0	0	0	0	0	0	0	0	0	0
799	1133.16	0	0	0	0	0	0	0	0	0	0	0	0	0	0	0	0	0	0	0	0	0	0	0
800	1134.58	0	0	0	0	0	0	0	0	0	0	0	0	0	0	0	0	0	0	0	0	0	0	0
801	1136	0	0	0	0	0	0	0	0	0	0	0	0	0	0	0	0	0	0	0	0	0	0	0
802	1137.42	0	0	0	0	0	0	0	0	0	0	0	0	0	0	0	0	0	0	0	0	0	0	0
803	1138.84	0	0	0	0	0	0	0	0	0	0	0	0	0	0	0	0	0	0	0	0	0	0	0
804	1140.26	0	0	0	0	0	0	0	0	0	0	0	0	0	0	0	0	0	0	0	0	0	0	0
805	1141.68	0	0	0	0	0	0	0	0	0	0	0	0	0	0	0	0	0	0	0	0	0	0	0
806	1143.1	0	0	0	0	0	0	0	0	0	0	0	0	0	0	0	0	0	0	0	0	0	0	0
807	1144.52	0	0	0	0	0	0	0	0	0	0	0	0	0	0	0	0	0	0	0	0	0	0	0
808	1145.94	0	0	0	0	0	0	0	0	0	0	0	0	0	0	0	0	0	0	0	0	0	0	0
809	1147.36	0	0	0	0	0	0	0	0	0	0	0	0	0	0	0	0	0	0	0	0	0	0	0
810	1148.78	0	0	0	0	0	0	0	0	0	0	0	0	0	0	0	0	0	0	0	0	0	0	0
811	1150.2	0	0	0	0	0	0	0	0	0	0	0	0	0	0	0	0	0	0	0	0	0	0	0
812	1151.62	0	0	0	0	0	0	0	0	0	0	0	0	0	0	0	0	0	0	0	0	0	0	0
813	1153.04	0	0	0	0	0	0	0	0	0	0	0	0	0	0	0	0	0	0	0	0	0	0	0
814	1154.46	0	0	0	0	0	0	0	0	0	0	0	0	0	0	0	0	0	0	0	0	0	0	0
815	1155.88	0	0	0	0	0	0	0	0	0	0	0	0	0	0	0	0	0	0	0	0	0	0	0
816	1157.3	0	0	0	0	0	0	0	0	0	0	0	0	0	0	0	0	0	0	0	0	0	0	0
817	1158.72	0	0	0	0	0	0	0	0	0	0	0	0	0	0	0	0	0	0	0	0	0	0	0
818	1160.14	0	0	0	0	0	0	0	0	0	0	0	0	0	0	0	0	0	0	0	0	0	0	0
819	1161.56	0	0	0	0	0	0	0	0	0	0	0	0	0	0	0	0	0	0	0	0	0	0	0
820	1162.98	0	0	0	0	0	0	0	0	0	0	0	0	0	0	0	0	0	0	0	0	0	0	0
821	1164.4	0	0	0	0	0	0	0	0	0	0	0	0	0	0	0	0	0	0	0	0	0	0	0
822	1165.82	0	0	0	0	0	0	0	0	0	0	0	0	0	0	0	0	0	0	0	0	0	0	0
823	1167.24	0	0	0	0	0	0	0	0	0	0	0	0	0	0	0	0	0	0	0	0	0	0	0
824	1168.66	0	0	0	0	0	0	0	0	0	0	0	0	0	0	0	0	0	0	0	0	0	0	0
825	1170.08	0	0	0	0	0	0	0	0	0	0	0	0	0	0	0	0	0	0	0	0	0	0	0
826	1171.5	0	0	0	0	0	0	0	0	0	0	0	0	0	0	0	0	0	0	0	0	0	0	0
827	1172.92	0	0	0	0	0	0	0	0	0	0	0	0	0	0	0	0	0	0	0	0	0	0	0
828	1174.34	0	0	0	0	0	0	0	0	0	0	0	0	0	0	0	0	0	0	0	0	0	0	0
829	1175.76	0	0	0	0	0	0	0	0	0	0	0	0	0	0	0	0	0	0	0	0	0	0	0
830	1177.18	0	0	0	0	0	0	0	0	0	0	0	0	0	0	0	0	0	0	0	0	0	0	0
831	1178.6	0	0	0	0	0	0	0	0	0	0	0	0	0	0	0	0	0	0	0	0	0	0	0
832	1180.02	0	0	0	0	0	0	0	0	0	0	0	0	0	0	0	0	0	0	0	0	0	0	0
833	1181.44	0	0	0	0	0	0	0	0	0	0	0	0	0	0	0	0	0	0	0	0	0	0	0
834	1182.86	0	0	0	0	0	0	0	0	0	0	0	0	0	0	0	0	0	0	0	0	0	0	0
835	1184.28	0	0	0	0	0	0	0	0	0	0	0	0	0	0	0	0	0	0	0	0	0	0	0
[truncated: 6 more columns]

## Sheet: Fatty organ - Coronal
Slice #	z distance (mm)	Area, soft tissue (mm^2)	Area, calcified tissue (mm^2)	Muscle-fraction (%)	Lipid-fraction (%)	Voxel density, muscle (mg/mm^3)	Voxel density, lipid (mg/mm^3)	Voxel density, bone mineral (mg/mm^3)	Slice mass, sea water, 0 m (mg)	Slice mass, sea water, 190 m (mg)	Slice mass, sea water, 400 m (mg)	Slice mass, sea water, 1000 m (mg)	Slice mass, muscle (mg)	Slice mass, lipid (mg)	Slice mass, bone mineral (mg)	Slice mass, all tissues (mg)	Segment mass, sea water, 0 m (mg)	Segment mass, sea water, 190 m (mg)	Segment mass, sea water, 400 m (mg)	Segment mass, sea water, 1000 m (mg)	Segment mass, muscle (mg)	Segment mass, lipid (mg)	Segment mass, bone mineral (mg)	Segment mass, all tissues (mg)	Mass, sea water, 0 m (mg)	Mass, sea water, 190 m (mg)	Mass, sea water, 400 m (mg)	Mass, sea water, 1000 m (mg)	Mass, muscle (mg)	Mass, lipid (mg)	Mass, bone mineral (mg)	Mass, all tissues (mg)	COB, sea water, 0 m (mm)	COB, sea water, 190 m (mm)	COB, sea water, 400 m (mm)	COB, sea water, 1000 m (mm)	COG, muscle (mm)	COG, lipid (mm)	COG, bone mineral (mm)	COG, all tissues (mm)	Buoyancy, 0 m (g)	Buoyancy, 190 m (g)	Buoyancy, 400 m (g)	Buoyancy, 1000 m (g)		Slice thicknes (mm)	Number of slices		Depth (m)
[truncated: 835 more rows]
[truncated: 7 more columns]

[truncated: 53 more sheets: Fatty organ - Sagittal, Left pectoral fin - Transversal, Left pectoral fin - Coronal, Left pectoral fin - Sagittal, Right pectoral fin- Transversal, Right pectoral fin - Coronal, Right pectoral fin - Sagittal, Left pelvic fin - Transversal, Left pelvic fin - Coronal, Left pelvic fin - Sagittal, Right pelvic fin - Transversal, Right pelvic fin - Coronal, Right pelvic fin - Sagittal, 1st dorsal fin - Transversal, 1st dorsal fin - Coronal, 1st dorsal fin - Sagittal, 2nd dorsal fin - Transversal, 2nd dorsal fin - Coronal, 2nd dorsal fin - Sagittal, Anal fin - Transversal …]
